# Supplementary material for: Transcriptomic analysis of paternal behaviors in prairie voles
Source: BMC Genomics. 2022 Oct 1;23:679. doi: 10.1186/s12864-022-08912-y (PMC9526941; doi:10.1186/s12864-022-08912-y)
Supplement: Supplementary file 7 — Additional file 7. Detailed results from the linear regressions between all behaviors scored during the parental behaviors test, testing for an interaction of Group (Mothers/Fathers/Paternal). [file 12864_2022_8912_MOESM7_ESM.xlsx]

## Sheet: lm_results_byGroup
Var_X	Var_Y	term	df	sumsq	meansq	statistic	p.value
Autogroom	NestBuild	NestBuild	1	10300000000	10300000000	0.887845	0.358537
Autogroom	NestBuild	Group	2	130000000000	64800000000	5.6024	0.0128341
Autogroom	NestBuild	NestBuild:Group	2	386000000	193000000	0.0167015	0.983452
Autogroom	NestBuild	Residuals	18	208000000000	11600000000	NA	NA
Autogroom	Carry	Carry	1	15000000000	15000000000	1.45821	0.242844
Autogroom	Carry	Group	2	132000000000	66100000000	6.43041	0.00781243
Autogroom	Carry	Carry:Group	2	16000000000	8000000000	0.777829	0.474243
Autogroom	Carry	Residuals	18	185000000000	10300000000	NA	NA
Autogroom	Licking.Grooming	Licking.Grooming	1	421000000	421000000	0.0426368	0.838728
Autogroom	Licking.Grooming	Group	2	147000000000	73600000000	7.46593	0.00435418
Autogroom	Licking.Grooming	Licking.Grooming:Group	2	23000000000	11500000000	1.16566	0.334167
Autogroom	Licking.Grooming	Residuals	18	178000000000	9860000000	NA	NA
Autogroom	Huddling	Huddling	1	31700000000	31700000000	3.85235	0.0653215
Autogroom	Huddling	Group	2	143000000000	71400000000	8.67867	0.00229687
Autogroom	Huddling	Huddling:Group	2	25500000000	12700000000	1.54701	0.239893
Autogroom	Huddling	Residuals	18	148000000000	8230000000	NA	NA
Autogroom	Locomotion	Locomotion	1	48300000000	48300000000	4.91183	0.0397958
Autogroom	Locomotion	Group	2	110000000000	55200000000	5.61591	0.0127277
Autogroom	Locomotion	Locomotion:Group	2	12500000000	6230000000	0.633912	0.541949
Autogroom	Locomotion	Residuals	18	177000000000	9830000000	NA	NA
Autogroom	Unknown	Unknown	1	18900000000	18900000000	1.8704	0.188264
Autogroom	Unknown	Group	2	133000000000	66600000000	6.57172	0.00719705
Autogroom	Unknown	Unknown:Group	2	13900000000	6930000000	0.683751	0.517357
Autogroom	Unknown	Residuals	18	182000000000	10100000000	NA	NA
Autogroom	Sniffing	Sniffing	1	12200000000	12200000000	1.15603	0.296492
Autogroom	Sniffing	Group	2	129000000000	64500000000	6.11848	0.00938878
Autogroom	Sniffing	Sniffing:Group	2	17100000000	8540000000	0.809058	0.460826
Autogroom	Sniffing	Residuals	18	190000000000	10500000000	NA	NA
Autogroom	Rest	Rest	1	9140000000	9140000000	0.812237	0.379361
Autogroom	Rest	Group	2	131000000000	65300000000	5.80364	0.0113466
Autogroom	Rest	Rest:Group	2	5980000000	2990000000	0.265613	0.769689
Autogroom	Rest	Residuals	18	203000000000	11300000000	NA	NA
NestBuild	Autogroom	Autogroom	1	35500000000	35500000000	0.586388	0.453744
NestBuild	Autogroom	Group	2	62200000000	31100000000	0.513674	0.606804
NestBuild	Autogroom	Autogroom:Group	2	17200000000	8580000000	0.141693	0.868847
NestBuild	Autogroom	Residuals	18	1090000000000	60500000000	NA	NA
NestBuild	Carry	Carry	1	6600000000	6600000000	0.125078	0.727699
NestBuild	Carry	Group	2	104000000000	52000000000	0.986346	0.392214
NestBuild	Carry	Carry:Group	2	144000000000	72200000000	1.36945	0.279498
NestBuild	Carry	Residuals	18	950000000000	52800000000	NA	NA
NestBuild	Licking.Grooming	Licking.Grooming	1	24600000000	24600000000	0.434056	0.518345
NestBuild	Licking.Grooming	Group	2	102000000000	50800000000	0.8975	0.425063
NestBuild	Licking.Grooming	Licking.Grooming:Group	2	59200000000	29600000000	0.522606	0.6017
NestBuild	Licking.Grooming	Residuals	18	1020000000000	56600000000	NA	NA
NestBuild	Huddling	Huddling	1	53300000000	53300000000	0.944142	0.344092
NestBuild	Huddling	Group	2	112000000000	55800000000	0.988284	0.39153
NestBuild	Huddling	Huddling:Group	2	24000000000	12000000000	0.21256	0.810512
NestBuild	Huddling	Residuals	18	1020000000000	56400000000	NA	NA
NestBuild	Locomotion	Locomotion	1	1390000000	1390000000	0.0238395	0.879012
NestBuild	Locomotion	Group	2	107000000000	53300000000	0.912503	0.419308
NestBuild	Locomotion	Locomotion:Group	2	44600000000	22300000000	0.381407	0.688289
NestBuild	Locomotion	Residuals	18	1050000000000	58400000000	NA	NA
NestBuild	Unknown	Unknown	1	9740000000	9740000000	0.167644	0.687045
NestBuild	Unknown	Group	2	94200000000	47100000000	0.810627	0.460163
NestBuild	Unknown	Unknown:Group	2	54800000000	27400000000	0.471098	0.6318
NestBuild	Unknown	Residuals	18	1050000000000	58100000000	NA	NA
NestBuild	Sniffing	Sniffing	1	15400000000	15400000000	0.27304	0.607672
NestBuild	Sniffing	Group	2	85800000000	42900000000	0.76258	0.480951
NestBuild	Sniffing	Sniffing:Group	2	90400000000	45200000000	0.802872	0.46345
NestBuild	Sniffing	Residuals	18	1010000000000	56300000000	NA	NA
NestBuild	Rest	Rest	1	8690000000	8690000000	0.216256	0.647484
NestBuild	Rest	Group	2	91500000000	45800000000	1.13794	0.34248
NestBuild	Rest	Rest:Group	2	381000000000	190000000000	4.73594	0.0222564
NestBuild	Rest	Residuals	18	724000000000	40200000000	NA	NA
Carry	Autogroom	Autogroom	1	835000000	835000000	1.20153	0.287466
Carry	Autogroom	Group	2	5870000000	2930000000	4.22088	0.0313935
Carry	Autogroom	Autogroom:Group	2	187000000	93400000	0.134342	0.87516
Carry	Autogroom	Residuals	18	12500000000	695000000	NA	NA
Carry	NestBuild	NestBuild	1	106000000	106000000	0.152975	0.7003
Carry	NestBuild	Group	2	6280000000	3140000000	4.52191	0.0256355
Carry	NestBuild	NestBuild:Group	2	509000000	255000000	0.36663	0.698123
Carry	NestBuild	Residuals	18	12500000000	695000000	NA	NA
Carry	Licking.Grooming	Licking.Grooming	1	1430000000	1430000000	3.04274	0.0981504
Carry	Licking.Grooming	Group	2	6670000000	3340000000	7.07841	0.00539504
Carry	Licking.Grooming	Licking.Grooming:Group	2	2810000000	1410000000	2.98562	0.0758996
Carry	Licking.Grooming	Residuals	18	8480000000	471000000	NA	NA
Carry	Huddling	Huddling	1	4430000000	4430000000	18.8199	0.000396
Carry	Huddling	Group	2	5730000000	2860000000	12.1625	0.000455
Carry	Huddling	Huddling:Group	2	5010000000	2500000000	10.628	0.000896
Carry	Huddling	Residuals	18	4240000000	235000000	NA	NA
Carry	Locomotion	Locomotion	1	7200000000	7200000000	31.7444	2.4e-05
Carry	Locomotion	Group	2	3940000000	1970000000	8.68558	0.00228881
Carry	Locomotion	Locomotion:Group	2	4180000000	2090000000	9.20483	0.00176402
Carry	Locomotion	Residuals	18	4080000000	227000000	NA	NA
Carry	Unknown	Unknown	1	83500000	83500000	0.119354	0.73374
Carry	Unknown	Group	2	6170000000	3080000000	4.40789	0.0276655
Carry	Unknown	Unknown:Group	2	562000000	281000000	0.401652	0.675064
Carry	Unknown	Residuals	18	12600000000	700000000	NA	NA
Carry	Sniffing	Sniffing	1	3500000	3500000	0.00596798	0.939275
Carry	Sniffing	Group	2	6640000000	3320000000	5.66125	0.0123778
Carry	Sniffing	Sniffing:Group	2	2190000000	1100000000	1.86933	0.18296
Carry	Sniffing	Residuals	18	10600000000	587000000	NA	NA
Carry	Rest	Rest	1	414000000	414000000	0.600551	0.448429
Carry	Rest	Group	2	5880000000	2940000000	4.2636	0.0304951
Carry	Rest	Rest:Group	2	691000000	346000000	0.50115	0.61404
Carry	Rest	Residuals	18	12400000000	690000000	NA	NA
Licking.Grooming	Autogroom	Autogroom	1	3970000000	3970000000	0.0272885	0.870634
Licking.Grooming	Autogroom	Group	2	489000000000	244000000000	1.67779	0.21471
Licking.Grooming	Autogroom	Autogroom:Group	2	177000000000	88400000000	0.606847	0.555846
Licking.Grooming	Autogroom	Residuals	18	2620000000000	146000000000	NA	NA
Licking.Grooming	NestBuild	NestBuild	1	67200000000	67200000000	0.4582	0.507073
Licking.Grooming	NestBuild	Group	2	390000000000	195000000000	1.33067	0.289086
Licking.Grooming	NestBuild	NestBuild:Group	2	196000000000	98100000000	0.669045	0.524481
Licking.Grooming	NestBuild	Residuals	18	2640000000000	147000000000	NA	NA
Licking.Grooming	Carry	Carry	1	243000000000	243000000000	1.91834	0.182967
Licking.Grooming	Carry	Group	2	552000000000	276000000000	2.17793	0.14221
Licking.Grooming	Carry	Carry:Group	2	213000000000	107000000000	0.841271	0.447427
Licking.Grooming	Carry	Residuals	18	2280000000000	127000000000	NA	NA
Licking.Grooming	Huddling	Huddling	1	1330000000000	1330000000000	14.5595	0.00126633
Licking.Grooming	Huddling	Group	2	190000000000	94900000000	1.03882	0.374145
Licking.Grooming	Huddling	Huddling:Group	2	129000000000	64400000000	0.705053	0.507226
Licking.Grooming	Huddling	Residuals	18	1640000000000	91300000000	NA	NA
Licking.Grooming	Locomotion	Locomotion	1	455000000000	455000000000	3.99281	0.061032
Licking.Grooming	Locomotion	Group	2	509000000000	254000000000	2.23077	0.136301
Licking.Grooming	Locomotion	Locomotion:Group	2	276000000000	138000000000	1.21041	0.321214
Licking.Grooming	Locomotion	Residuals	18	2050000000000	114000000000	NA	NA
Licking.Grooming	Unknown	Unknown	1	25100000000	25100000000	0.164045	0.690232
Licking.Grooming	Unknown	Group	2	392000000000	196000000000	1.27758	0.302805
Licking.Grooming	Unknown	Unknown:Group	2	115000000000	57700000000	0.376472	0.691556
Licking.Grooming	Unknown	Residuals	18	2760000000000	153000000000	NA	NA
Licking.Grooming	Sniffing	Sniffing	1	200000000000	200000000000	1.45749	0.242956
Licking.Grooming	Sniffing	Group	2	228000000000	114000000000	0.828408	0.452724
Licking.Grooming	Sniffing	Sniffing:Group	2	391000000000	196000000000	1.4238	0.266653
Licking.Grooming	Sniffing	Residuals	18	2470000000000	137000000000	NA	NA
Licking.Grooming	Rest	Rest	1	140000000000	140000000000	1.11083	0.305844
Licking.Grooming	Rest	Group	2	602000000000	301000000000	2.39028	0.120053
Licking.Grooming	Rest	Rest:Group	2	285000000000	142000000000	1.13092	0.344622
Licking.Grooming	Rest	Residuals	18	2270000000000	126000000000	NA	NA
Huddling	Autogroom	Autogroom	1	1640000000000	1640000000000	2.20305	0.155039
Huddling	Autogroom	Group	2	1910000000000	955000000000	1.28567	0.30067
Huddling	Autogroom	Autogroom:Group	2	1050000000000	527000000000	0.708943	0.5054
Huddling	Autogroom	Residuals	18	13400000000000	743000000000	NA	NA
Huddling	NestBuild	NestBuild	1	795000000000	795000000000	0.886516	0.358889
Huddling	NestBuild	Group	2	910000000000	455000000000	0.507482	0.61037
Huddling	NestBuild	NestBuild:Group	2	127000000000	63400000000	0.070748	0.931954
Huddling	NestBuild	Residuals	18	16100000000000	896000000000	NA	NA
Huddling	Carry	Carry	1	4100000000000	4100000000000	6.44882	0.0205477
Huddling	Carry	Group	2	1710000000000	855000000000	1.34419	0.285703
Huddling	Carry	Carry:Group	2	699000000000	349000000000	0.549118	0.586831
Huddling	Carry	Residuals	18	11500000000000	636000000000	NA	NA
Huddling	Licking.Grooming	Licking.Grooming	1	7260000000000	7260000000000	12.9705	0.00204058
Huddling	Licking.Grooming	Group	2	163000000000	81600000000	0.145825	0.865319
Huddling	Licking.Grooming	Licking.Grooming:Group	2	476000000000	238000000000	0.425463	0.65987
Huddling	Licking.Grooming	Residuals	18	10100000000000	560000000000	NA	NA
Huddling	Locomotion	Locomotion	1	12500000000000	12500000000000	58.4478	4.65e-07
Huddling	Locomotion	Group	2	1420000000000	708000000000	3.31321	0.0595445
Huddling	Locomotion	Locomotion:Group	2	224000000000	112000000000	0.524283	0.600748
Huddling	Locomotion	Residuals	18	3840000000000	214000000000	NA	NA
Huddling	Unknown	Unknown	1	3650000000000	3650000000000	5.69659	0.0281821
Huddling	Unknown	Group	2	727000000000	364000000000	0.56676	0.577163
Huddling	Unknown	Unknown:Group	2	2040000000000	1020000000000	1.5916	0.230955
Huddling	Unknown	Residuals	18	11500000000000	641000000000	NA	NA
Huddling	Sniffing	Sniffing	1	1900000000000	1900000000000	2.45616	0.134476
Huddling	Sniffing	Group	2	437000000000	218000000000	0.28283	0.756935
Huddling	Sniffing	Sniffing:Group	2	1730000000000	866000000000	1.12111	0.347639
Huddling	Sniffing	Residuals	18	13900000000000	772000000000	NA	NA
Huddling	Rest	Rest	1	235000000000	235000000000	0.249106	0.62375
Huddling	Rest	Group	2	519000000000	259000000000	0.274444	0.763118
Huddling	Rest	Rest:Group	2	197000000000	98500000000	0.104173	0.901609
Huddling	Rest	Residuals	18	17000000000000	945000000000	NA	NA
Locomotion	Autogroom	Autogroom	1	773000000000	773000000000	3.0207	0.0992852
Locomotion	Autogroom	Group	2	590000000	295000000	0.00115161	0.998849
Locomotion	Autogroom	Autogroom:Group	2	193000000000	96600000000	0.377256	0.691036
Locomotion	Autogroom	Residuals	18	4610000000000	256000000000	NA	NA
Locomotion	NestBuild	NestBuild	1	6450000000	6450000000	0.0227243	0.881853
Locomotion	NestBuild	Group	2	336000000000	168000000000	0.592189	0.563538
Locomotion	NestBuild	NestBuild:Group	2	125000000000	62500000000	0.220207	0.804483
Locomotion	NestBuild	Residuals	18	5110000000000	284000000000	NA	NA
Locomotion	Carry	Carry	1	2070000000000	2070000000000	11.8655	0.00289096
Locomotion	Carry	Group	2	192000000000	96200000000	0.551792	0.585355
Locomotion	Carry	Carry:Group	2	174000000000	87100000000	0.49934	0.615095
Locomotion	Carry	Residuals	18	3140000000000	174000000000	NA	NA
Locomotion	Licking.Grooming	Licking.Grooming	1	771000000000	771000000000	4.0819	0.0584807
Locomotion	Licking.Grooming	Group	2	578000000000	289000000000	1.5299	0.243425
Locomotion	Licking.Grooming	Licking.Grooming:Group	2	827000000000	413000000000	2.18886	0.140964
Locomotion	Licking.Grooming	Residuals	18	3400000000000	189000000000	NA	NA
Locomotion	Huddling	Huddling	1	3870000000000	3870000000000	102.015	7.66e-09
Locomotion	Huddling	Group	2	460000000000	230000000000	6.06132	0.00971439
Locomotion	Huddling	Huddling:Group	2	558000000000	279000000000	7.34529	0.0046521
Locomotion	Huddling	Residuals	18	683000000000	38000000000	NA	NA
Locomotion	Unknown	Unknown	1	682000000000	682000000000	3.17691	0.0915616
Locomotion	Unknown	Group	2	233000000000	116000000000	0.541447	0.591091
Locomotion	Unknown	Unknown:Group	2	795000000000	397000000000	1.85036	0.18586
Locomotion	Unknown	Residuals	18	3860000000000	215000000000	NA	NA
Locomotion	Sniffing	Sniffing	1	19800000000	19800000000	0.0754517	0.786686
Locomotion	Sniffing	Group	2	277000000000	139000000000	0.528246	0.598502
Locomotion	Sniffing	Sniffing:Group	2	553000000000	276000000000	1.05256	0.369567
Locomotion	Sniffing	Residuals	18	4720000000000	262000000000	NA	NA
Locomotion	Rest	Rest	1	882000000	882000000	0.00310617	0.956168
Locomotion	Rest	Group	2	305000000000	152000000000	0.536456	0.593881
Locomotion	Rest	Rest:Group	2	156000000000	78100000000	0.274922	0.762764
Locomotion	Rest	Residuals	18	5110000000000	284000000000	NA	NA
Unknown	Autogroom	Autogroom	1	22600000000	22600000000	1.20649	0.286504
Unknown	Autogroom	Group	2	4080000000	2040000000	0.109149	0.897185
Unknown	Autogroom	Autogroom:Group	2	51500000000	25700000000	1.37633	0.277836
Unknown	Autogroom	Residuals	18	336000000000	18700000000	NA	NA
Unknown	NestBuild	NestBuild	1	3350000000	3350000000	0.154534	0.698857
Unknown	NestBuild	Group	2	1310000000	655000000	0.0301782	0.970322
Unknown	NestBuild	NestBuild:Group	2	19400000000	9710000000	0.447469	0.646165
Unknown	NestBuild	Residuals	18	390000000000	21700000000	NA	NA
Unknown	Carry	Carry	1	1780000000	1780000000	0.0833511	0.776105
Unknown	Carry	Group	2	1030000000	514000000	0.0240258	0.976292
Unknown	Carry	Carry:Group	2	26500000000	13300000000	0.619853	0.549119
Unknown	Carry	Residuals	18	385000000000	21400000000	NA	NA
Unknown	Licking.Grooming	Licking.Grooming	1	3170000000	3170000000	0.142393	0.710326
Unknown	Licking.Grooming	Group	2	4070000000	2030000000	0.0913956	0.913077
Unknown	Licking.Grooming	Licking.Grooming:Group	2	6960000000	3480000000	0.156437	0.856336
Unknown	Licking.Grooming	Residuals	18	400000000000	22200000000	NA	NA
Unknown	Huddling	Huddling	1	84300000000	84300000000	6.048	0.0242739
Unknown	Huddling	Group	2	6750000000	3380000000	0.242223	0.787399
Unknown	Huddling	Huddling:Group	2	72600000000	36300000000	2.60447	0.101521
Unknown	Huddling	Residuals	18	251000000000	13900000000	NA	NA
Unknown	Locomotion	Locomotion	1	50700000000	50700000000	3.76318	0.0682263
Unknown	Locomotion	Group	2	122000000	61100000	0.00453079	0.995481
Unknown	Locomotion	Locomotion:Group	2	121000000000	60500000000	4.48952	0.0261948
Unknown	Locomotion	Residuals	18	243000000000	13500000000	NA	NA
Unknown	Sniffing	Sniffing	1	20600000000	20600000000	1.00705	0.328911
Unknown	Sniffing	Group	2	15800000000	7920000000	0.386352	0.685032
Unknown	Sniffing	Sniffing:Group	2	9110000000	4560000000	0.222298	0.802843
Unknown	Sniffing	Residuals	18	369000000000	20500000000	NA	NA
Unknown	Rest	Rest	1	2210000000	2210000000	0.0979006	0.75796
Unknown	Rest	Group	2	4200000000	2100000000	0.0928839	0.911733
Unknown	Rest	Rest:Group	2	879000000	439000000	0.0194185	0.980789
Unknown	Rest	Residuals	18	407000000000	22600000000	NA	NA
Sniffing	Autogroom	Autogroom	1	23300000000	23300000000	0.847554	0.36942
Sniffing	Autogroom	Group	2	125000000000	62500000000	2.27054	0.132032
Sniffing	Autogroom	Autogroom:Group	2	22400000000	11200000000	0.406889	0.671689
Sniffing	Autogroom	Residuals	18	496000000000	27500000000	NA	NA
Sniffing	NestBuild	NestBuild	1	8500000000	8500000000	0.312473	0.583055
Sniffing	NestBuild	Group	2	138000000000	68900000000	2.53197	0.107412
Sniffing	NestBuild	NestBuild:Group	2	30400000000	15200000000	0.559354	0.5812
Sniffing	NestBuild	Residuals	18	490000000000	27200000000	NA	NA
Sniffing	Carry	Carry	1	120000000	120000000	0.0119829	0.914044
Sniffing	Carry	Group	2	161000000000	80400000000	8.01223	0.00324587
Sniffing	Carry	Carry:Group	2	325000000000	162000000000	16.1791	9.52e-05
Sniffing	Carry	Residuals	18	181000000000	10000000000	NA	NA
Sniffing	Licking.Grooming	Licking.Grooming	1	40500000000	40500000000	1.6154	0.219916
Sniffing	Licking.Grooming	Group	2	112000000000	56100000000	2.2367	0.135654
Sniffing	Licking.Grooming	Licking.Grooming:Group	2	62000000000	31000000000	1.23461	0.314442
Sniffing	Licking.Grooming	Residuals	18	452000000000	25100000000	NA	NA
Sniffing	Huddling	Huddling	1	70400000000	70400000000	3.82482	0.0662027
Sniffing	Huddling	Group	2	125000000000	62500000000	3.39406	0.0561384
Sniffing	Huddling	Huddling:Group	2	140000000000	70100000000	3.8073	0.0417891
Sniffing	Huddling	Residuals	18	331000000000	18400000000	NA	NA
Sniffing	Locomotion	Locomotion	1	2370000000	2370000000	0.0835432	0.775854
Sniffing	Locomotion	Group	2	143000000000	71300000000	2.51672	0.108698
Sniffing	Locomotion	Locomotion:Group	2	11300000000	5640000000	0.198779	0.821507
Sniffing	Locomotion	Residuals	18	510000000000	28300000000	NA	NA
Sniffing	Unknown	Unknown	1	33200000000	33200000000	1.57857	0.225029
Sniffing	Unknown	Group	2	155000000000	77400000000	3.67864	0.0457644
Sniffing	Unknown	Unknown:Group	2	100000000000	50100000000	2.38313	0.120734
Sniffing	Unknown	Residuals	18	378000000000	21000000000	NA	NA
Sniffing	Rest	Rest	1	8540000000	8540000000	0.296496	0.59277
Sniffing	Rest	Group	2	137000000000	68700000000	2.38448	0.120605
Sniffing	Rest	Rest:Group	2	2390000000	1200000000	0.0415589	0.959385
Sniffing	Rest	Residuals	18	518000000000	28800000000	NA	NA
Rest	Autogroom	Autogroom	1	15700000000	15700000000	0.584398	0.454499
Rest	Autogroom	Group	2	51800000000	25900000000	0.964009	0.400199
Rest	Autogroom	Autogroom:Group	2	47200000000	23600000000	0.878203	0.432594
Rest	Autogroom	Residuals	18	483000000000	26800000000	NA	NA
Rest	NestBuild	NestBuild	1	4310000000	4310000000	0.148459	0.704528
Rest	NestBuild	Group	2	64400000000	32200000000	1.10872	0.351492
Rest	NestBuild	NestBuild:Group	2	5940000000	2970000000	0.102143	0.90342
Rest	NestBuild	Residuals	18	523000000000	29100000000	NA	NA
Rest	Carry	Carry	1	12800000000	12800000000	0.461421	0.505602
Rest	Carry	Group	2	57300000000	28600000000	1.03513	0.375384
Rest	Carry	Carry:Group	2	29900000000	15000000000	0.540739	0.591486
Rest	Carry	Residuals	18	498000000000	27700000000	NA	NA
Rest	Licking.Grooming	Licking.Grooming	1	25400000000	25400000000	1.10226	0.307663
Rest	Licking.Grooming	Group	2	108000000000	53800000000	2.3364	0.125287
Rest	Licking.Grooming	Licking.Grooming:Group	2	50100000000	25100000000	1.08819	0.357983
Rest	Licking.Grooming	Residuals	18	415000000000	23000000000	NA	NA
Rest	Huddling	Huddling	1	7840000000	7840000000	0.269051	0.610287
Rest	Huddling	Group	2	62800000000	31400000000	1.07795	0.361269
Rest	Huddling	Huddling:Group	2	3000000000	1500000000	0.0515798	0.949868
Rest	Huddling	Residuals	18	524000000000	29100000000	NA	NA
Rest	Locomotion	Locomotion	1	94600000	94600000	0.00323064	0.9553
Rest	Locomotion	Group	2	68700000000	34400000000	1.1734	0.331885
Rest	Locomotion	Locomotion:Group	2	1820000000	912000000	0.0311334	0.969398
Rest	Locomotion	Residuals	18	527000000000	29300000000	NA	NA
Rest	Unknown	Unknown	1	3190000000	3190000000	0.116287	0.737045
Rest	Unknown	Group	2	69600000000	34800000000	1.26734	0.305536
Rest	Unknown	Unknown:Group	2	30600000000	15300000000	0.556329	0.582858
Rest	Unknown	Residuals	18	494000000000	27500000000	NA	NA
Rest	Sniffing	Sniffing	1	7660000000	7660000000	0.260572	0.61593
Rest	Sniffing	Group	2	61100000000	30600000000	1.04025	0.373665
Rest	Sniffing	Sniffing:Group	2	82000000	41000000	0.00139494	0.998606
Rest	Sniffing	Residuals	18	529000000000	29400000000	NA	NA
