# Supplementary material for: Transcriptomic analysis of paternal behaviors in prairie voles
Source: BMC Genomics. 2022 Oct 1;23:679. doi: 10.1186/s12864-022-08912-y (PMC9526941; doi:10.1186/s12864-022-08912-y)
Supplement: Supplementary file 9 — Additional file 9. Functional enrichment across structures and phenotypes. For each pairwise comparison, the functional enrichments in gene ontologies of the biological processes (BP), cellular components (CC), and molecular functions (MF) categories as well as in pathways from the Kyoto Encyclopedia of Genes and Genomes (KEGG) were tested for the differentially expressed genes up- or down-regulated (UP, and DOWN, respectively). The labels of pairwise comparisons were coded in two letters: the first one represents the phenotype (M: mothers, F: fathers, P: paternal males, A: attackers), whereas the second one represents the structure (N: NAc). For instance, FNvPN refers to the comparison between fathers and paternal males in the NAc. [file 12864_2022_8912_MOESM9_ESM.xlsx]

## Sheet: Attackers.BP.Comp
Cluster

## Sheet: Attackers.BP.Comp.Direction
Cluster

## Sheet: Attackers.CC.Comp
Cluster

## Sheet: Attackers.CC.Comp.Direction
Cluster

## Sheet: Attackers.Comp
Cluster

## Sheet: Attackers.Comp.Direction
Cluster

## Sheet: Attackers.MF.Comp
Cluster

## Sheet: Attackers.MF.Comp.Direction
Cluster

## Sheet: Fathers.BP.Comp
Cluster

## Sheet: Fathers.BP.Comp.Direction
Cluster

[truncated: 22 more sheets: Fathers.CC.Comp, Fathers.CC.Comp.Direction, Fathers.Comp, Fathers.Comp.Direction, Fathers.MF.Comp, Fathers.MF.Comp.Direction, Mothers.BP.Comp, Mothers.BP.Comp.Direction, Mothers.CC.Comp, Mothers.CC.Comp.Direction, Mothers.Comp, Mothers.Comp.Direction, Mothers.MF.Comp, Mothers.MF.Comp.Direction, Paternal.BP.Comp, Paternal.BP.Comp.Direction, Paternal.CC.Comp, Paternal.CC.Comp.Direction, Paternal.Comp, Paternal.Comp.Direction …]
