# Supplementary material for: Transcriptomic analysis of paternal behaviors in prairie voles
Source: BMC Genomics. 2022 Oct 1;23:679. doi: 10.1186/s12864-022-08912-y (PMC9526941; doi:10.1186/s12864-022-08912-y)
Supplement: Supplementary file 10 — Additional file 10. Differential expression analysis details. For conciseness, the labels of pairwise comparisons were coded in two letters: the first one represents the phenotype (M: mothers, F: fathers, P: paternal males, A: attackers), whereas the second one represents the structure (M: MPOA, N: NAc, L: LS). For instance, PLvAL refers to the comparison between the Paternal and Attackers phenotypes in the LS. DE: differentially expressed. [file 12864_2022_8912_MOESM10_ESM.xlsx]

## Sheet: Differential_Expression
Ensembl.gene.ID	external_gene_name	description	baseMean.AMvFM	log2FoldChange.AMvFM	pvalue.AMvFM	padj.AMvFM	baseMean.AMvMM	log2FoldChange.AMvMM	pvalue.AMvMM	padj.AMvMM	baseMean.AMvPM	log2FoldChange.AMvPM	pvalue.AMvPM	padj.AMvPM	baseMean.FMvAM	log2FoldChange.FMvAM	pvalue.FMvAM	padj.FMvAM	baseMean.FMvMM	log2FoldChange.FMvMM	pvalue.FMvMM	padj.FMvMM	baseMean.FMvPM	log2FoldChange.FMvPM	pvalue.FMvPM	padj.FMvPM	baseMean.MMvAM	log2FoldChange.MMvAM	pvalue.MMvAM	padj.MMvAM	baseMean.MMvFM	log2FoldChange.MMvFM	pvalue.MMvFM	padj.MMvFM	baseMean.MMvPM	log2FoldChange.MMvPM	pvalue.MMvPM	padj.MMvPM	baseMean.PMvAM	log2FoldChange.PMvAM	pvalue.PMvAM	padj.PMvAM	baseMean.PMvFM	log2FoldChange.PMvFM	pvalue.PMvFM	padj.PMvFM	baseMean.PMvMM	log2FoldChange.PMvMM	pvalue.PMvMM
ENSMOCG00000017803	Mat2b	methionine adenosyltransferase 2B [Source:NCBI gene;Acc:101989555]	3180.05	-0.0491627	0.799687	1	3180.05	0.0940052	0.627545	0.970766	3180.05	0.0596409	0.783151	1	3180.05	0.0491627	0.799687	1	3180.05	0.143168	0.460093	0.856986	3180.05	0.108804	0.615702	1	3180.05	-0.0940052	0.627545	0.970766	3180.05	-0.143168	0.460093	0.856986	3180.05	-0.0343643	0.874039	0.986314	3180.05	-0.0596409	0.783151	1	3180.05	-0.108804	0.615702	1	3180.05	0.0343643	0.874039
ENSMOCG00000011184	NA	high mobility group protein B2 [Source:NCBI gene;Acc:101988052]	201.727	0.151229	0.276948	1	201.727	0.0622859	0.652664	0.975674	201.727	0.167851	0.28615	1	201.727	-0.151229	0.276948	1	201.727	-0.0889434	0.526344	0.87807	201.727	0.0166217	0.916803	1	201.727	-0.0622859	0.652664	0.975674	201.727	0.0889434	0.526344	0.87807	201.727	0.105565	0.505397	0.922052	201.727	-0.167851	0.28615	1	201.727	-0.0166217	0.916803	1	201.727	-0.105565	0.505397
ENSMOCG00000000129	NA	KN motif and ankyrin repeat domain-containing protein 3-like [Source:NCBI gene;Acc:101985882]	276.636	-0.0297936	0.851169	1	276.636	0.10805	0.496558	0.95373	276.636	0.376488	0.0364472	1	276.636	0.0297936	0.851169	1	276.636	0.137843	0.388512	0.825156	276.636	0.406282	0.0246319	1	276.636	-0.10805	0.496558	0.95373	276.636	-0.137843	0.388512	0.825156	276.636	0.268438	0.137856	0.839571	276.636	-0.376488	0.0364472	1	276.636	-0.406282	0.0246319	1	276.636	-0.268438	0.137856
ENSMOCG00000007153	NA	RCC1 domain containing 1 [Source:NCBI gene;Acc:101999604]	944.028	-0.179029	0.110629	1	944.028	-0.058761	0.600573	0.966391	944.028	0.00583059	0.963098	1	944.028	0.179029	0.110629	1	944.028	0.120268	0.285045	0.77746	944.028	0.18486	0.143172	1	944.028	0.058761	0.600573	0.966391	944.028	-0.120268	0.285045	0.77746	944.028	0.0645916	0.608988	0.93916	944.028	-0.00583059	0.963098	1	944.028	-0.18486	0.143172	1	944.028	-0.0645916	0.608988
ENSMOCG00000010843	NA	60 kDa heat shock protein, mitochondrial pseudogene [Source:NCBI gene;Acc:101979372]	9.20186	0.405014	0.296729	1	9.20186	0.190361	0.614016	0.968458	9.20186	-0.412462	0.313868	1	9.20186	-0.405014	0.296729	1	9.20186	-0.214654	0.594392	0.896509	9.20186	-0.817476	0.0592225	1	9.20186	-0.190361	0.614016	0.968458	9.20186	0.214654	0.594392	0.896509	9.20186	-0.602822	0.154865	0.849676	9.20186	0.412462	0.313868	1	9.20186	0.817476	0.0592225	1	9.20186	0.602822	0.154865
ENSMOCG00000000164	NA	yrdC domain-containing protein, mitochondrial [Source:NCBI gene;Acc:101983992]	511.808	0.102282	0.274208	1	511.808	0.00627942	0.94618	0.998562	511.808	0.0843515	0.422442	1	511.808	-0.102282	0.274208	1	511.808	-0.0960028	0.30892	0.792923	511.808	-0.0179307	0.866087	1	511.808	-0.00627942	0.94618	0.998562	511.808	0.0960028	0.30892	0.792923	511.808	0.0780721	0.460867	0.918414	511.808	-0.0843515	0.422442	1	511.808	0.0179307	0.866087	1	511.808	-0.0780721	0.460867
ENSMOCG00000007820	NA	40S ribosomal protein S28 [Source:NCBI gene;Acc:101979000]	3932.34	0.112673	0.48876	1	3932.34	0.191116	0.240286	0.872076	3932.34	0.296116	0.103876	1	3932.34	-0.112673	0.48876	1	3932.34	0.0784432	0.630011	0.908939	3932.34	0.183443	0.3139	1	3932.34	-0.191116	0.240286	0.872076	3932.34	-0.0784432	0.630011	0.908939	3932.34	0.105	0.564317	0.929459	3932.34	-0.296116	0.103876	1	3932.34	-0.183443	0.3139	1	3932.34	-0.105	0.564317
ENSMOCG00000005196	NA	epoxide hydrolase 1-like [Source:NCBI gene;Acc:101990704]	753.234	0.289887	0.00892713	1	753.234	0.0449968	0.683406	0.976582	753.234	0.156534	0.207364	1	753.234	-0.289887	0.00892713	1	753.234	-0.24489	0.027805	0.442441	753.234	-0.133352	0.286129	1	753.234	-0.0449968	0.683406	0.976582	753.234	0.24489	0.027805	0.442441	753.234	0.111538	0.370515	0.915194	753.234	-0.156534	0.207364	1	753.234	0.133352	0.286129	1	753.234	-0.111538	0.370515
ENSMOCG00000001076	NA	histone H4 [Source:NCBI gene;Acc:101991835]	1.72405	2.21775	0.134947	1	1.72405	0.880947	0.525566	0.958919	1.72405	4.02898	0.0242773	1	1.72405	-2.21775	0.134947	1	1.72405	-1.3368	0.378352	NA	1.72405	1.81123	0.338133	1	1.72405	-0.880947	0.525566	0.958919	1.72405	1.3368	0.378352	NA	1.72405	3.14803	0.0831308	0.802427	1.72405	-4.02898	0.0242773	1	1.72405	-1.81123	0.338133	1	1.72405	-3.14803	0.0831308
ENSMOCG00000013372	NA	sepiapterin reductase-like [Source:NCBI gene;Acc:101980433]	10.6433	0.762636	0.175467	1	10.6433	1.3864	0.0164217	0.427584	10.6433	1.15766	0.0760094	1	10.6433	-0.762636	0.175467	1	10.6433	0.623763	0.295066	0.78417	10.6433	0.395023	0.554501	1	10.6433	-1.3864	0.0164217	0.427584	10.6433	-0.623763	0.295066	0.78417	10.6433	-0.22874	0.736945	0.964031	10.6433	-1.15766	0.0760094	1	10.6433	-0.395023	0.554501	1	10.6433	0.22874	0.736945
ENSMOCG00000022466	NA	high mobility group protein B2 pseudogene [Source:NCBI gene;Acc:101991543]	0.745774	0.862993	0.593563	1	0.745774	-0.496214	0.740933	NA	0.745774	2.08139	0.261714	1	0.745774	-0.862993	0.593563	1	0.745774	-1.35921	0.397105	NA	0.745774	1.2184	0.529939	1	0.745774	0.496214	0.740933	NA	0.745774	1.35921	0.397105	NA	0.745774	2.5776	0.16218	NA	0.745774	-2.08139	0.261714	1	0.745774	-1.2184	0.529939	1	0.745774	-2.5776	0.16218
ENSMOCG00000016897	NA	tubulin alpha-1C chain-like [Source:NCBI gene;Acc:101983432]	45.3939	-0.400937	0.119891	1	45.3939	-0.155561	0.549166	0.960994	45.3939	-0.33348	0.252229	1	45.3939	0.400937	0.119891	1	45.3939	0.245376	0.344358	0.805191	45.3939	0.0674568	0.816736	1	45.3939	0.155561	0.549166	0.960994	45.3939	-0.245376	0.344358	0.805191	45.3939	-0.177919	0.543371	0.923703	45.3939	0.33348	0.252229	1	45.3939	-0.0674568	0.816736	1	45.3939	0.177919	0.543371
ENSMOCG00000012763	NA	NEDD8 [Source:NCBI gene;Acc:101997722]	759.196	-0.0328037	0.76712	1	759.196	-0.180136	0.102844	0.770476	759.196	-0.0820943	0.507443	1	759.196	0.0328037	0.76712	1	759.196	-0.147333	0.184291	0.711789	759.196	-0.0492906	0.691792	1	759.196	0.180136	0.102844	0.770476	759.196	0.147333	0.184291	0.711789	759.196	0.0980421	0.429276	0.917007	759.196	0.0820943	0.507443	1	759.196	0.0492906	0.691792	1	759.196	-0.0980421	0.429276
ENSMOCG00000004490	NA	zinc finger protein 431-like [Source:NCBI gene;Acc:106144517]	0.45248	0.701762	0.702141	1	0.45248	-0.96992	0.580667	NA	0.45248	0.288408	0.88853	1	0.45248	-0.701762	0.702141	1	0.45248	-1.67168	0.348705	NA	0.45248	-0.413354	0.8426	1	0.45248	0.96992	0.580667	NA	0.45248	1.67168	0.348705	NA	0.45248	1.25833	0.531739	NA	0.45248	-0.288408	0.88853	1	0.45248	0.413354	0.8426	1	0.45248	-1.25833	0.531739
ENSMOCG00000017338	NA	zinc finger protein ZIC 4 [Source:NCBI gene;Acc:101995741]	20.6946	0.0894942	0.82325	1	20.6946	-0.0082846	0.983381	0.999385	20.6946	0.242591	0.594699	1	20.6946	-0.0894942	0.82325	1	20.6946	-0.0977788	0.809046	0.951536	20.6946	0.153097	0.740356	1	20.6946	0.0082846	0.983381	0.999385	20.6946	0.0977788	0.809046	0.951536	20.6946	0.250875	0.585039	0.933587	20.6946	-0.242591	0.594699	1	20.6946	-0.153097	0.740356	1	20.6946	-0.250875	0.585039
ENSMOCG00000012904	Nt5c3b	5'-nucleotidase, cytosolic IIIB [Source:NCBI gene;Acc:101980587]	458.75	0.199099	0.109711	1	458.75	0.0166802	0.892877	0.99251	458.75	0.0187237	0.893066	1	458.75	-0.199099	0.109711	1	458.75	-0.182419	0.144742	0.675506	458.75	-0.180376	0.198801	1	458.75	-0.0166802	0.892877	0.99251	458.75	0.182419	0.144742	0.675506	458.75	0.00204348	0.98834	0.998035	458.75	-0.0187237	0.893066	1	458.75	0.180376	0.198801	1	458.75	-0.00204348	0.98834
ENSMOCG00000005178	Hmgxb4	HMG-box containing 4 [Source:NCBI gene;Acc:101987933]	216.042	0.232598	0.0278963	1	216.042	0.101311	0.332876	0.916294	216.042	0.0343728	0.771681	1	216.042	-0.232598	0.0278963	1	216.042	-0.131287	0.222835	0.738678	216.042	-0.198225	0.101882	1	216.042	-0.101311	0.332876	0.916294	216.042	0.131287	0.222835	0.738678	216.042	-0.0669377	0.577494	0.931807	216.042	-0.0343728	0.771681	1	216.042	0.198225	0.101882	1	216.042	0.0669377	0.577494
ENSMOCG00000008310	NA	coiled-coil domain-containing protein 125-like [Source:NCBI gene;Acc:102002842]	5.19801	-0.400049	0.501843	1	5.19801	0.252449	0.683029	0.976582	5.19801	0.0730513	0.916876	1	5.19801	0.400049	0.501843	1	5.19801	0.652499	0.290235	0.780762	5.19801	0.473101	0.498393	1	5.19801	-0.252449	0.683029	0.976582	5.19801	-0.652499	0.290235	0.780762	5.19801	-0.179398	0.802733	0.97406	5.19801	-0.0730513	0.916876	1	5.19801	-0.473101	0.498393	1	5.19801	0.179398	0.802733
ENSMOCG00000000182	NA	CD1d molecule [Source:NCBI gene;Acc:101981820]	8.06114	0.156853	0.710617	1	8.06114	0.113873	0.786209	0.984832	8.06114	0.753759	0.149324	1	8.06114	-0.156853	0.710617	1	8.06114	-0.0429808	0.92121	0.980383	8.06114	0.596905	0.264223	1	8.06114	-0.113873	0.786209	0.984832	8.06114	0.0429808	0.92121	0.980383	8.06114	0.639886	0.229342	0.888657	8.06114	-0.753759	0.149324	1	8.06114	-0.596905	0.264223	1	8.06114	-0.639886	0.229342
ENSMOCG00000010192	NA	C-C motif chemokine 3 [Source:NCBI gene;Acc:101979856]	7.0942	0.260947	0.662216	1	7.0942	-0.239955	0.679141	0.976582	7.0942	0.255888	0.7067	1	7.0942	-0.260947	0.662216	1	7.0942	-0.500902	0.402837	0.83054	7.0942	-0.00505878	0.994201	1	7.0942	0.239955	0.679141	0.976582	7.0942	0.500902	0.402837	0.83054	7.0942	0.495843	0.466731	0.918414	7.0942	-0.255888	0.7067	1	7.0942	0.00505878	0.994201	1	7.0942	-0.495843	0.466731
ENSMOCG00000013067	NA	transmembrane protein 14A [Source:NCBI gene;Acc:101987876]	1765.46	-0.350687	0.585217	1	1765.46	0.231516	0.718637	0.978091	1765.46	-0.240045	0.738284	1	1765.46	0.350687	0.585217	1	1765.46	0.582203	0.36493	0.815062	1765.46	0.110642	0.877605	1	1765.46	-0.231516	0.718637	0.978091	1765.46	-0.582203	0.36493	0.815062	1765.46	-0.471561	0.51161	0.922434	1765.46	0.240045	0.738284	1	1765.46	-0.110642	0.877605	1	1765.46	0.471561	0.51161
ENSMOCG00000009740	Gm11634	predicted gene 11634 [Source:MGI Symbol;Acc:MGI:3650266]	0.754054	-2.33712	0.143574	1	0.754054	-0.855664	0.616348	NA	0.754054	-1.54601	0.404102	1	0.754054	2.33712	0.143574	1	0.754054	1.48146	0.348694	NA	0.754054	0.791114	0.648736	1	0.754054	0.855664	0.616348	NA	0.754054	-1.48146	0.348694	NA	0.754054	-0.690345	0.707268	NA	0.754054	1.54601	0.404102	1	0.754054	-0.791114	0.648736	1	0.754054	0.690345	0.707268
ENSMOCG00000003629	NA	NA	7.0984	0.453989	0.494096	1	7.0984	-0.0742005	0.908743	0.992638	7.0984	-0.138869	0.848678	1	7.0984	-0.453989	0.494096	1	7.0984	-0.528189	0.430457	0.844274	7.0984	-0.592858	0.428003	1	7.0984	0.0742005	0.908743	0.992638	7.0984	0.528189	0.430457	0.844274	7.0984	-0.0646683	0.929728	0.993492	7.0984	0.138869	0.848678	1	7.0984	0.592858	0.428003	1	7.0984	0.0646683	0.929728
ENSMOCG00000006581	Sec62	SEC62 homolog, preprotein translocation factor [Source:NCBI gene;Acc:101986642]	9144.49	-0.0438818	0.458323	1	9144.49	-0.0554558	0.348378	0.919629	9144.49	-0.0485887	0.463132	1	9144.49	0.0438818	0.458323	1	9144.49	-0.011574	0.845037	0.961845	9144.49	-0.00470689	0.943397	1	9144.49	0.0554558	0.348378	0.919629	9144.49	0.011574	0.845037	0.961845	9144.49	0.00686711	0.917461	0.99185	9144.49	0.0485887	0.463132	1	9144.49	0.00470689	0.943397	1	9144.49	-0.00686711	0.917461
ENSMOCG00000007816	NA	KH homology domain-containing protein 4-like [Source:NCBI gene;Acc:101979775]	118.965	-0.0789675	0.775949	1	118.965	0.314984	0.258413	0.882334	118.965	-0.0485829	0.87593	1	118.965	0.0789675	0.775949	1	118.965	0.393952	0.159124	0.687854	118.965	0.0303846	0.922454	1	118.965	-0.314984	0.258413	0.882334	118.965	-0.393952	0.159124	0.687854	118.965	-0.363567	0.245784	0.895519	118.965	0.0485829	0.87593	1	118.965	-0.0303846	0.922454	1	118.965	0.363567	0.245784
ENSMOCG00000022403	NA	putative 60S ribosomal protein L37a [Source:NCBI gene;Acc:101989179]	0.785233	1.16966	0.434686	1	0.785233	0.394454	0.781058	NA	0.785233	0.949657	0.576529	1	0.785233	-1.16966	0.434686	1	0.785233	-0.775206	0.616816	NA	0.785233	-0.220003	0.903281	1	0.785233	-0.394454	0.781058	NA	0.785233	0.775206	0.616816	NA	0.785233	0.555203	0.750558	NA	0.785233	-0.949657	0.576529	1	0.785233	0.220003	0.903281	1	0.785233	-0.555203	0.750558
ENSMOCG00000012096	Med7	mediator complex subunit 7 [Source:NCBI gene;Acc:101997256]	761.385	0.198007	0.641897	1	761.385	0.373847	0.379953	0.930177	761.385	0.279792	0.556865	1	761.385	-0.198007	0.641897	1	761.385	0.175841	0.679772	0.919066	761.385	0.0817852	0.863698	1	761.385	-0.373847	0.379953	0.930177	761.385	-0.175841	0.679772	0.919066	761.385	-0.0940555	0.843503	0.98021	761.385	-0.279792	0.556865	1	761.385	-0.0817852	0.863698	1	761.385	0.0940555	0.843503
ENSMOCG00000000250	NA	NA	679.931	-0.0388929	0.79576	1	679.931	-0.0788945	0.599184	0.96592	679.931	4.05e-05	0.999808	1	679.931	0.0388929	0.79576	1	679.931	-0.0400015	0.790397	0.945744	679.931	0.0389334	0.817537	1	679.931	0.0788945	0.599184	0.96592	679.931	0.0400015	0.790397	0.945744	679.931	0.0789349	0.639696	0.942777	679.931	-4.05e-05	0.999808	1	679.931	-0.0389334	0.817537	1	679.931	-0.0789349	0.639696
ENSMOCG00000022731	NA	NA	250.436	-1.24282	0.331329	1	250.436	-1.05654	0.408907	0.938531	250.436	-1.13446	0.427714	1	250.436	1.24282	0.331329	1	250.436	0.186275	0.884205	0.971401	250.436	0.10836	0.939599	1	250.436	1.05654	0.408907	0.938531	250.436	-0.186275	0.884205	0.971401	250.436	-0.0779149	0.95655	0.996596	250.436	1.13446	0.427714	1	250.436	-0.10836	0.939599	1	250.436	0.0779149	0.95655
ENSMOCG00000000610	NA	NA	24.9279	0.118513	0.864296	1	24.9279	0.548614	0.430618	0.942999	24.9279	0.141833	0.855292	1	24.9279	-0.118513	0.864296	1	24.9279	0.430101	0.538449	0.880132	24.9279	0.02332	0.976163	1	24.9279	-0.548614	0.430618	0.942999	24.9279	-0.430101	0.538449	0.880132	24.9279	-0.406781	0.603327	0.937854	24.9279	-0.141833	0.855292	1	24.9279	-0.02332	0.976163	1	24.9279	0.406781	0.603327
ENSMOCG00000002815	NA	zymogen granule membrane protein 16-like [Source:NCBI gene;Acc:101990804]	11.6233	-0.288332	0.875819	1	11.6233	1.0903	0.55657	0.962647	11.6233	0.247641	0.904685	1	11.6233	0.288332	0.875819	1	11.6233	1.37863	0.457336	0.856237	11.6233	0.535973	0.795548	1	11.6233	-1.0903	0.55657	0.962647	11.6233	-1.37863	0.457336	0.856237	11.6233	-0.842661	0.684934	0.954346	11.6233	-0.247641	0.904685	1	11.6233	-0.535973	0.795548	1	11.6233	0.842661	0.684934
ENSMOCG00000001369	NA	cytochrome P450 3A2-like [Source:NCBI gene;Acc:101996869]	32.8694	0.165386	0.572946	1	32.8694	0.102771	0.724469	0.978091	32.8694	0.000612	0.99852	1	32.8694	-0.165386	0.572946	1	32.8694	-0.0626141	0.833506	0.95956	32.8694	-0.164774	0.623128	1	32.8694	-0.102771	0.724469	0.978091	32.8694	0.0626141	0.833506	0.95956	32.8694	-0.10216	0.759498	0.969266	32.8694	-0.000612	0.99852	1	32.8694	0.164774	0.623128	1	32.8694	0.10216	0.759498
ENSMOCG00000012828	Topbp1	DNA topoisomerase II binding protein 1 [Source:NCBI gene;Acc:101982170]	449.46	0.0408053	0.582928	1	449.46	0.0687048	0.354081	0.921859	449.46	0.0043028	0.959263	1	449.46	-0.0408053	0.582928	1	449.46	0.0278995	0.711662	0.929402	449.46	-0.0365025	0.669145	1	449.46	-0.0687048	0.354081	0.921859	449.46	-0.0278995	0.711662	0.929402	449.46	-0.064402	0.450095	0.918254	449.46	-0.0043028	0.959263	1	449.46	0.0365025	0.669145	1	449.46	0.064402	0.450095
ENSMOCG00000022567	NA	NA	357.591	0.117685	0.476906	1	357.591	0.388251	0.0192637	0.440738	357.591	0.0444579	0.810404	1	357.591	-0.117685	0.476906	1	357.591	0.270565	0.104889	0.623582	357.591	-0.0732272	0.694077	1	357.591	-0.388251	0.0192637	0.440738	357.591	-0.270565	0.104889	0.623582	357.591	-0.343793	0.0653622	0.760263	357.591	-0.0444579	0.810404	1	357.591	0.0732272	0.694077	1	357.591	0.343793	0.0653622
ENSMOCG00000015204	Apoh	apolipoprotein H [Source:NCBI gene;Acc:101991090]	3.6723	-0.869524	0.19031	1	3.6723	0.529631	0.472886	0.950206	3.6723	-1.2109	0.0907584	1	3.6723	0.869524	0.19031	1	3.6723	1.39915	0.0488527	NA	3.6723	-0.341373	0.619483	1	3.6723	-0.529631	0.472886	0.950206	3.6723	-1.39915	0.0488527	NA	3.6723	-1.74053	0.0218529	0.578458	3.6723	1.2109	0.0907584	1	3.6723	0.341373	0.619483	1	3.6723	1.74053	0.0218529
ENSMOCG00000022304	NA	protein SET-like [Source:NCBI gene;Acc:101996693]	3.31057	0.527086	0.439646	1	3.31057	-0.120797	0.8507	0.991122	3.31057	0.179916	0.813868	1	3.31057	-0.527086	0.439646	1	3.31057	-0.647884	0.346718	NA	3.31057	-0.34717	0.665821	1	3.31057	0.120797	0.8507	0.991122	3.31057	0.647884	0.346718	NA	3.31057	0.300714	0.696121	0.956658	3.31057	-0.179916	0.813868	1	3.31057	0.34717	0.665821	1	3.31057	-0.300714	0.696121
ENSMOCG00000012685	NA	urea transporter 1 [Source:NCBI gene;Acc:101992397]	25.855	-0.090643	0.855968	1	25.855	0.18109	0.717943	0.978091	25.855	-0.10621	0.849733	1	25.855	0.090643	0.855968	1	25.855	0.271733	0.589687	0.894712	25.855	-0.0155668	0.977936	1	25.855	-0.18109	0.717943	0.978091	25.855	-0.271733	0.589687	0.894712	25.855	-0.287299	0.610851	0.93942	25.855	0.10621	0.849733	1	25.855	0.0155668	0.977936	1	25.855	0.287299	0.610851
ENSMOCG00000000489	Ryr1	ryanodine receptor 1 [Source:NCBI gene;Acc:101991252]	712.436	-0.161621	0.678441	1	712.436	0.526657	0.177028	0.836626	712.436	0.164322	0.706351	1	712.436	0.161621	0.678441	1	712.436	0.688278	0.0777649	0.576272	712.436	0.325943	0.454952	1	712.436	-0.526657	0.177028	0.836626	712.436	-0.688278	0.0777649	0.576272	712.436	-0.362335	0.406478	0.917007	712.436	-0.164322	0.706351	1	712.436	-0.325943	0.454952	1	712.436	0.362335	0.406478
ENSMOCG00000013521	Uhrf1	ubiquitin like with PHD and ring finger domains 1 [Source:NCBI gene;Acc:101986448]	13.9595	-0.10638	0.791534	1	13.9595	-0.378345	0.338728	0.918816	13.9595	0.544387	0.257818	1	13.9595	0.10638	0.791534	1	13.9595	-0.271965	0.498242	0.868685	13.9595	0.650767	0.180662	1	13.9595	0.378345	0.338728	0.918816	13.9595	0.271965	0.498242	0.868685	13.9595	0.922732	0.0547316	0.732466	13.9595	-0.544387	0.257818	1	13.9595	-0.650767	0.180662	1	13.9595	-0.922732	0.0547316
ENSMOCG00000011931	Gria4	glutamate ionotropic receptor AMPA type subunit 4 [Source:NCBI gene;Acc:101983111]	197.466	-0.353013	0.152859	1	197.466	-0.307217	0.212775	0.858092	197.466	-0.251407	0.364017	1	197.466	0.353013	0.152859	1	197.466	0.0457959	0.852835	0.962752	197.466	0.101606	0.71399	1	197.466	0.307217	0.212775	0.858092	197.466	-0.0457959	0.852835	0.962752	197.466	0.0558105	0.840262	0.979601	197.466	0.251407	0.364017	1	197.466	-0.101606	0.71399	1	197.466	-0.0558105	0.840262
ENSMOCG00000000062	Rnase6	ribonuclease A family member k6 [Source:NCBI gene;Acc:101983799]	114.346	0.0860526	0.747702	1	114.346	0.115618	0.665277	0.975674	114.346	0.197459	0.511921	1	114.346	-0.0860526	0.747702	1	114.346	0.0295652	0.912476	0.977449	114.346	0.111406	0.712771	1	114.346	-0.115618	0.665277	0.975674	114.346	-0.0295652	0.912476	0.977449	114.346	0.0818412	0.786652	0.971544	114.346	-0.197459	0.511921	1	114.346	-0.111406	0.712771	1	114.346	-0.0818412	0.786652
ENSMOCG00000000006	ND1	NADH dehydrogenase subunit 1 [Source:NCBI gene;Acc:26045311]	297233	-0.0573031	0.628403	1	297233	-0.102316	0.387502	0.934561	297233	-0.13382	0.312063	1	297233	0.0573031	0.628403	1	297233	-0.0450132	0.703816	0.926768	297233	-0.0765167	0.563252	1	297233	0.102316	0.387502	0.934561	297233	0.0450132	0.703816	0.926768	297233	-0.0315035	0.811894	0.974775	297233	0.13382	0.312063	1	297233	0.0765167	0.563252	1	297233	0.0315035	0.811894
ENSMOCG00000014926	NA	probable N-acetyltransferase CML1 [Source:NCBI gene;Acc:101993852]	226.958	0.461593	0.307586	1	226.958	-0.0798408	0.859647	0.99251	226.958	-0.286761	0.570059	1	226.958	-0.461593	0.307586	1	226.958	-0.541434	0.231639	0.744857	226.958	-0.748354	0.139068	1	226.958	0.0798408	0.859647	0.99251	226.958	0.541434	0.231639	0.744857	226.958	-0.20692	0.682058	0.953667	226.958	0.286761	0.570059	1	226.958	0.748354	0.139068	1	226.958	0.20692	0.682058
ENSMOCG00000006032	NA	NA	NA	NA	NA	NA	NA	NA	NA	NA	NA	NA	NA	NA	NA	NA	NA	NA	NA	NA	NA	NA	NA	NA	NA	NA	NA	NA	NA	NA	NA	NA	NA	NA	NA	NA	NA	NA	NA	NA	NA	NA	NA	NA	NA	NA	NA	NA	NA
ENSMOCG00000002688	NA	NA	77.4722	0.0430243	0.827922	1	77.4722	0.130873	0.508555	0.957778	77.4722	0.0651246	0.77141	1	77.4722	-0.0430243	0.827922	1	77.4722	0.0878488	0.662137	0.914023	77.4722	0.0221003	0.922401	1	77.4722	-0.130873	0.508555	0.957778	77.4722	-0.0878488	0.662137	0.914023	77.4722	-0.0657485	0.772001	0.970131	77.4722	-0.0651246	0.77141	1	77.4722	-0.0221003	0.922401	1	77.4722	0.0657485	0.772001
ENSMOCG00000011077	NA	NADH:ubiquinone oxidoreductase subunit A7 [Source:NCBI gene;Acc:101982190]	327.221	0.0453556	0.795872	1	327.221	-0.405379	0.0199366	0.44918	327.221	-0.0894121	0.648585	1	327.221	-0.0453556	0.795872	1	327.221	-0.450735	0.010062	0.317067	327.221	-0.134768	0.494029	1	327.221	0.405379	0.0199366	0.44918	327.221	0.450735	0.010062	0.317067	327.221	0.315967	0.106986	0.815001	327.221	0.0894121	0.648585	1	327.221	0.134768	0.494029	1	327.221	-0.315967	0.106986
ENSMOCG00000022277	Fndc9	fibronectin type III domain containing 9 [Source:NCBI gene;Acc:101990033]	488.497	-0.0575974	0.883511	1	488.497	0.15738	0.688965	0.976582	488.497	0.0467523	0.915336	1	488.497	0.0575974	0.883511	1	488.497	0.214978	0.584741	0.892023	488.497	0.10435	0.812512	1	488.497	-0.15738	0.688965	0.976582	488.497	-0.214978	0.584741	0.892023	488.497	-0.110628	0.801496	0.97348	488.497	-0.0467523	0.915336	1	488.497	-0.10435	0.812512	1	488.497	0.110628	0.801496
ENSMOCG00000000118	NA	prothymosin alpha-like [Source:NCBI gene;Acc:106144508]	1.95966	0.13882	0.85867	1	1.95966	0.438531	0.584158	0.963076	1.95966	0.960589	0.341851	1	1.95966	-0.13882	0.85867	1	1.95966	0.299711	0.71742	NA	1.95966	0.821769	0.425894	1	1.95966	-0.438531	0.584158	0.963076	1.95966	-0.299711	0.71742	NA	1.95966	0.522059	0.618549	0.939929	1.95966	-0.960589	0.341851	1	1.95966	-0.821769	0.425894	1	1.95966	-0.522059	0.618549
ENSMOCG00000003478	Ccdc163	coiled-coil domain containing 163 [Source:NCBI gene;Acc:102001711]	5.76833	0.407056	0.484584	1	5.76833	0.558446	0.343195	0.918816	5.76833	0.31762	0.633909	1	5.76833	-0.407056	0.484584	1	5.76833	0.15139	0.803698	0.949644	5.76833	-0.0894357	0.896059	1	5.76833	-0.558446	0.343195	0.918816	5.76833	-0.15139	0.803698	0.949644	5.76833	-0.240826	0.727209	0.962067	5.76833	-0.31762	0.633909	1	5.76833	0.0894357	0.896059	1	5.76833	0.240826	0.727209
ENSMOCG00000000010	ND2	NADH dehydrogenase subunit 2 [Source:NCBI gene;Acc:26045307]	291927	-0.13464	0.262848	1	291927	-0.142255	0.236801	0.870268	291927	-0.144477	0.282536	1	291927	0.13464	0.262848	1	291927	-0.00761544	0.949503	0.988674	291927	-0.00983719	0.941671	1	291927	0.142255	0.236801	0.870268	291927	0.00761544	0.949503	0.988674	291927	-0.00222176	0.986815	0.998035	291927	0.144477	0.282536	1	291927	0.00983719	0.941671	1	291927	0.00222176	0.986815
ENSMOCG00000009856	NA	small integral membrane protein 7 [Source:NCBI gene;Acc:102000605]	1511.74	0.0556849	0.556428	1	1511.74	-0.0741617	0.43252	0.942999	1511.74	0.151772	0.153226	1	1511.74	-0.0556849	0.556428	1	1511.74	-0.129847	0.171014	0.700621	1511.74	0.0960873	0.36734	1	1511.74	0.0741617	0.43252	0.942999	1511.74	0.129847	0.171014	0.700621	1511.74	0.225934	0.0337523	0.654319	1511.74	-0.151772	0.153226	1	1511.74	-0.0960873	0.36734	1	1511.74	-0.225934	0.0337523
ENSMOCG00000022667	NA	NA	4.83323	0.153843	0.829232	1	4.83323	-0.562769	0.411218	0.940319	4.83323	0.0130166	0.98705	1	4.83323	-0.153843	0.829232	1	4.83323	-0.716612	0.309809	0.793788	4.83323	-0.140827	0.863599	1	4.83323	0.562769	0.411218	0.940319	4.83323	0.716612	0.309809	0.793788	4.83323	0.575785	0.468975	0.918414	4.83323	-0.0130166	0.98705	1	4.83323	0.140827	0.863599	1	4.83323	-0.575785	0.468975
ENSMOCG00000015095	Rdm1	RAD52 motif containing 1 [Source:NCBI gene;Acc:101985986]	42.9294	-0.0831947	0.848141	1	42.9294	-0.0729942	0.866403	0.99251	42.9294	-0.282913	0.560162	1	42.9294	0.0831947	0.848141	1	42.9294	0.0102005	0.981329	0.994537	42.9294	-0.199718	0.681957	1	42.9294	0.0729942	0.866403	0.99251	42.9294	-0.0102005	0.981329	0.994537	42.9294	-0.209919	0.666348	0.949601	42.9294	0.282913	0.560162	1	42.9294	0.199718	0.681957	1	42.9294	0.209919	0.666348
ENSMOCG00000022296	NA	N-alpha-acetyltransferase 11-like [Source:NCBI gene;Acc:101999779]	789.276	0.0993716	0.222041	1	789.276	0.0410824	0.612573	0.968458	789.276	0.0267633	0.769564	1	789.276	-0.0993716	0.222041	1	789.276	-0.0582892	0.477107	0.862299	789.276	-0.0726084	0.430605	1	789.276	-0.0410824	0.612573	0.968458	789.276	0.0582892	0.477107	0.862299	789.276	-0.0143191	0.876184	0.986467	789.276	-0.0267633	0.769564	1	789.276	0.0726084	0.430605	1	789.276	0.0143191	0.876184
ENSMOCG00000015649	Cd207	CD207 molecule [Source:NCBI gene;Acc:101995127]	0.938591	-2.00226	0.146616	1	0.938591	-1.26168	0.377459	0.929191	0.938591	-1.4642	0.354324	1	0.938591	2.00226	0.146616	1	0.938591	0.740571	0.56427	NA	0.938591	0.538051	0.710786	1	0.938591	1.26168	0.377459	0.929191	0.938591	-0.740571	0.56427	NA	0.938591	-0.20252	0.892518	NA	0.938591	1.4642	0.354324	1	0.938591	-0.538051	0.710786	1	0.938591	0.20252	0.892518
ENSMOCG00000013809	Irak1	interleukin 1 receptor associated kinase 1 [Source:NCBI gene;Acc:101996409]	1811.66	9.69e-05	0.998799	1	1811.66	0.203262	0.00161	0.131988	1811.66	0.105239	0.14599	1	1811.66	-9.69e-05	0.998799	1	1811.66	0.203165	0.00173208	0.131071	1811.66	0.105143	0.148394	1	1811.66	-0.203262	0.00161	0.131988	1811.66	-0.203165	0.00173208	0.131071	1811.66	-0.0980223	0.178426	0.865094	1811.66	-0.105239	0.14599	1	1811.66	-0.105143	0.148394	1	1811.66	0.0980223	0.178426
ENSMOCG00000008448	Trappc5	trafficking protein particle complex 5 [Source:NCBI gene;Acc:101984171]	835.696	0.140818	0.0640505	1	835.696	0.157872	0.0375076	0.562626	835.696	0.0575103	0.500402	1	835.696	-0.140818	0.0640505	1	835.696	0.0170534	0.82446	0.957214	835.696	-0.0833082	0.333962	1	835.696	-0.157872	0.0375076	0.562626	835.696	-0.0170534	0.82446	0.957214	835.696	-0.100362	0.243723	0.894524	835.696	-0.0575103	0.500402	1	835.696	0.0833082	0.333962	1	835.696	0.100362	0.243723
ENSMOCG00000000016	COX1	cytochrome c oxidase subunit I [Source:NCBI gene;Acc:26045286]	712871	-0.0391045	0.670995	1	712871	-0.0652603	0.478381	0.952693	712871	-0.15217	0.139281	1	712871	0.0391045	0.670995	1	712871	-0.0261558	0.776316	0.941173	712871	-0.113066	0.271972	1	712871	0.0652603	0.478381	0.952693	712871	0.0261558	0.776316	0.941173	712871	-0.0869099	0.398442	0.917007	712871	0.15217	0.139281	1	712871	0.113066	0.271972	1	712871	0.0869099	0.398442
ENSMOCG00000000128	NA	NA	2.40567	-0.139444	0.910768	1	2.40567	-0.236914	0.848179	0.990892	2.40567	0.168163	0.905983	1	2.40567	0.139444	0.910768	1	2.40567	-0.0974697	0.937664	NA	2.40567	0.307607	0.829855	1	2.40567	0.236914	0.848179	0.990892	2.40567	0.0974697	0.937664	NA	2.40567	0.405077	0.776303	0.970268	2.40567	-0.168163	0.905983	1	2.40567	-0.307607	0.829855	1	2.40567	-0.405077	0.776303
ENSMOCG00000001234	Pnma3	PNMA family member 3 [Source:NCBI gene;Acc:101997906]	7543.55	0.0393741	0.744296	1	7543.55	0.236815	0.0498176	0.619819	7543.55	0.104209	0.440209	1	7543.55	-0.0393741	0.744296	1	7543.55	0.197441	0.102124	0.619008	7543.55	0.0648348	0.631204	1	7543.55	-0.236815	0.0498176	0.619819	7543.55	-0.197441	0.102124	0.619008	7543.55	-0.132606	0.326237	0.907857	7543.55	-0.104209	0.440209	1	7543.55	-0.0648348	0.631204	1	7543.55	0.132606	0.326237
ENSMOCG00000019973	NA	NA	0.633059	1.35715	0.436982	1	0.633059	0.581589	0.732289	NA	0.633059	1.42534	0.470982	1	0.633059	-1.35715	0.436982	1	0.633059	-0.775565	0.668753	NA	0.633059	0.0681851	0.973783	1	0.633059	-0.581589	0.732289	NA	0.633059	0.775565	0.668753	NA	0.633059	0.84375	0.67862	NA	0.633059	-1.42534	0.470982	1	0.633059	-0.0681851	0.973783	1	0.633059	-0.84375	0.67862
ENSMOCG00000012481	Ebpl	EBP like [Source:NCBI gene;Acc:101993987]	91.4546	-0.125154	0.542551	1	91.4546	-0.218397	0.285193	0.89953	91.4546	-0.0310999	0.89359	1	91.4546	0.125154	0.542551	1	91.4546	-0.0932434	0.650824	0.91122	91.4546	0.0940539	0.687674	1	91.4546	0.218397	0.285193	0.89953	91.4546	0.0932434	0.650824	0.91122	91.4546	0.187297	0.421347	0.917007	91.4546	0.0310999	0.89359	1	91.4546	-0.0940539	0.687674	1	91.4546	-0.187297	0.421347
ENSMOCG00000017771	Acly	ATP citrate lyase [Source:NCBI gene;Acc:101983119]	6141.35	-0.0194338	0.772026	1	6141.35	-0.00982662	0.883482	0.99251	6141.35	-0.0774046	0.302374	1	6141.35	0.0194338	0.772026	1	6141.35	0.0096072	0.886248	0.971563	6141.35	-0.0579707	0.440456	1	6141.35	0.00982662	0.883482	0.99251	6141.35	-0.0096072	0.886248	0.971563	6141.35	-0.0675779	0.368361	0.913388	6141.35	0.0774046	0.302374	1	6141.35	0.0579707	0.440456	1	6141.35	0.0675779	0.368361
ENSMOCG00000001097	NA	phosducin-like [Source:NCBI gene;Acc:102000323]	0.680314	1.12615	0.539701	1	0.680314	2.54314	0.178285	NA	0.680314	2.0741	0.33286	1	0.680314	-1.12615	0.539701	1	0.680314	1.417	0.471584	NA	0.680314	0.947949	0.668228	1	0.680314	-2.54314	0.178285	NA	0.680314	-1.417	0.471584	NA	0.680314	-0.469047	0.835301	NA	0.680314	-2.0741	0.33286	1	0.680314	-0.947949	0.668228	1	0.680314	0.469047	0.835301
ENSMOCG00000017990	NA	hepatitis A virus cellular receptor 2 homolog [Source:NCBI gene;Acc:101991362]	9.30432	-0.085828	0.909828	1	9.30432	-0.019261	0.979716	0.999363	9.30432	0.76539	0.383884	1	9.30432	0.085828	0.909828	1	9.30432	0.0665671	0.930367	0.983734	9.30432	0.851218	0.334837	1	9.30432	0.019261	0.979716	0.999363	9.30432	-0.0665671	0.930367	0.983734	9.30432	0.784651	0.373883	0.915725	9.30432	-0.76539	0.383884	1	9.30432	-0.851218	0.334837	1	9.30432	-0.784651	0.373883
ENSMOCG00000000019	COX2	cytochrome c oxidase subunit II [Source:NCBI gene;Acc:26045301]	219546	-0.104863	0.334429	1	219546	-0.136603	0.208608	0.856809	219546	-0.162714	0.180374	1	219546	0.104863	0.334429	1	219546	-0.0317405	0.770164	0.938923	219546	-0.0578514	0.633876	1	219546	0.136603	0.208608	0.856809	219546	0.0317405	0.770164	0.938923	219546	-0.0261108	0.829794	0.976421	219546	0.162714	0.180374	1	219546	0.0578514	0.633876	1	219546	0.0261108	0.829794
ENSMOCG00000012998	NA	odr-4 GPCR localization factor homolog [Source:NCBI gene;Acc:101996939]	48.6543	-0.0292376	0.920421	1	48.6543	-0.164142	0.571861	0.962929	48.6543	-0.562192	0.0825513	1	48.6543	0.0292376	0.920421	1	48.6543	-0.134905	0.645224	0.91122	48.6543	-0.532955	0.102309	1	48.6543	0.164142	0.571861	0.962929	48.6543	0.134905	0.645224	0.91122	48.6543	-0.39805	0.219456	0.887078	48.6543	0.562192	0.0825513	1	48.6543	0.532955	0.102309	1	48.6543	0.39805	0.219456
ENSMOCG00000017101	NA	DNA repair protein RAD51 homolog 3-like [Source:NCBI gene;Acc:101997044]	22.5818	0.401305	0.381902	1	22.5818	0.232629	0.609626	0.968198	22.5818	0.475687	0.360187	1	22.5818	-0.401305	0.381902	1	22.5818	-0.168676	0.716296	0.930653	22.5818	0.0743814	0.887839	1	22.5818	-0.232629	0.609626	0.968198	22.5818	0.168676	0.716296	0.930653	22.5818	0.243057	0.643047	0.943666	22.5818	-0.475687	0.360187	1	22.5818	-0.0743814	0.887839	1	22.5818	-0.243057	0.643047
ENSMOCG00000000021	ATP8	ATP synthase F0 subunit 8 [Source:NCBI gene;Acc:26045302]	62163.2	-0.0125469	0.905623	1	62163.2	-0.108701	0.304328	0.908387	62163.2	-0.12986	0.272405	1	62163.2	0.0125469	0.905623	1	62163.2	-0.0961541	0.363575	0.814709	62163.2	-0.117313	0.321467	1	62163.2	0.108701	0.304328	0.908387	62163.2	0.0961541	0.363575	0.814709	62163.2	-0.0211593	0.858073	0.983291	62163.2	0.12986	0.272405	1	62163.2	0.117313	0.321467	1	62163.2	0.0211593	0.858073
ENSMOCG00000000022	ATP6	ATP synthase F0 subunit 6 [Source:NCBI gene;Acc:26045316]	364036	-0.0175378	0.862988	1	364036	-0.144776	0.154272	0.819446	364036	-0.132859	0.242278	1	364036	0.0175378	0.862988	1	364036	-0.127238	0.210565	0.733239	364036	-0.115322	0.31013	1	364036	0.144776	0.154272	0.819446	364036	0.127238	0.210565	0.733239	364036	0.0119163	0.916474	0.99185	364036	0.132859	0.242278	1	364036	0.115322	0.31013	1	364036	-0.0119163	0.916474
ENSMOCG00000018390	Hcfc1	host cell factor C1 [Source:NCBI gene;Acc:101999597]	3205.48	0.00324479	0.955501	1	3205.48	0.0752429	0.195542	0.849413	3205.48	-0.0173852	0.78963	1	3205.48	-0.00324479	0.955501	1	3205.48	0.0719981	0.217556	0.735786	3205.48	-0.02063	0.752406	1	3205.48	-0.0752429	0.195542	0.849413	3205.48	-0.0719981	0.217556	0.735786	3205.48	-0.0926281	0.156542	0.851225	3205.48	0.0173852	0.78963	1	3205.48	0.02063	0.752406	1	3205.48	0.0926281	0.156542
ENSMOCG00000001430	NA	N-acetylneuraminic acid phosphatase [Source:NCBI gene;Acc:101986449]	230.813	0.11304	0.25728	1	230.813	-0.0709624	0.470442	0.950009	230.813	-0.0113529	0.919684	1	230.813	-0.11304	0.25728	1	230.813	-0.184003	0.0677565	0.562134	230.813	-0.124393	0.278172	1	230.813	0.0709624	0.470442	0.950009	230.813	0.184003	0.0677565	0.562134	230.813	0.0596095	0.599239	0.937596	230.813	0.0113529	0.919684	1	230.813	0.124393	0.278172	1	230.813	-0.0596095	0.599239
ENSMOCG00000000023	COX3	cytochrome c oxidase subunit III [Source:NCBI gene;Acc:26045293]	381350	-0.0297693	0.775975	1	381350	-0.136681	0.191362	0.847178	381350	-0.157014	0.17945	1	381350	0.0297693	0.775975	1	381350	-0.106912	0.30679	0.792666	381350	-0.127244	0.276632	1	381350	0.136681	0.191362	0.847178	381350	0.106912	0.30679	0.792666	381350	-0.0203322	0.861993	0.983957	381350	0.157014	0.17945	1	381350	0.127244	0.276632	1	381350	0.0203322	0.861993
ENSMOCG00000010762	NA	ribosomal protein S9 [Source:NCBI gene;Acc:101993514]	6813.51	0.0202507	0.835556	1	6813.51	-0.0738698	0.448733	0.945356	6813.51	-0.0369991	0.734517	1	6813.51	-0.0202507	0.835556	1	6813.51	-0.0941206	0.334837	0.802944	6813.51	-0.0572498	0.600003	1	6813.51	0.0738698	0.448733	0.945356	6813.51	0.0941206	0.334837	0.802944	6813.51	0.0368707	0.735482	0.964031	6813.51	0.0369991	0.734517	1	6813.51	0.0572498	0.600003	1	6813.51	-0.0368707	0.735482
ENSMOCG00000011934	Cyp4b1	cytochrome P450 4B1 [Source:NCBI gene;Acc:101994270]	10.8081	-0.351926	0.419765	1	10.8081	0.284915	0.528654	0.958919	10.8081	-0.407702	0.406427	1	10.8081	0.351926	0.419765	1	10.8081	0.636841	0.159617	0.687854	10.8081	-0.0557763	0.909679	1	10.8081	-0.284915	0.528654	0.958919	10.8081	-0.636841	0.159617	0.687854	10.8081	-0.692617	0.171002	0.861146	10.8081	0.407702	0.406427	1	10.8081	0.0557763	0.909679	1	10.8081	0.692617	0.171002
ENSMOCG00000011086	NA	zinc finger protein 431-like [Source:NCBI gene;Acc:101984123]	35.2548	-0.153847	0.418595	1	35.2548	-0.276645	0.14015	0.810304	35.2548	-0.0246147	0.911298	1	35.2548	0.153847	0.418595	1	35.2548	-0.122798	0.519995	0.875626	35.2548	0.129232	0.56364	1	35.2548	0.276645	0.14015	0.810304	35.2548	0.122798	0.519995	0.875626	35.2548	0.25203	0.255257	0.901133	35.2548	0.0246147	0.911298	1	35.2548	-0.129232	0.56364	1	35.2548	-0.25203	0.255257
ENSMOCG00000020969	Fkbp10	FKBP prolyl isomerase 10 [Source:NCBI gene;Acc:101984056]	161.612	-0.243565	0.32111	1	161.612	-0.351734	0.15075	0.814084	161.612	0.248519	0.370544	1	161.612	0.243565	0.32111	1	161.612	-0.108169	0.659334	0.912804	161.612	0.492084	0.0767652	1	161.612	0.351734	0.15075	0.814084	161.612	0.108169	0.659334	0.912804	161.612	0.600252	0.0304967	0.637548	161.612	-0.248519	0.370544	1	161.612	-0.492084	0.0767652	1	161.612	-0.600252	0.0304967
ENSMOCG00000000025	ND3	NADH dehydrogenase subunit 3 [Source:NCBI gene;Acc:26045319]	42785.5	-0.161841	0.253086	1	42785.5	-0.194531	0.169514	0.830879	42785.5	-0.266348	0.0925109	1	42785.5	0.161841	0.253086	1	42785.5	-0.0326903	0.817433	0.954291	42785.5	-0.104507	0.509212	1	42785.5	0.194531	0.169514	0.830879	42785.5	0.0326903	0.817433	0.954291	42785.5	-0.0718172	0.650115	0.945992	42785.5	0.266348	0.0925109	1	42785.5	0.104507	0.509212	1	42785.5	0.0718172	0.650115
ENSMOCG00000000027	ND4L	NADH dehydrogenase subunit 4L [Source:NCBI gene;Acc:26045320]	25421.7	-0.151044	0.135804	1	25421.7	-0.0368411	0.715997	0.978091	25421.7	-0.120711	0.28638	1	25421.7	0.151044	0.135804	1	25421.7	0.114202	0.259467	0.762328	25421.7	0.0303323	0.788803	1	25421.7	0.0368411	0.715997	0.978091	25421.7	-0.114202	0.259467	0.762328	25421.7	-0.0838701	0.458903	0.918414	25421.7	0.120711	0.28638	1	25421.7	-0.0303323	0.788803	1	25421.7	0.0838701	0.458903
ENSMOCG00000000028	ND4	NADH dehydrogenase subunit 4 [Source:NCBI gene;Acc:26045298]	345864	-0.102054	0.306228	1	345864	-0.118263	0.235751	0.869917	345864	-0.162679	0.144626	1	345864	0.102054	0.306228	1	345864	-0.0162084	0.870912	0.969081	345864	-0.0606248	0.586695	1	345864	0.118263	0.235751	0.869917	345864	0.0162084	0.870912	0.969081	345864	-0.0444164	0.690417	0.954627	345864	0.162679	0.144626	1	345864	0.0606248	0.586695	1	345864	0.0444164	0.690417
ENSMOCG00000016474	Zfp606	zinc finger protein 606 [Source:NCBI gene;Acc:101998680]	42.0161	-0.217385	0.415533	1	42.0161	-0.275566	0.299438	0.905532	42.0161	-0.490826	0.0991693	1	42.0161	0.217385	0.415533	1	42.0161	-0.0581809	0.827515	0.958229	42.0161	-0.273442	0.360387	1	42.0161	0.275566	0.299438	0.905532	42.0161	0.0581809	0.827515	0.958229	42.0161	-0.215261	0.469623	0.918414	42.0161	0.490826	0.0991693	1	42.0161	0.273442	0.360387	1	42.0161	0.215261	0.469623
ENSMOCG00000000235	Tmco1	transmembrane and coiled-coil domains 1 [Source:NCBI gene;Acc:101994839]	1803.95	-0.000406	0.995905	1	1803.95	-0.0591673	0.453177	0.946516	1803.95	0.0518939	0.558563	1	1803.95	0.000406	0.995905	1	1803.95	-0.0587617	0.458051	0.856237	1803.95	0.0522995	0.556723	1	1803.95	0.0591673	0.453177	0.946516	1803.95	0.0587617	0.458051	0.856237	1803.95	0.111061	0.211337	0.882947	1803.95	-0.0518939	0.558563	1	1803.95	-0.0522995	0.556723	1	1803.95	-0.111061	0.211337
ENSMOCG00000000032	ND5	NADH dehydrogenase subunit 5 [Source:NCBI gene;Acc:26045297]	64303.8	-0.201724	0.0669498	1	64303.8	-0.0358021	0.745073	0.979083	64303.8	-0.240886	0.0503873	1	64303.8	0.201724	0.0669498	1	64303.8	0.165922	0.131861	0.662434	64303.8	-0.0391619	0.750413	1	64303.8	0.0358021	0.745073	0.979083	64303.8	-0.165922	0.131861	0.662434	64303.8	-0.205084	0.0957542	0.808541	64303.8	0.240886	0.0503873	1	64303.8	0.0391619	0.750413	1	64303.8	0.205084	0.0957542
ENSMOCG00000007790	NA	NA	NA	NA	NA	NA	NA	NA	NA	NA	NA	NA	NA	NA	NA	NA	NA	NA	NA	NA	NA	NA	NA	NA	NA	NA	NA	NA	NA	NA	NA	NA	NA	NA	NA	NA	NA	NA	NA	NA	NA	NA	NA	NA	NA	NA	NA	NA	NA
ENSMOCG00000002029	Kbtbd2	kelch repeat and BTB domain containing 2 [Source:NCBI gene;Acc:101992486]	1691.97	-0.0969177	0.055676	1	1691.97	-0.0802968	0.112097	0.782067	1691.97	-0.0635647	0.265924	1	1691.97	0.0969177	0.055676	1	1691.97	0.0166209	0.744111	0.933528	1691.97	0.033353	0.561709	1	1691.97	0.0802968	0.112097	0.782067	1691.97	-0.0166209	0.744111	0.933528	1691.97	0.016732	0.770585	0.969842	1691.97	0.0635647	0.265924	1	1691.97	-0.033353	0.561709	1	1691.97	-0.016732	0.770585
ENSMOCG00000001771	NA	NA	32.4937	-0.0790512	0.775746	1	32.4937	-0.16749	0.543278	0.959256	32.4937	0.150435	0.637132	1	32.4937	0.0790512	0.775746	1	32.4937	-0.0884385	0.751435	0.935074	32.4937	0.229487	0.476158	1	32.4937	0.16749	0.543278	0.959256	32.4937	0.0884385	0.751435	0.935074	32.4937	0.317925	0.32106	0.906499	32.4937	-0.150435	0.637132	1	32.4937	-0.229487	0.476158	1	32.4937	-0.317925	0.32106
ENSMOCG00000019612	Las1l	LAS1 like, ribosome biogenesis factor [Source:NCBI gene;Acc:101983048]	974.841	-0.00805108	0.886045	1	974.841	0.0574577	0.306234	0.908387	974.841	0.0135079	0.831689	1	974.841	0.00805108	0.886045	1	974.841	0.0655088	0.249669	0.757914	974.841	0.021559	0.73709	1	974.841	-0.0574577	0.306234	0.908387	974.841	-0.0655088	0.249669	0.757914	974.841	-0.0439499	0.49361	0.921614	974.841	-0.0135079	0.831689	1	974.841	-0.021559	0.73709	1	974.841	0.0439499	0.49361
ENSMOCG00000000033	ND6	NADH dehydrogenase subunit 6 [Source:NCBI gene;Acc:26045285]	33301.8	-0.133478	0.298827	1	33301.8	-0.0724002	0.573064	0.963054	33301.8	-0.168003	0.24218	1	33301.8	0.133478	0.298827	1	33301.8	0.0610777	0.634507	0.909708	33301.8	-0.0345247	0.81007	1	33301.8	0.0724002	0.573064	0.963054	33301.8	-0.0610777	0.634507	0.909708	33301.8	-0.0956024	0.505718	0.922052	33301.8	0.168003	0.24218	1	33301.8	0.0345247	0.81007	1	33301.8	0.0956024	0.505718
ENSMOCG00000000035	CYTB	cytochrome b [Source:NCBI gene;Acc:26045288]	283885	-0.0738345	0.482766	1	283885	-0.111354	0.289817	0.902646	283885	-0.132842	0.258706	1	283885	0.0738345	0.482766	1	283885	-0.0375194	0.721352	0.931723	283885	-0.0590074	0.615885	1	283885	0.111354	0.289817	0.902646	283885	0.0375194	0.721352	0.931723	283885	-0.021488	0.855037	0.982775	283885	0.132842	0.258706	1	283885	0.0590074	0.615885	1	283885	0.021488	0.855037
ENSMOCG00000008847	Rgcc	regulator of cell cycle [Source:MGI Symbol;Acc:MGI:1913464]	78.8581	0.00530604	0.979505	1	78.8581	0.0871264	0.672852	0.976035	78.8581	0.00838291	0.971241	1	78.8581	-0.00530604	0.979505	1	78.8581	0.0818203	0.695943	0.924581	78.8581	0.00307687	0.989563	1	78.8581	-0.0871264	0.672852	0.976035	78.8581	-0.0818203	0.695943	0.924581	78.8581	-0.0787434	0.737599	0.964096	78.8581	-0.00838291	0.971241	1	78.8581	-0.00307687	0.989563	1	78.8581	0.0787434	0.737599
ENSMOCG00000022190	Tsen34	tRNA splicing endonuclease subunit 34 [Source:NCBI gene;Acc:101992671]	4685.6	0.0575923	0.576991	1	4685.6	0.0137167	0.894268	0.99251	4685.6	0.0220657	0.848469	1	4685.6	-0.0575923	0.576991	1	4685.6	-0.0438757	0.671113	0.91683	4685.6	-0.0355267	0.758583	1	4685.6	-0.0137167	0.894268	0.99251	4685.6	0.0438757	0.671113	0.91683	4685.6	0.00834901	0.942401	0.995192	4685.6	-0.0220657	0.848469	1	4685.6	0.0355267	0.758583	1	4685.6	-0.00834901	0.942401
ENSMOCG00000018870	Msantd4	Myb/SANT DNA binding domain containing 4 with coiled-coils [Source:NCBI gene;Acc:101994478]	109.029	-0.0255277	0.918457	1	109.029	0.267525	0.285188	0.89953	109.029	0.0683808	0.80748	1	109.029	0.0255277	0.918457	1	109.029	0.293052	0.244386	0.755197	109.029	0.0939085	0.73903	1	109.029	-0.267525	0.285188	0.89953	109.029	-0.293052	0.244386	0.755197	109.029	-0.199144	0.481239	0.918798	109.029	-0.0683808	0.80748	1	109.029	-0.0939085	0.73903	1	109.029	0.199144	0.481239
ENSMOCG00000011681	Hira	protein HIRA [Source:NCBI gene;Acc:102002839]	1581.21	-0.0345797	0.726378	1	1581.21	0.0447402	0.650671	0.975674	1581.21	0.0360586	0.744773	1	1581.21	0.0345797	0.726378	1	1581.21	0.0793199	0.423344	0.840222	1581.21	0.0706382	0.524553	1	1581.21	-0.0447402	0.650671	0.975674	1581.21	-0.0793199	0.423344	0.840222	1581.21	-0.00868168	0.937656	0.994518	1581.21	-0.0360586	0.744773	1	1581.21	-0.0706382	0.524553	1	1581.21	0.00868168	0.937656
ENSMOCG00000001528	NA	NA	808.67	-0.0577903	0.879353	1	808.67	0.131765	0.729308	0.978091	808.67	-0.213665	0.6157	1	808.67	0.0577903	0.879353	1	808.67	0.189555	0.618728	0.903871	808.67	-0.155875	0.714296	1	808.67	-0.131765	0.729308	0.978091	808.67	-0.189555	0.618728	0.903871	808.67	-0.34543	0.417243	0.917007	808.67	0.213665	0.6157	1	808.67	0.155875	0.714296	1	808.67	0.34543	0.417243
ENSMOCG00000020222	P3h4	prolyl 3-hydroxylase family member 4 (non-enzymatic) [Source:NCBI gene;Acc:101984716]	388.437	0.237976	0.263914	1	388.437	-0.165752	0.43473	0.942999	388.437	-0.0118613	0.960256	1	388.437	-0.237976	0.263914	1	388.437	-0.403728	0.0583061	0.545579	388.437	-0.249837	0.295757	1	388.437	0.165752	0.43473	0.942999	388.437	0.403728	0.0583061	0.545579	388.437	0.153891	0.518276	0.922801	388.437	0.0118613	0.960256	1	388.437	0.249837	0.295757	1	388.437	-0.153891	0.518276
ENSMOCG00000011850	NA	NA	6.05001	0.146523	0.837942	1	6.05001	-0.169113	0.808727	0.986121	6.05001	-0.470081	0.547853	1	6.05001	-0.146523	0.837942	1	6.05001	-0.315636	0.660951	0.913299	6.05001	-0.616604	0.44144	1	6.05001	0.169113	0.808727	0.986121	6.05001	0.315636	0.660951	0.913299	6.05001	-0.300968	0.701482	0.957985	6.05001	0.470081	0.547853	1	6.05001	0.616604	0.44144	1	6.05001	0.300968	0.701482
ENSMOCG00000016423	NA	NA	0.616316	-1.59286	0.413698	1	0.616316	-0.290006	0.885879	NA	0.616316	-1.18091	0.595026	1	0.616316	1.59286	0.413698	1	0.616316	1.30285	0.505185	NA	0.616316	0.411946	0.8489	1	0.616316	0.290006	0.885879	NA	0.616316	-1.30285	0.505185	NA	0.616316	-0.890906	0.689159	NA	0.616316	1.18091	0.595026	1	0.616316	-0.411946	0.8489	1	0.616316	0.890906	0.689159
ENSMOCG00000013037	NA	sterile alpha motif domain containing 9 [Source:NCBI gene;Acc:101992290]	74.1548	0.122448	0.533913	1	74.1548	-0.305443	0.112785	0.782067	74.1548	-0.058931	0.79009	1	74.1548	-0.122448	0.533913	1	74.1548	-0.427891	0.0295594	0.450072	74.1548	-0.181379	0.419969	1	74.1548	0.305443	0.112785	0.782067	74.1548	0.427891	0.0295594	0.450072	74.1548	0.246512	0.265106	0.902787	74.1548	0.058931	0.79009	1	74.1548	0.181379	0.419969	1	74.1548	-0.246512	0.265106
ENSMOCG00000013817	Gab1	GRB2 associated binding protein 1 [Source:NCBI gene;Acc:101991904]	634.305	-0.124649	0.233324	1	634.305	0.0271698	0.79525	0.984832	634.305	-0.0509292	0.665034	1	634.305	0.124649	0.233324	1	634.305	0.151819	0.148857	0.680342	634.305	0.0737195	0.532289	1	634.305	-0.0271698	0.79525	0.984832	634.305	-0.151819	0.148857	0.680342	634.305	-0.0780991	0.508585	0.922052	634.305	0.0509292	0.665034	1	634.305	-0.0737195	0.532289	1	634.305	0.0780991	0.508585
ENSMOCG00000007020	Rpp38	ribonuclease P/MRP subunit p38 [Source:NCBI gene;Acc:101998417]	200.456	0.202735	0.0937975	1	200.456	0.151345	0.208437	0.856809	200.456	0.0587724	0.665967	1	200.456	-0.202735	0.0937975	1	200.456	-0.0513909	0.675836	0.91808	200.456	-0.143963	0.298362	1	200.456	-0.151345	0.208437	0.856809	200.456	0.0513909	0.675836	0.91808	200.456	-0.0925721	0.501872	0.922052	200.456	-0.0587724	0.665967	1	200.456	0.143963	0.298362	1	200.456	0.0925721	0.501872
ENSMOCG00000000812	NA	alpha-defensin 3-like [Source:NCBI gene;Acc:101995478]	0.524246	2.49535	0.183536	1	0.524246	0.799682	0.66358	NA	0.524246	1.61301	0.447431	1	0.524246	-2.49535	0.183536	1	0.524246	-1.69567	0.384994	NA	0.524246	-0.882337	0.69132	1	0.524246	-0.799682	0.66358	NA	0.524246	1.69567	0.384994	NA	0.524246	0.813328	0.710392	NA	0.524246	-1.61301	0.447431	1	0.524246	0.882337	0.69132	1	0.524246	-0.813328	0.710392
ENSMOCG00000000238	Brca2	BRCA2 DNA repair associated [Source:NCBI gene;Acc:101998959]	374.645	0.00580666	0.952747	1	374.645	-0.0543941	0.576964	0.963063	374.645	-0.0345624	0.754552	1	374.645	-0.00580666	0.952747	1	374.645	-0.0602008	0.541907	0.880898	374.645	-0.040369	0.717553	1	374.645	0.0543941	0.576964	0.963063	374.645	0.0602008	0.541907	0.880898	374.645	0.0198318	0.858428	0.983291	374.645	0.0345624	0.754552	1	374.645	0.040369	0.717553	1	374.645	-0.0198318	0.858428
ENSMOCG00000002633	Atp10a	ATPase phospholipid transporting 10A (putative) [Source:NCBI gene;Acc:102001906]	185.284	0.241221	0.153554	1	185.284	0.208755	0.215428	0.858159	185.284	-0.148081	0.431098	1	185.284	-0.241221	0.153554	1	185.284	-0.0324652	0.849354	0.961845	185.284	-0.389301	0.04072	1	185.284	-0.208755	0.215428	0.858159	185.284	0.0324652	0.849354	0.961845	185.284	-0.356836	0.0600787	0.75104	185.284	0.148081	0.431098	1	185.284	0.389301	0.04072	1	185.284	0.356836	0.0600787
ENSMOCG00000011866	Haus3	HAUS augmin like complex subunit 3 [Source:NCBI gene;Acc:101986225]	26.4828	-0.0295426	0.910855	1	26.4828	-0.263682	0.308331	0.908423	26.4828	0.0548562	0.857193	1	26.4828	0.0295426	0.910855	1	26.4828	-0.234139	0.374979	0.82026	26.4828	0.0843988	0.784863	1	26.4828	0.263682	0.308331	0.908423	26.4828	0.234139	0.374979	0.82026	26.4828	0.318538	0.296119	0.904315	26.4828	-0.0548562	0.857193	1	26.4828	-0.0843988	0.784863	1	26.4828	-0.318538	0.296119
ENSMOCG00000007677	NA	selenoprotein I [Source:NCBI gene;Acc:101999244]	325.873	-0.0470549	0.652895	1	325.873	-0.0315927	0.762105	0.981401	325.873	-0.00116849	0.992134	1	325.873	0.0470549	0.652895	1	325.873	0.0154622	0.88339	0.971401	325.873	0.0458864	0.700862	1	325.873	0.0315927	0.762105	0.981401	325.873	-0.0154622	0.88339	0.971401	325.873	0.0304242	0.798569	0.973083	325.873	0.00116849	0.992134	1	325.873	-0.0458864	0.700862	1	325.873	-0.0304242	0.798569
ENSMOCG00000003142	Sdr39u1	short chain dehydrogenase/reductase family 39U member 1 [Source:NCBI gene;Acc:101997236]	1783.63	0.0404439	0.69296	1	1783.63	0.0557733	0.585891	0.963076	1783.63	-0.0281117	0.806298	1	1783.63	-0.0404439	0.69296	1	1783.63	0.0153295	0.881298	0.970888	1783.63	-0.0685556	0.550742	1	1783.63	-0.0557733	0.585891	0.963076	1783.63	-0.0153295	0.881298	0.970888	1783.63	-0.083885	0.465155	0.918414	1783.63	0.0281117	0.806298	1	1783.63	0.0685556	0.550742	1	1783.63	0.083885	0.465155
ENSMOCG00000017358	Tbc1d5	TBC1 domain family member 5 [Source:NCBI gene;Acc:102000684]	84.2919	-0.205726	0.519004	1	84.2919	0.0191275	0.952281	0.998882	84.2919	-0.369322	0.300543	1	84.2919	0.205726	0.519004	1	84.2919	0.224854	0.482871	0.864306	84.2919	-0.163596	0.647208	1	84.2919	-0.0191275	0.952281	0.998882	84.2919	-0.224854	0.482871	0.864306	84.2919	-0.38845	0.277925	0.902884	84.2919	0.369322	0.300543	1	84.2919	0.163596	0.647208	1	84.2919	0.38845	0.277925
ENSMOCG00000013808	Mrpl48	mitochondrial ribosomal protein L48 [Source:NCBI gene;Acc:101979592]	568.918	0.0774385	0.319267	1	568.918	-0.125983	0.101614	0.76771	568.918	-0.00391844	0.964281	1	568.918	-0.0774385	0.319267	1	568.918	-0.203421	0.00924665	0.313562	568.918	-0.0813569	0.358252	1	568.918	0.125983	0.101614	0.76771	568.918	0.203421	0.00924665	0.313562	568.918	0.122064	0.164731	0.858563	568.918	0.00391844	0.964281	1	568.918	0.0813569	0.358252	1	568.918	-0.122064	0.164731
ENSMOCG00000013086	Naa16	N(alpha)-acetyltransferase 16, NatA auxiliary subunit [Source:NCBI gene;Acc:102002518]	116.285	0.00796258	0.953874	1	116.285	-0.0587219	0.66742	0.975674	116.285	0.0574818	0.715226	1	116.285	-0.00796258	0.953874	1	116.285	-0.0666845	0.631766	0.909107	116.285	0.0495192	0.756519	1	116.285	0.0587219	0.66742	0.975674	116.285	0.0666845	0.631766	0.909107	116.285	0.116204	0.464457	0.918414	116.285	-0.0574818	0.715226	1	116.285	-0.0495192	0.756519	1	116.285	-0.116204	0.464457
ENSMOCG00000016081	Spock3	SPARC (osteonectin), cwcv and kazal like domains proteoglycan 3 [Source:NCBI gene;Acc:101998372]	1740.69	-0.0402787	0.655433	1	1740.69	-0.117493	0.192264	0.84772	1740.69	0.0200817	0.84287	1	1740.69	0.0402787	0.655433	1	1740.69	-0.0772144	0.392745	0.826528	1740.69	0.0603605	0.552133	1	1740.69	0.117493	0.192264	0.84772	1740.69	0.0772144	0.392745	0.826528	1740.69	0.137575	0.174778	0.864676	1740.69	-0.0200817	0.84287	1	1740.69	-0.0603605	0.552133	1	1740.69	-0.137575	0.174778
ENSMOCG00000019144	Mboat7	membrane bound O-acyltransferase domain containing 7 [Source:NCBI gene;Acc:101992391]	6101.88	-0.0106948	0.884428	1	6101.88	-0.00270965	0.970611	0.999072	6101.88	-0.013551	0.869267	1	6101.88	0.0106948	0.884428	1	6101.88	0.0079852	0.913668	0.977687	6101.88	-0.00285615	0.972358	1	6101.88	0.00270965	0.970611	0.999072	6101.88	-0.0079852	0.913668	0.977687	6101.88	-0.0108413	0.895329	0.988609	6101.88	0.013551	0.869267	1	6101.88	0.00285615	0.972358	1	6101.88	0.0108413	0.895329
ENSMOCG00000009893	Nipal4	NIPA like domain containing 4 [Source:NCBI gene;Acc:101997805]	71.1006	0.172488	0.523269	1	71.1006	0.412884	0.128155	0.79604	71.1006	0.0704482	0.816275	1	71.1006	-0.172488	0.523269	1	71.1006	0.240396	0.381243	0.822274	71.1006	-0.10204	0.738826	1	71.1006	-0.412884	0.128155	0.79604	71.1006	-0.240396	0.381243	0.822274	71.1006	-0.342436	0.264781	0.902787	71.1006	-0.0704482	0.816275	1	71.1006	0.10204	0.738826	1	71.1006	0.342436	0.264781
ENSMOCG00000005760	Nmt2	N-myristoyltransferase 2 [Source:NCBI gene;Acc:101998691]	2553.47	0.012712	0.833098	1	2553.47	-0.0525457	0.38263	0.932559	2553.47	-0.032506	0.630973	1	2553.47	-0.012712	0.833098	1	2553.47	-0.0652577	0.28061	0.774717	2553.47	-0.045218	0.505661	1	2553.47	0.0525457	0.38263	0.932559	2553.47	0.0652577	0.28061	0.774717	2553.47	0.0200397	0.767598	0.96963	2553.47	0.032506	0.630973	1	2553.47	0.045218	0.505661	1	2553.47	-0.0200397	0.767598
ENSMOCG00000006568	Retn	resistin [Source:NCBI gene;Acc:101984457]	0.406311	0.172966	0.939299	1	0.406311	0.230872	0.919038	NA	0.406311	-0.437114	0.862884	1	0.406311	-0.172966	0.939299	1	0.406311	0.0579069	0.979834	NA	0.406311	-0.610079	0.810812	1	0.406311	-0.230872	0.919038	NA	0.406311	-0.0579069	0.979834	NA	0.406311	-0.667986	0.793245	NA	0.406311	0.437114	0.862884	1	0.406311	0.610079	0.810812	1	0.406311	0.667986	0.793245
ENSMOCG00000016624	NA	H-2 class II histocompatibility antigen, A-U alpha chain-like [Source:NCBI gene;Acc:101982953]	11.0262	0.621383	0.526686	1	11.0262	0.177643	0.855342	0.992187	11.0262	0.298354	0.785476	1	11.0262	-0.621383	0.526686	1	11.0262	-0.44374	0.652709	0.91122	11.0262	-0.32303	0.770335	1	11.0262	-0.177643	0.855342	0.992187	11.0262	0.44374	0.652709	0.91122	11.0262	0.120711	0.912634	0.991041	11.0262	-0.298354	0.785476	1	11.0262	0.32303	0.770335	1	11.0262	-0.120711	0.912634
ENSMOCG00000019234	NA	Rho/Rac guanine nucleotide exchange factor 2 [Source:NCBI gene;Acc:101980246]	626.161	-0.0334268	0.837788	1	626.161	0.19229	0.239404	0.871567	626.161	-0.112519	0.537983	1	626.161	0.0334268	0.837788	1	626.161	0.225716	0.168398	0.699787	626.161	-0.0790925	0.665743	1	626.161	-0.19229	0.239404	0.871567	626.161	-0.225716	0.168398	0.699787	626.161	-0.304809	0.0962147	0.808541	626.161	0.112519	0.537983	1	626.161	0.0790925	0.665743	1	626.161	0.304809	0.0962147
ENSMOCG00000002776	Zfp868	zinc finger protein 101 [Source:NCBI gene;Acc:102000317]	136.274	-0.0811211	0.662411	1	136.274	0.153094	0.411982	0.941009	136.274	-0.308496	0.137486	1	136.274	0.0811211	0.662411	1	136.274	0.234215	0.212447	0.734416	136.274	-0.227375	0.276224	1	136.274	-0.153094	0.411982	0.941009	136.274	-0.234215	0.212447	0.734416	136.274	-0.46159	0.0275995	0.621619	136.274	0.308496	0.137486	1	136.274	0.227375	0.276224	1	136.274	0.46159	0.0275995
ENSMOCG00000016964	NA	methenyltetrahydrofolate synthetase [Source:NCBI gene;Acc:101986804]	75.5489	0.864264	0.01383	1	75.5489	0.150322	0.664423	0.975674	75.5489	0.365317	0.349857	1	75.5489	-0.864264	0.01383	1	75.5489	-0.713942	0.0429393	0.499717	75.5489	-0.498947	0.207973	1	75.5489	-0.150322	0.664423	0.975674	75.5489	0.713942	0.0429393	0.499717	75.5489	0.214995	0.583572	0.933555	75.5489	-0.365317	0.349857	1	75.5489	0.498947	0.207973	1	75.5489	-0.214995	0.583572
ENSMOCG00000000651	Khnyn	KH and NYN domain containing [Source:NCBI gene;Acc:101996960]	149.816	-0.199371	0.427246	1	149.816	0.0907905	0.718406	0.978091	149.816	-0.115141	0.682954	1	149.816	0.199371	0.427246	1	149.816	0.290162	0.250332	0.757914	149.816	0.0842308	0.765556	1	149.816	-0.0907905	0.718406	0.978091	149.816	-0.290162	0.250332	0.757914	149.816	-0.205931	0.466903	0.918414	149.816	0.115141	0.682954	1	149.816	-0.0842308	0.765556	1	149.816	0.205931	0.466903
ENSMOCG00000021579	Prrg4	proline rich and Gla domain 4 [Source:NCBI gene;Acc:101982818]	8.62281	0.389419	0.478229	1	8.62281	-0.283103	0.592046	0.965014	8.62281	0.0883411	0.885412	1	8.62281	-0.389419	0.478229	1	8.62281	-0.672521	0.220955	0.738545	8.62281	-0.301078	0.633432	1	8.62281	0.283103	0.592046	0.965014	8.62281	0.672521	0.220955	0.738545	8.62281	0.371444	0.544741	0.924634	8.62281	-0.0883411	0.885412	1	8.62281	0.301078	0.633432	1	8.62281	-0.371444	0.544741
ENSMOCG00000020991	NA	NA	2.57207	-2.03047	NA	NA	2.57207	-5.73067	NA	NA	2.57207	-3.18597	NA	NA	2.57207	2.03047	NA	NA	2.57207	-3.7002	NA	NA	2.57207	-1.1555	NA	NA	2.57207	5.73067	NA	NA	2.57207	3.7002	NA	NA	2.57207	2.5447	NA	NA	2.57207	3.18597	NA	NA	2.57207	1.1555	NA	NA	2.57207	-2.5447	NA
ENSMOCG00000012630	NA	NA	13.3352	-0.349419	0.889491	1	13.3352	-0.18561	0.941168	0.99809	13.3352	-0.486747	0.862549	1	13.3352	0.349419	0.889491	1	13.3352	0.163809	0.948072	0.988375	13.3352	-0.137327	0.961045	1	13.3352	0.18561	0.941168	0.99809	13.3352	-0.163809	0.948072	0.988375	13.3352	-0.301136	0.914713	0.99185	13.3352	0.486747	0.862549	1	13.3352	0.137327	0.961045	1	13.3352	0.301136	0.914713
ENSMOCG00000012778	NA	small integral membrane protein 10 like 1 [Source:NCBI gene;Acc:101984534]	51.1805	0.0679596	0.691412	1	51.1805	-0.00594358	0.972061	0.999072	51.1805	-0.165457	0.386178	1	51.1805	-0.0679596	0.691412	1	51.1805	-0.0739032	0.673097	0.917263	51.1805	-0.233417	0.233225	1	51.1805	0.00594358	0.972061	0.999072	51.1805	0.0739032	0.673097	0.917263	51.1805	-0.159514	0.412125	0.917007	51.1805	0.165457	0.386178	1	51.1805	0.233417	0.233225	1	51.1805	0.159514	0.412125
ENSMOCG00000001329	Mecp2	methyl-CpG binding protein 2 [Source:NCBI gene;Acc:101997253]	29.0499	0.218105	0.453575	1	29.0499	-0.599068	0.0302468	0.51798	29.0499	0.066041	0.83844	1	29.0499	-0.218105	0.453575	1	29.0499	-0.817174	0.00436166	0.220633	29.0499	-0.152064	0.647566	1	29.0499	0.599068	0.0302468	0.51798	29.0499	0.817174	0.00436166	0.220633	29.0499	0.665109	0.0376623	0.674024	29.0499	-0.066041	0.83844	1	29.0499	0.152064	0.647566	1	29.0499	-0.665109	0.0376623
ENSMOCG00000009484	NA	ninein like [Source:NCBI gene;Acc:101986738]	75.6698	0.0934743	0.704059	1	75.6698	-0.0196745	0.936258	0.996823	75.6698	0.0807948	0.773832	1	75.6698	-0.0934743	0.704059	1	75.6698	-0.113149	0.647958	0.91122	75.6698	-0.0126795	0.96423	1	75.6698	0.0196745	0.936258	0.996823	75.6698	0.113149	0.647958	0.91122	75.6698	0.100469	0.722263	0.960604	75.6698	-0.0807948	0.773832	1	75.6698	0.0126795	0.96423	1	75.6698	-0.100469	0.722263
ENSMOCG00000008376	Mettl7b	methyltransferase like 7B [Source:NCBI gene;Acc:101991351]	0.717428	0.465405	0.790587	1	0.717428	0.536064	0.75975	NA	0.717428	-0.897251	0.627414	1	0.717428	-0.465405	0.790587	1	0.717428	0.0706593	0.968992	NA	0.717428	-1.36266	0.475613	1	0.717428	-0.536064	0.75975	NA	0.717428	-0.0706593	0.968992	NA	0.717428	-1.43331	0.453103	NA	0.717428	0.897251	0.627414	1	0.717428	1.36266	0.475613	1	0.717428	1.43331	0.453103
ENSMOCG00000002732	Carf	calcium responsive transcription factor [Source:NCBI gene;Acc:101987821]	54.2362	-0.203567	0.283548	1	54.2362	-0.00744294	0.968989	0.999072	54.2362	-0.196118	0.362987	1	54.2362	0.203567	0.283548	1	54.2362	0.196124	0.309848	0.793788	54.2362	0.00744924	0.972624	1	54.2362	0.00744294	0.968989	0.999072	54.2362	-0.196124	0.309848	0.793788	54.2362	-0.188675	0.387853	0.917007	54.2362	0.196118	0.362987	1	54.2362	-0.00744924	0.972624	1	54.2362	0.188675	0.387853
ENSMOCG00000010687	Tom1	target of myb1 membrane trafficking protein [Source:NCBI gene;Acc:102001789]	1567.99	0.112179	0.0185476	1	1567.99	0.0503511	0.28827	0.901388	1567.99	0.0368464	0.49168	1	1567.99	-0.112179	0.0185476	1	1567.99	-0.0618279	0.199518	0.722784	1567.99	-0.0753326	0.165131	1	1567.99	-0.0503511	0.28827	0.901388	1567.99	0.0618279	0.199518	0.722784	1567.99	-0.0135047	0.802778	0.97406	1567.99	-0.0368464	0.49168	1	1567.99	0.0753326	0.165131	1	1567.99	0.0135047	0.802778
ENSMOCG00000001220	NA	transcription elongation factor A protein-like 3 [Source:NCBI gene;Acc:101990609]	1898.85	-0.000887	0.993035	1	1898.85	-0.231447	0.0224696	0.467213	1898.85	-0.0828379	0.466262	1	1898.85	0.000887	0.993035	1	1898.85	-0.23056	0.0233479	0.421202	1898.85	-0.0819507	0.471965	1	1898.85	0.231447	0.0224696	0.467213	1898.85	0.23056	0.0233479	0.421202	1898.85	0.148609	0.191342	0.872726	1898.85	0.0828379	0.466262	1	1898.85	0.0819507	0.471965	1	1898.85	-0.148609	0.191342
ENSMOCG00000014654	Itga7	integrin subunit alpha 7 [Source:NCBI gene;Acc:101990888]	1020.99	-0.0196228	0.898439	1	1020.99	0.0410031	0.789662	0.984832	1020.99	0.283747	0.0999526	1	1020.99	0.0196228	0.898439	1	1020.99	0.0606259	0.693811	0.924051	1020.99	0.30337	0.0790365	1	1020.99	-0.0410031	0.789662	0.984832	1020.99	-0.0606259	0.693811	0.924051	1020.99	0.242744	0.159864	0.856074	1020.99	-0.283747	0.0999526	1	1020.99	-0.30337	0.0790365	1	1020.99	-0.242744	0.159864
ENSMOCG00000000803	NA	defensin beta 1 [Source:NCBI gene;Acc:101982153]	10.86	-0.627864	0.101327	1	10.86	-0.811927	0.031417	0.523933	10.86	-0.319824	0.473355	1	10.86	0.627864	0.101327	1	10.86	-0.184063	0.618246	0.903767	10.86	0.30804	0.483185	1	10.86	0.811927	0.031417	0.523933	10.86	0.184063	0.618246	0.903767	10.86	0.492103	0.257063	0.902787	10.86	0.319824	0.473355	1	10.86	-0.30804	0.483185	1	10.86	-0.492103	0.257063
ENSMOCG00000001694	Fam98a	family with sequence similarity 98 member A [Source:NCBI gene;Acc:101979164]	527.746	-0.0262782	0.775013	1	527.746	0.0562301	0.540718	0.959256	527.746	-0.0429801	0.678049	1	527.746	0.0262782	0.775013	1	527.746	0.0825083	0.3736	0.819482	527.746	-0.0167019	0.872723	1	527.746	-0.0562301	0.540718	0.959256	527.746	-0.0825083	0.3736	0.819482	527.746	-0.0992103	0.341226	0.908743	527.746	0.0429801	0.678049	1	527.746	0.0167019	0.872723	1	527.746	0.0992103	0.341226
ENSMOCG00000018278	Mxd4	MAX dimerization protein 4 [Source:NCBI gene;Acc:101986516]	2189.62	-0.0577427	0.552599	1	2189.62	0.0984026	0.31167	0.908809	2189.62	-0.0989193	0.363306	1	2189.62	0.0577427	0.552599	1	2189.62	0.156145	0.109126	0.630622	2189.62	-0.0411766	0.705577	1	2189.62	-0.0984026	0.31167	0.908809	2189.62	-0.156145	0.109126	0.630622	2189.62	-0.197322	0.0702951	0.770161	2189.62	0.0989193	0.363306	1	2189.62	0.0411766	0.705577	1	2189.62	0.197322	0.0702951
ENSMOCG00000013417	Stxbp2	syntaxin binding protein 2 [Source:NCBI gene;Acc:101984740]	47.7518	-0.0799556	0.678414	1	47.7518	0.0750362	0.698727	0.976582	47.7518	0.24483	0.27766	1	47.7518	0.0799556	0.678414	1	47.7518	0.154992	0.432726	0.844466	47.7518	0.324786	0.155574	1	47.7518	-0.0750362	0.698727	0.976582	47.7518	-0.154992	0.432726	0.844466	47.7518	0.169794	0.459547	0.918414	47.7518	-0.24483	0.27766	1	47.7518	-0.324786	0.155574	1	47.7518	-0.169794	0.459547
ENSMOCG00000009011	Taf2	TATA-box binding protein associated factor 2 [Source:NCBI gene;Acc:102002031]	69.4269	0.17678	0.450319	1	69.4269	0.246159	0.293015	0.903114	69.4269	-0.0895476	0.732242	1	69.4269	-0.17678	0.450319	1	69.4269	0.0693787	0.770568	0.938923	69.4269	-0.266328	0.315131	1	69.4269	-0.246159	0.293015	0.903114	69.4269	-0.0693787	0.770568	0.938923	69.4269	-0.335707	0.205314	0.879193	69.4269	0.0895476	0.732242	1	69.4269	0.266328	0.315131	1	69.4269	0.335707	0.205314
ENSMOCG00000017377	Rftn1	raftlin, lipid raft linker 1 [Source:NCBI gene;Acc:101987709]	793.583	-0.0180784	0.870899	1	793.583	0.026197	0.813702	0.987041	793.583	-0.0202752	0.870867	1	793.583	0.0180784	0.870899	1	793.583	0.0442754	0.691765	0.923696	793.583	-0.00219678	0.985999	1	793.583	-0.026197	0.813702	0.987041	793.583	-0.0442754	0.691765	0.923696	793.583	-0.0464722	0.710314	0.960035	793.583	0.0202752	0.870867	1	793.583	0.00219678	0.985999	1	793.583	0.0464722	0.710314
ENSMOCG00000021137	Renbp	renin binding protein [Source:NCBI gene;Acc:101986564]	75.7056	0.252752	0.258059	1	75.7056	0.00807598	0.970839	0.999072	75.7056	0.169499	0.499996	1	75.7056	-0.252752	0.258059	1	75.7056	-0.244676	0.277758	0.770615	75.7056	-0.0832525	0.744325	1	75.7056	-0.00807598	0.970839	0.999072	75.7056	0.244676	0.277758	0.770615	75.7056	0.161423	0.523508	0.922801	75.7056	-0.169499	0.499996	1	75.7056	0.0832525	0.744325	1	75.7056	-0.161423	0.523508
ENSMOCG00000014347	Kpna3	karyopherin subunit alpha 3 [Source:NCBI gene;Acc:101994267]	31.0368	-0.582713	0.234001	1	31.0368	-1.27935	0.00820718	0.336961	31.0368	-0.444803	0.419257	1	31.0368	0.582713	0.234001	1	31.0368	-0.696638	0.148359	0.680324	31.0368	0.13791	0.80164	1	31.0368	1.27935	0.00820718	0.336961	31.0368	0.696638	0.148359	0.680324	31.0368	0.834547	0.124945	0.831613	31.0368	0.444803	0.419257	1	31.0368	-0.13791	0.80164	1	31.0368	-0.834547	0.124945
ENSMOCG00000014307	Polr3k	RNA polymerase III subunit K [Source:NCBI gene;Acc:101988571]	900.76	0.0218523	0.802574	1	900.76	-0.151637	0.0813305	0.731692	900.76	-0.0223052	0.820074	1	900.76	-0.0218523	0.802574	1	900.76	-0.173489	0.0476878	0.517161	900.76	-0.0441574	0.654314	1	900.76	0.151637	0.0813305	0.731692	900.76	0.173489	0.0476878	0.517161	900.76	0.129332	0.188077	0.870928	900.76	0.0223052	0.820074	1	900.76	0.0441574	0.654314	1	900.76	-0.129332	0.188077
ENSMOCG00000002720	NA	NA	0.674324	1.3407	0.4057	1	0.674324	-1.02393	0.486484	NA	0.674324	0.923608	0.612257	1	0.674324	-1.3407	0.4057	1	0.674324	-2.36463	0.130673	NA	0.674324	-0.417094	0.826083	1	0.674324	1.02393	0.486484	NA	0.674324	2.36463	0.130673	NA	0.674324	1.94754	0.273888	NA	0.674324	-0.923608	0.612257	1	0.674324	0.417094	0.826083	1	0.674324	-1.94754	0.273888
ENSMOCG00000005590	Zfp185	zinc finger protein 185 with LIM domain [Source:NCBI gene;Acc:101982558]	4.11299	1.15404	0.0989302	1	4.11299	-0.00685342	0.991297	0.999928	4.11299	0.0235751	0.973842	1	4.11299	-1.15404	0.0989302	1	4.11299	-1.16089	0.10168	0.618898	4.11299	-1.13046	0.152797	1	4.11299	0.00685342	0.991297	0.999928	4.11299	1.16089	0.10168	0.618898	4.11299	0.0304285	0.966687	0.996973	4.11299	-0.0235751	0.973842	1	4.11299	1.13046	0.152797	1	4.11299	-0.0304285	0.966687
ENSMOCG00000018116	Kdm4b	lysine demethylase 4B [Source:NCBI gene;Acc:101996587]	1070.91	-0.000221	0.99855	1	1070.91	0.202602	0.0960369	0.761709	1070.91	0.0229038	0.866482	1	1070.91	0.000221	0.99855	1	1070.91	0.202823	0.0966754	0.61078	1070.91	0.0231248	0.865526	1	1070.91	-0.202602	0.0960369	0.761709	1070.91	-0.202823	0.0966754	0.61078	1070.91	-0.179698	0.188511	0.871449	1070.91	-0.0229038	0.866482	1	1070.91	-0.0231248	0.865526	1	1070.91	0.179698	0.188511
ENSMOCG00000013988	Jup	junction plakoglobin [Source:NCBI gene;Acc:101985008]	1574.14	-0.0296084	0.712391	1	1574.14	0.0516595	0.519987	0.958919	1574.14	0.0723485	0.422457	1	1574.14	0.0296084	0.712391	1	1574.14	0.0812679	0.313628	0.794074	1574.14	0.101957	0.25996	1	1574.14	-0.0516595	0.519987	0.958919	1574.14	-0.0812679	0.313628	0.794074	1574.14	0.0206891	0.819154	0.975087	1574.14	-0.0723485	0.422457	1	1574.14	-0.101957	0.25996	1	1574.14	-0.0206891	0.819154
ENSMOCG00000000094	Zc3h12b	zinc finger CCCH-type containing 12B [Source:NCBI gene;Acc:101984362]	41.0325	-0.089041	0.750385	1	41.0325	-0.521448	0.05718	0.657114	41.0325	-0.710561	0.0205931	1	41.0325	0.089041	0.750385	1	41.0325	-0.432407	0.119292	0.644429	41.0325	-0.62152	0.0449359	1	41.0325	0.521448	0.05718	0.657114	41.0325	0.432407	0.119292	0.644429	41.0325	-0.189113	0.534948	0.922801	41.0325	0.710561	0.0205931	1	41.0325	0.62152	0.0449359	1	41.0325	0.189113	0.534948
ENSMOCG00000020036	NA	baculoviral IAP repeat-containing protein 1a-like [Source:NCBI gene;Acc:101980065]	26.9869	-0.210931	0.736206	1	26.9869	0.0933067	0.881933	0.99251	26.9869	-0.405919	0.56229	1	26.9869	0.210931	0.736206	1	26.9869	0.304238	0.628512	0.908202	26.9869	-0.194987	0.780908	1	26.9869	-0.0933067	0.881933	0.99251	26.9869	-0.304238	0.628512	0.908202	26.9869	-0.499226	0.477582	0.918414	26.9869	0.405919	0.56229	1	26.9869	0.194987	0.780908	1	26.9869	0.499226	0.477582
ENSMOCG00000000859	Tmc4	transmembrane channel like 4 [Source:NCBI gene;Acc:101999325]	1.64694	0.427568	0.693274	1	1.64694	0.703623	0.522965	0.958919	1.64694	0.014132	0.990595	1	1.64694	-0.427568	0.693274	1	1.64694	0.276054	0.809773	NA	1.64694	-0.413436	0.738957	1	1.64694	-0.703623	0.522965	0.958919	1.64694	-0.276054	0.809773	NA	1.64694	-0.689491	0.58302	0.933224	1.64694	-0.014132	0.990595	1	1.64694	0.413436	0.738957	1	1.64694	0.689491	0.58302
ENSMOCG00000005361	Nudcd2	NudC domain containing 2 [Source:NCBI gene;Acc:101988135]	380.296	-0.0292844	0.896844	1	380.296	0.141894	0.530108	0.958919	380.296	0.0716269	0.777243	1	380.296	0.0292844	0.896844	1	380.296	0.171179	0.449783	0.852931	380.296	0.100911	0.690708	1	380.296	-0.141894	0.530108	0.958919	380.296	-0.171179	0.449783	0.852931	380.296	-0.0702672	0.781827	0.971148	380.296	-0.0716269	0.777243	1	380.296	-0.100911	0.690708	1	380.296	0.0702672	0.781827
ENSMOCG00000008583	Kdm4d	lysine (K)-specific demethylase 4D [Source:MGI Symbol;Acc:MGI:3606484]	24.8519	-0.128366	0.595792	1	24.8519	-0.0486929	0.840741	0.989515	24.8519	0.0883522	0.754194	1	24.8519	0.128366	0.595792	1	24.8519	0.0796731	0.747021	0.933664	24.8519	0.216718	0.44891	1	24.8519	0.0486929	0.840741	0.989515	24.8519	-0.0796731	0.747021	0.933664	24.8519	0.137045	0.632378	0.942777	24.8519	-0.0883522	0.754194	1	24.8519	-0.216718	0.44891	1	24.8519	-0.137045	0.632378
ENSMOCG00000013055	NA	ADAM metallopeptidase domain 19 [Source:NCBI gene;Acc:101998098]	464.368	-0.0567763	0.555396	1	464.368	-0.0266048	0.781946	0.984735	464.368	-0.0711353	0.511454	1	464.368	0.0567763	0.555396	1	464.368	0.0301715	0.755761	0.936436	464.368	-0.014359	0.895311	1	464.368	0.0266048	0.781946	0.984735	464.368	-0.0301715	0.755761	0.936436	464.368	-0.0445305	0.682827	0.954302	464.368	0.0711353	0.511454	1	464.368	0.014359	0.895311	1	464.368	0.0445305	0.682827
ENSMOCG00000014521	Ints10	integrator complex subunit 10 [Source:NCBI gene;Acc:101982654]	747.722	0.00521995	0.928528	1	747.722	0.0573509	0.323929	0.913076	747.722	-0.0047379	0.942677	1	747.722	-0.00521995	0.928528	1	747.722	0.0521309	0.377806	0.82026	747.722	-0.00995785	0.881405	1	747.722	-0.0573509	0.323929	0.913076	747.722	-0.0521309	0.377806	0.82026	747.722	-0.0620888	0.351918	0.908743	747.722	0.0047379	0.942677	1	747.722	0.00995785	0.881405	1	747.722	0.0620888	0.351918
ENSMOCG00000011352	Hepacam2	HEPACAM family member 2 [Source:NCBI gene;Acc:102002688]	14.6466	0.39441	0.381261	1	14.6466	1.05783	0.0224616	0.467213	14.6466	0.877072	0.095046	1	14.6466	-0.39441	0.381261	1	14.6466	0.663423	0.16165	0.689285	14.6466	0.482662	0.366732	1	14.6466	-1.05783	0.0224616	0.467213	14.6466	-0.663423	0.16165	0.689285	14.6466	-0.180761	0.740476	0.964949	14.6466	-0.877072	0.095046	1	14.6466	-0.482662	0.366732	1	14.6466	0.180761	0.740476
ENSMOCG00000001623	NA	heterogeneous nuclear ribonucleoprotein C [Source:NCBI gene;Acc:101995067]	4386.45	-0.0153821	0.800062	1	4386.45	-0.066066	0.276114	0.894471	4386.45	-0.0767525	0.259005	1	4386.45	0.0153821	0.800062	1	4386.45	-0.0506839	0.404719	0.831351	4386.45	-0.0613704	0.367824	1	4386.45	0.066066	0.276114	0.894471	4386.45	0.0506839	0.404719	0.831351	4386.45	-0.0106866	0.875271	0.986314	4386.45	0.0767525	0.259005	1	4386.45	0.0613704	0.367824	1	4386.45	0.0106866	0.875271
ENSMOCG00000008538	NA	NA	21.4309	0.168868	0.587148	1	21.4309	0.2393	0.442182	0.944546	21.4309	0.00851427	0.980548	1	21.4309	-0.168868	0.587148	1	21.4309	0.0704314	0.825926	0.957965	21.4309	-0.160354	0.653424	1	21.4309	-0.2393	0.442182	0.944546	21.4309	-0.0704314	0.825926	0.957965	21.4309	-0.230786	0.518513	0.922801	21.4309	-0.00851427	0.980548	1	21.4309	0.160354	0.653424	1	21.4309	0.230786	0.518513
ENSMOCG00000022696	NA	nucleolar complex associated 4 homolog [Source:NCBI gene;Acc:101995595]	280.737	0.185115	0.129394	1	280.737	0.116185	0.338987	0.918816	280.737	0.147164	0.284406	1	280.737	-0.185115	0.129394	1	280.737	-0.0689295	0.576528	0.890546	280.737	-0.0379507	0.785091	1	280.737	-0.116185	0.338987	0.918816	280.737	0.0689295	0.576528	0.890546	280.737	0.0309788	0.823242	0.975444	280.737	-0.147164	0.284406	1	280.737	0.0379507	0.785091	1	280.737	-0.0309788	0.823242
ENSMOCG00000017462	Coa4	cytochrome c oxidase assembly factor 4 homolog, mitochondrial [Source:NCBI gene;Acc:101979879]	171.261	0.1379	0.357162	1	171.261	-0.117908	0.425892	0.942999	171.261	0.127538	0.449777	1	171.261	-0.1379	0.357162	1	171.261	-0.255809	0.0892564	0.600225	171.261	-0.0103621	0.951653	1	171.261	0.117908	0.425892	0.942999	171.261	0.255809	0.0892564	0.600225	171.261	0.245446	0.147441	0.847071	171.261	-0.127538	0.449777	1	171.261	0.0103621	0.951653	1	171.261	-0.245446	0.147441
ENSMOCG00000012133	NA	SWI/SNF-related matrix-associated actin-dependent regulator of chromatin subfamily A member 5-like [Source:NCBI gene;Acc:101980050]	3.15709	-0.987777	0.239315	1	3.15709	-0.737032	0.384263	0.933394	3.15709	-1.06943	0.253917	1	3.15709	0.987777	0.239315	1	3.15709	0.250745	0.758451	NA	3.15709	-0.0816521	0.928411	1	3.15709	0.737032	0.384263	0.933394	3.15709	-0.250745	0.758451	NA	3.15709	-0.332397	0.716661	0.960604	3.15709	1.06943	0.253917	1	3.15709	0.0816521	0.928411	1	3.15709	0.332397	0.716661
ENSMOCG00000009318	Pcmtd2	protein-L-isoaspartate (D-aspartate) O-methyltransferase domain containing 2 [Source:NCBI gene;Acc:101988846]	2250.12	-0.0842428	0.206507	1	2250.12	-0.0675734	0.310356	0.908783	2250.12	-0.0284192	0.70449	1	2250.12	0.0842428	0.206507	1	2250.12	0.0166695	0.803017	0.949305	2250.12	0.0558236	0.457436	1	2250.12	0.0675734	0.310356	0.908783	2250.12	-0.0166695	0.803017	0.949305	2250.12	0.0391541	0.601897	0.937843	2250.12	0.0284192	0.70449	1	2250.12	-0.0558236	0.457436	1	2250.12	-0.0391541	0.601897
ENSMOCG00000003187	Zfp964	zinc finger protein 20-like [Source:NCBI gene;Acc:101979263]	3.41142	-0.241277	0.72497	1	3.41142	0.131592	0.851499	0.991348	3.41142	-0.346773	0.65426	1	3.41142	0.241277	0.72497	1	3.41142	0.372869	0.598094	NA	3.41142	-0.105496	0.892182	1	3.41142	-0.131592	0.851499	0.991348	3.41142	-0.372869	0.598094	NA	3.41142	-0.478365	0.546581	0.925378	3.41142	0.346773	0.65426	1	3.41142	0.105496	0.892182	1	3.41142	0.478365	0.546581
ENSMOCG00000011968	Naa10	N(alpha)-acetyltransferase 10, NatA catalytic subunit [Source:NCBI gene;Acc:102000239]	1680.79	0.0398871	0.651189	1	1680.79	-0.0511237	0.561519	0.962929	1680.79	0.00173631	0.985979	1	1680.79	-0.0398871	0.651189	1	1680.79	-0.0910108	0.303326	0.790822	1680.79	-0.0381508	0.700331	1	1680.79	0.0511237	0.561519	0.962929	1680.79	0.0910108	0.303326	0.790822	1680.79	0.05286	0.593292	0.936464	1680.79	-0.00173631	0.985979	1	1680.79	0.0381508	0.700331	1	1680.79	-0.05286	0.593292
ENSMOCG00000004205	NA	NA	0.702219	-1.50373	0.384491	1	0.702219	0.739691	0.687324	NA	0.702219	-1.24659	0.522999	1	0.702219	1.50373	0.384491	1	0.702219	2.24342	0.201308	NA	0.702219	0.257145	0.89089	1	0.702219	-0.739691	0.687324	NA	0.702219	-2.24342	0.201308	NA	0.702219	-1.98628	0.314606	NA	0.702219	1.24659	0.522999	1	0.702219	-0.257145	0.89089	1	0.702219	1.98628	0.314606
ENSMOCG00000005370	NA	NA	366.468	0.0657037	0.58923	1	366.468	-0.0994836	0.410846	0.939855	366.468	0.0728526	0.594603	1	366.468	-0.0657037	0.58923	1	366.468	-0.165187	0.176402	0.703147	366.468	0.00714881	0.958678	1	366.468	0.0994836	0.410846	0.939855	366.468	0.165187	0.176402	0.703147	366.468	0.172336	0.209555	0.882947	366.468	-0.0728526	0.594603	1	366.468	-0.00714881	0.958678	1	366.468	-0.172336	0.209555
ENSMOCG00000015664	NA	pyruvate kinase PKM pseudogene [Source:NCBI gene;Acc:101985791]	1763.06	0.0983241	0.207191	1	1763.06	0.143357	0.0657497	0.69263	1763.06	0.206207	0.0185306	1	1763.06	-0.0983241	0.207191	1	1763.06	0.045033	0.565286	0.887805	1763.06	0.107883	0.21987	1	1763.06	-0.143357	0.0657497	0.69263	1763.06	-0.045033	0.565286	0.887805	1763.06	0.0628499	0.474557	0.918414	1763.06	-0.206207	0.0185306	1	1763.06	-0.107883	0.21987	1	1763.06	-0.0628499	0.474557
ENSMOCG00000014075	Mrm2	mitochondrial rRNA methyltransferase 2 [Source:NCBI gene;Acc:101994157]	122.07	0.0933554	0.582787	1	122.07	0.0113485	0.946365	0.998562	122.07	-0.141658	0.454125	1	122.07	-0.0933554	0.582787	1	122.07	-0.0820069	0.632677	0.909262	122.07	-0.235013	0.220495	1	122.07	-0.0113485	0.946365	0.998562	122.07	0.0820069	0.632677	0.909262	122.07	-0.153006	0.422369	0.917007	122.07	0.141658	0.454125	1	122.07	0.235013	0.220495	1	122.07	0.153006	0.422369
ENSMOCG00000008482	Nynrin	NYN domain and retroviral integrase containing [Source:NCBI gene;Acc:101997825]	660.851	-0.00764126	0.967971	1	660.851	0.260641	0.171221	0.830879	660.851	-0.0338544	0.873697	1	660.851	0.00764126	0.967971	1	660.851	0.268282	0.159806	0.687854	660.851	-0.0262131	0.902188	1	660.851	-0.260641	0.171221	0.830879	660.851	-0.268282	0.159806	0.687854	660.851	-0.294495	0.167695	0.860542	660.851	0.0338544	0.873697	1	660.851	0.0262131	0.902188	1	660.851	0.294495	0.167695
ENSMOCG00000011638	NA	DEAD-box helicase 51 [Source:NCBI gene;Acc:101995885]	457.006	-0.0451605	0.727662	1	457.006	0.121555	0.349166	0.919629	457.006	-0.0324901	0.823281	1	457.006	0.0451605	0.727662	1	457.006	0.166716	0.201578	0.725599	457.006	0.0126704	0.930898	1	457.006	-0.121555	0.349166	0.919629	457.006	-0.166716	0.201578	0.725599	457.006	-0.154045	0.292209	0.904315	457.006	0.0324901	0.823281	1	457.006	-0.0126704	0.930898	1	457.006	0.154045	0.292209
ENSMOCG00000019362	NA	ERCC excision repair 6 like 2 [Source:NCBI gene;Acc:102000145]	422.632	-0.0916074	0.480868	1	422.632	-0.0193442	0.881638	0.99251	422.632	0.0081671	0.955489	1	422.632	0.0916074	0.480868	1	422.632	0.0722632	0.579805	0.891076	422.632	0.0997745	0.496881	1	422.632	0.0193442	0.881638	0.99251	422.632	-0.0722632	0.579805	0.891076	422.632	0.0275113	0.851365	0.982312	422.632	-0.0081671	0.955489	1	422.632	-0.0997745	0.496881	1	422.632	-0.0275113	0.851365
ENSMOCG00000000201	Ces2e	carboxylesterase 2E [Source:MGI Symbol;Acc:MGI:2443170]	1.29579	-2.80543	0.116851	1	1.29579	-2.85711	0.109241	0.77908	1.29579	-1.02741	0.630052	1	1.29579	2.80543	0.116851	1	1.29579	-0.0516739	0.974892	NA	1.29579	1.77802	0.377753	1	1.29579	2.85711	0.109241	0.77908	1.29579	0.0516739	0.974892	NA	1.29579	1.8297	0.362961	NA	1.29579	1.02741	0.630052	1	1.29579	-1.77802	0.377753	1	1.29579	-1.8297	0.362961
ENSMOCG00000011534	NA	NA	0.440492	0.955131	0.746966	1	0.440492	-0.845391	0.771207	NA	0.440492	1.26001	0.703939	1	0.440492	-0.955131	0.746966	1	0.440492	-1.80052	0.53947	NA	0.440492	0.304875	0.92726	1	0.440492	0.845391	0.771207	NA	0.440492	1.80052	0.53947	NA	0.440492	2.1054	0.522528	NA	0.440492	-1.26001	0.703939	1	0.440492	-0.304875	0.92726	1	0.440492	-2.1054	0.522528
ENSMOCG00000016237	Ndufa1	NADH:ubiquinone oxidoreductase subunit A1 [Source:NCBI gene;Acc:101993686]	1599.01	0.0397343	0.685024	1	1599.01	-0.0498496	0.610292	0.96835	1599.01	-0.032219	0.768879	1	1599.01	-0.0397343	0.685024	1	1599.01	-0.0895839	0.361312	0.813867	1599.01	-0.0719533	0.512793	1	1599.01	0.0498496	0.610292	0.96835	1599.01	0.0895839	0.361312	0.813867	1599.01	0.0176306	0.872436	0.986314	1599.01	0.032219	0.768879	1	1599.01	0.0719533	0.512793	1	1599.01	-0.0176306	0.872436
ENSMOCG00000015305	Gdf11	growth differentiation factor 11 [Source:MGI Symbol;Acc:MGI:1338027]	89.7232	-0.147447	0.557092	1	89.7232	0.0338884	0.892852	0.99251	89.7232	-0.153025	0.5872	1	89.7232	0.147447	0.557092	1	89.7232	0.181335	0.473526	0.861222	89.7232	-0.00557762	0.984282	1	89.7232	-0.0338884	0.892852	0.99251	89.7232	-0.181335	0.473526	0.861222	89.7232	-0.186913	0.509763	0.922119	89.7232	0.153025	0.5872	1	89.7232	0.00557762	0.984282	1	89.7232	0.186913	0.509763
ENSMOCG00000018224	Tesk2	testis associated actin remodelling kinase 2 [Source:NCBI gene;Acc:102002631]	133.027	-0.0237906	0.876287	1	133.027	0.106754	0.48592	0.952693	133.027	-0.00132005	0.993902	1	133.027	0.0237906	0.876287	1	133.027	0.130545	0.400099	0.829993	133.027	0.0224706	0.897504	1	133.027	-0.106754	0.48592	0.952693	133.027	-0.130545	0.400099	0.829993	133.027	-0.108074	0.536341	0.922801	133.027	0.00132005	0.993902	1	133.027	-0.0224706	0.897504	1	133.027	0.108074	0.536341
ENSMOCG00000017522	Lama2	laminin subunit alpha 2 [Source:NCBI gene;Acc:102001764]	477.942	-0.0763188	0.564066	1	477.942	-0.0460471	0.727582	0.978091	477.942	-0.0227341	0.878443	1	477.942	0.0763188	0.564066	1	477.942	0.0302717	0.819635	0.955118	477.942	0.0535848	0.719402	1	477.942	0.0460471	0.727582	0.978091	477.942	-0.0302717	0.819635	0.955118	477.942	0.0233131	0.875705	0.986314	477.942	0.0227341	0.878443	1	477.942	-0.0535848	0.719402	1	477.942	-0.0233131	0.875705
ENSMOCG00000007060	NA	olfactory receptor 4X2-like [Source:NCBI gene;Acc:101997153]	NA	NA	NA	NA	NA	NA	NA	NA	NA	NA	NA	NA	NA	NA	NA	NA	NA	NA	NA	NA	NA	NA	NA	NA	NA	NA	NA	NA	NA	NA	NA	NA	NA	NA	NA	NA	NA	NA	NA	NA	NA	NA	NA	NA	NA	NA	NA
ENSMOCG00000012811	NA	ALG13 UDP-N-acetylglucosaminyltransferase subunit [Source:NCBI gene;Acc:102000322]	48.8625	0.062413	0.772769	1	48.8625	0.159869	0.460063	0.949928	48.8625	-0.237069	0.326528	1	48.8625	-0.062413	0.772769	1	48.8625	0.0974564	0.658795	0.912804	48.8625	-0.299482	0.222472	1	48.8625	-0.159869	0.460063	0.949928	48.8625	-0.0974564	0.658795	0.912804	48.8625	-0.396938	0.10621	0.814433	48.8625	0.237069	0.326528	1	48.8625	0.299482	0.222472	1	48.8625	0.396938	0.10621
ENSMOCG00000015350	Snrpn	small nuclear ribonucleoprotein polypeptide N [Source:NCBI gene;Acc:102001723]	28928.7	0.0184163	0.811803	1	28928.7	-0.0672593	0.384458	0.933394	28928.7	0.00701891	0.935322	1	28928.7	-0.0184163	0.811803	1	28928.7	-0.0856756	0.268073	0.765296	28928.7	-0.0113974	0.895189	1	28928.7	0.0672593	0.384458	0.933394	28928.7	0.0856756	0.268073	0.765296	28928.7	0.0742782	0.390517	0.917007	28928.7	-0.00701891	0.935322	1	28928.7	0.0113974	0.895189	1	28928.7	-0.0742782	0.390517
ENSMOCG00000001882	Serpinb5	serpin family B member 5 [Source:NCBI gene;Acc:101993684]	NA	NA	NA	NA	NA	NA	NA	NA	NA	NA	NA	NA	NA	NA	NA	NA	NA	NA	NA	NA	NA	NA	NA	NA	NA	NA	NA	NA	NA	NA	NA	NA	NA	NA	NA	NA	NA	NA	NA	NA	NA	NA	NA	NA	NA	NA	NA
ENSMOCG00000001273	Gspt2	G1 to S phase transition 2 [Source:MGI Symbol;Acc:MGI:1316727]	821.607	-0.0906476	0.1784	1	821.607	-0.0565442	0.400292	0.935969	821.607	-0.0404734	0.594752	1	821.607	0.0906476	0.1784	1	821.607	0.0341034	0.615115	0.902673	821.607	0.0501742	0.512545	1	821.607	0.0565442	0.400292	0.935969	821.607	-0.0341034	0.615115	0.902673	821.607	0.0160708	0.833604	0.977842	821.607	0.0404734	0.594752	1	821.607	-0.0501742	0.512545	1	821.607	-0.0160708	0.833604
ENSMOCG00000000399	Cdv3	CDV3 homolog [Source:NCBI gene;Acc:101982452]	2759.37	-0.0384261	0.338085	1	2759.37	-0.0414283	0.300457	0.907147	2759.37	-0.0492589	0.275408	1	2759.37	0.0384261	0.338085	1	2759.37	-0.0030022	0.940731	0.986319	2759.37	-0.0108328	0.811776	1	2759.37	0.0414283	0.300457	0.907147	2759.37	0.0030022	0.940731	0.986319	2759.37	-0.0078306	0.863058	0.984117	2759.37	0.0492589	0.275408	1	2759.37	0.0108328	0.811776	1	2759.37	0.0078306	0.863058
ENSMOCG00000013957	Nudt1	nudix hydrolase 1 [Source:NCBI gene;Acc:101994453]	73.2647	-0.110703	0.529458	1	73.2647	-0.14519	0.40689	0.938531	73.2647	-0.0285332	0.886904	1	73.2647	0.110703	0.529458	1	73.2647	-0.0344875	0.845807	0.961845	73.2647	0.0821694	0.685079	1	73.2647	0.14519	0.40689	0.938531	73.2647	0.0344875	0.845807	0.961845	73.2647	0.116657	0.563132	0.928967	73.2647	0.0285332	0.886904	1	73.2647	-0.0821694	0.685079	1	73.2647	-0.116657	0.563132
ENSMOCG00000012027	P2ry10b	putative P2Y purinoceptor 10 [Source:NCBI gene;Acc:101988515]	2.25829	-1.37294	0.10427	1	2.25829	0.355954	0.707645	0.977457	2.25829	-0.198539	0.848387	1	2.25829	1.37294	0.10427	1	2.25829	1.72889	0.0551623	NA	2.25829	1.1744	0.237988	1	2.25829	-0.355954	0.707645	0.977457	2.25829	-1.72889	0.0551623	NA	2.25829	-0.554494	0.609295	0.93916	2.25829	0.198539	0.848387	1	2.25829	-1.1744	0.237988	1	2.25829	0.554494	0.609295
ENSMOCG00000000043	Leng1	leukocyte receptor cluster member 1 [Source:NCBI gene;Acc:101993802]	718.516	0.0120012	0.854744	1	718.516	-0.0673897	0.300645	0.907147	718.516	0.00609805	0.934254	1	718.516	-0.0120012	0.854744	1	718.516	-0.0793909	0.229964	0.744036	718.516	-0.00590319	0.937119	1	718.516	0.0673897	0.300645	0.907147	718.516	0.0793909	0.229964	0.744036	718.516	0.0734878	0.323502	0.907857	718.516	-0.00609805	0.934254	1	718.516	0.00590319	0.937119	1	718.516	-0.0734878	0.323502
ENSMOCG00000017952	Dnajb13	DnaJ heat shock protein family (Hsp40) member B13 [Source:NCBI gene;Acc:101980164]	134.971	0.293704	0.0362601	1	134.971	0.137787	0.320508	0.911595	134.971	0.0208116	0.894326	1	134.971	-0.293704	0.0362601	1	134.971	-0.155916	0.274697	0.769324	134.971	-0.272892	0.0886102	1	134.971	-0.137787	0.320508	0.911595	134.971	0.155916	0.274697	0.769324	134.971	-0.116976	0.461635	0.918414	134.971	-0.0208116	0.894326	1	134.971	0.272892	0.0886102	1	134.971	0.116976	0.461635
ENSMOCG00000013359	Pcp2	Purkinje cell protein 2 [Source:NCBI gene;Acc:101986455]	11.8211	0.454335	0.22648	1	11.8211	-0.216954	0.539307	0.959256	11.8211	0.34701	0.414656	1	11.8211	-0.454335	0.22648	1	11.8211	-0.671289	0.0756539	0.572518	11.8211	-0.107324	0.809803	1	11.8211	0.216954	0.539307	0.959256	11.8211	0.671289	0.0756539	0.572518	11.8211	0.563965	0.186963	0.869744	11.8211	-0.34701	0.414656	1	11.8211	0.107324	0.809803	1	11.8211	-0.563965	0.186963
ENSMOCG00000013190	NA	vomeronasal type-2 receptor 116-like [Source:NCBI gene;Acc:101987402]	2.10383	1.30596	0.194652	1	2.10383	-0.744318	0.369605	0.926251	2.10383	-0.171013	0.862366	1	2.10383	-1.30596	0.194652	1	2.10383	-2.05027	0.0379947	NA	2.10383	-1.47697	0.188463	1	2.10383	0.744318	0.369605	0.926251	2.10383	2.05027	0.0379947	NA	2.10383	0.573305	0.553357	0.927272	2.10383	0.171013	0.862366	1	2.10383	1.47697	0.188463	1	2.10383	-0.573305	0.553357
ENSMOCG00000007418	NA	NA	125.201	-0.104512	0.716971	1	125.201	0.163688	0.571018	0.962929	125.201	0.0205398	0.949428	1	125.201	0.104512	0.716971	1	125.201	0.2682	0.354663	0.809732	125.201	0.125051	0.700049	1	125.201	-0.163688	0.571018	0.962929	125.201	-0.2682	0.354663	0.809732	125.201	-0.143148	0.659748	0.947855	125.201	-0.0205398	0.949428	1	125.201	-0.125051	0.700049	1	125.201	0.143148	0.659748
ENSMOCG00000003345	Cdk5rap2	CDK5 regulatory subunit associated protein 2 [Source:NCBI gene;Acc:101996304]	185.54	0.142304	0.491317	1	185.54	0.127718	0.53606	0.959256	185.54	0.0443175	0.848386	1	185.54	-0.142304	0.491317	1	185.54	-0.0145861	0.944089	0.987138	185.54	-0.0979864	0.67438	1	185.54	-0.127718	0.53606	0.959256	185.54	0.0145861	0.944089	0.987138	185.54	-0.0834003	0.720263	0.960604	185.54	-0.0443175	0.848386	1	185.54	0.0979864	0.67438	1	185.54	0.0834003	0.720263
ENSMOCG00000013314	Zfyve28	zinc finger FYVE-type containing 28 [Source:NCBI gene;Acc:101986796]	370.568	-0.0686989	0.619958	1	370.568	0.122141	0.378789	0.929337	370.568	0.00703723	0.963952	1	370.568	0.0686989	0.619958	1	370.568	0.19084	0.171405	0.700621	370.568	0.0757361	0.628178	1	370.568	-0.122141	0.378789	0.929337	370.568	-0.19084	0.171405	0.700621	370.568	-0.115104	0.462334	0.918414	370.568	-0.00703723	0.963952	1	370.568	-0.0757361	0.628178	1	370.568	0.115104	0.462334
ENSMOCG00000020690	NA	PET100 homolog [Source:NCBI gene;Acc:101985800]	533.223	-0.0271288	0.830323	1	533.223	-0.0592839	0.638972	0.973448	533.223	0.0893624	0.530015	1	533.223	0.0271288	0.830323	1	533.223	-0.0321551	0.800087	0.948896	533.223	0.116491	0.414771	1	533.223	0.0592839	0.638972	0.973448	533.223	0.0321551	0.800087	0.948896	533.223	0.148646	0.297348	0.904315	533.223	-0.0893624	0.530015	1	533.223	-0.116491	0.414771	1	533.223	-0.148646	0.297348
ENSMOCG00000005382	1700017B05Rik	chromosome unknown C15orf39 homolog [Source:NCBI gene;Acc:101990399]	637.333	0.0438535	0.729147	1	637.333	-0.0360304	0.77554	0.984565	637.333	0.0724997	0.609874	1	637.333	-0.0438535	0.729147	1	637.333	-0.0798839	0.529463	0.878113	637.333	0.0286462	0.840883	1	637.333	0.0360304	0.77554	0.984565	637.333	0.0798839	0.529463	0.878113	637.333	0.10853	0.446071	0.918254	637.333	-0.0724997	0.609874	1	637.333	-0.0286462	0.840883	1	637.333	-0.10853	0.446071
ENSMOCG00000018817	Rasgrp3	RAS guanyl releasing protein 3 [Source:NCBI gene;Acc:101979451]	22.9701	0.318387	0.479978	1	22.9701	0.0554153	0.901137	0.99251	22.9701	-0.148489	0.766483	1	22.9701	-0.318387	0.479978	1	22.9701	-0.262972	0.56284	0.88757	22.9701	-0.466876	0.357595	1	22.9701	-0.0554153	0.901137	0.99251	22.9701	0.262972	0.56284	0.88757	22.9701	-0.203904	0.685409	0.954346	22.9701	0.148489	0.766483	1	22.9701	0.466876	0.357595	1	22.9701	0.203904	0.685409
ENSMOCG00000009436	Olfr1277	olfactory receptor 1277 [Source:MGI Symbol;Acc:MGI:3031111]	2.89918	-0.167173	0.824848	1	2.89918	-0.078733	0.917337	0.994422	2.89918	0.102352	0.908321	1	2.89918	0.167173	0.824848	1	2.89918	0.08844	0.908051	NA	2.89918	0.269525	0.763282	1	2.89918	0.078733	0.917337	0.994422	2.89918	-0.08844	0.908051	NA	2.89918	0.181085	0.840124	0.979601	2.89918	-0.102352	0.908321	1	2.89918	-0.269525	0.763282	1	2.89918	-0.181085	0.840124
ENSMOCG00000010795	Arhgap4	Rho GTPase activating protein 4 [Source:NCBI gene;Acc:102001065]	170.987	-0.0681157	0.604834	1	170.987	0.00310441	0.981192	0.999385	170.987	0.121067	0.419604	1	170.987	0.0681157	0.604834	1	170.987	0.0712201	0.593671	0.896155	170.987	0.189183	0.21203	1	170.987	-0.00310441	0.981192	0.999385	170.987	-0.0712201	0.593671	0.896155	170.987	0.117963	0.436597	0.917492	170.987	-0.121067	0.419604	1	170.987	-0.189183	0.21203	1	170.987	-0.117963	0.436597
ENSMOCG00000014979	Xab2	XPA binding protein 2 [Source:NCBI gene;Acc:101987120]	2565.19	0.0803962	0.260129	1	2565.19	-0.0677574	0.341435	0.918816	2565.19	0.0174096	0.827619	1	2565.19	-0.0803962	0.260129	1	2565.19	-0.148154	0.0383832	0.484596	2565.19	-0.0629865	0.432453	1	2565.19	0.0677574	0.341435	0.918816	2565.19	0.148154	0.0383832	0.484596	2565.19	0.0851671	0.287578	0.904315	2565.19	-0.0174096	0.827619	1	2565.19	0.0629865	0.432453	1	2565.19	-0.0851671	0.287578
ENSMOCG00000000698	NA	SNRPN upstream reading frame [Source:NCBI gene;Acc:106143720]	8657.98	-0.0498799	0.382937	1	8657.98	-0.0967532	0.0903471	0.753298	8657.98	0.0254499	0.690886	1	8657.98	0.0498799	0.382937	1	8657.98	-0.0468734	0.412629	0.835259	8657.98	0.0753298	0.239733	1	8657.98	0.0967532	0.0903471	0.753298	8657.98	0.0468734	0.412629	0.835259	8657.98	0.122203	0.0563603	0.73649	8657.98	-0.0254499	0.690886	1	8657.98	-0.0753298	0.239733	1	8657.98	-0.122203	0.0563603
ENSMOCG00000017276	Plekhf1	pleckstrin homology and FYVE domain containing 1 [Source:NCBI gene;Acc:101992181]	237.199	-0.40903	0.0563262	1	237.199	-0.243537	0.256135	0.882029	237.199	-0.340304	0.156608	1	237.199	0.40903	0.0563262	1	237.199	0.165492	0.440417	0.849745	237.199	0.0687259	0.774854	1	237.199	0.243537	0.256135	0.882029	237.199	-0.165492	0.440417	0.849745	237.199	-0.0967664	0.6873	0.954346	237.199	0.340304	0.156608	1	237.199	-0.0687259	0.774854	1	237.199	0.0967664	0.6873
ENSMOCG00000001716	NA	ETS transcription factor ELK1 [Source:NCBI gene;Acc:101994563]	242.761	-0.0735264	0.509907	1	242.761	0.154284	0.169206	0.830879	242.761	-0.00304102	0.980771	1	242.761	0.0735264	0.509907	1	242.761	0.22781	0.0449544	0.506915	242.761	0.0704854	0.580117	1	242.761	-0.154284	0.169206	0.830879	242.761	-0.22781	0.0449544	0.506915	242.761	-0.157325	0.218964	0.887078	242.761	0.00304102	0.980771	1	242.761	-0.0704854	0.580117	1	242.761	0.157325	0.218964
ENSMOCG00000004444	Ep400	E1A binding protein p400 [Source:NCBI gene;Acc:101996170]	606.623	-0.201231	0.446238	1	606.623	0.0406133	0.877875	0.99251	606.623	-0.27853	0.345819	1	606.623	0.201231	0.446238	1	606.623	0.241845	0.360456	0.813323	606.623	-0.0772986	0.793702	1	606.623	-0.0406133	0.877875	0.99251	606.623	-0.241845	0.360456	0.813323	606.623	-0.319143	0.28045	0.90308	606.623	0.27853	0.345819	1	606.623	0.0772986	0.793702	1	606.623	0.319143	0.28045
ENSMOCG00000013249	Cnot3	CCR4-NOT transcription complex subunit 3 [Source:NCBI gene;Acc:101999595]	920.3	0.0178102	0.847189	1	920.3	0.075164	0.415746	0.942043	920.3	0.0270011	0.794582	1	920.3	-0.0178102	0.847189	1	920.3	0.0573538	0.537218	0.879401	920.3	0.00919093	0.929736	1	920.3	-0.075164	0.415746	0.942043	920.3	-0.0573538	0.537218	0.879401	920.3	-0.0481628	0.643856	0.943666	920.3	-0.0270011	0.794582	1	920.3	-0.00919093	0.929736	1	920.3	0.0481628	0.643856
ENSMOCG00000002816	NA	NA	0.597524	0.507578	0.751907	1	0.597524	0.0836735	0.958439	NA	0.597524	-2.17153	0.174091	1	0.597524	-0.507578	0.751907	1	0.597524	-0.423905	0.794058	NA	0.597524	-2.67911	0.0973521	1	0.597524	-0.0836735	0.958439	NA	0.597524	0.423905	0.794058	NA	0.597524	-2.2552	0.16286	NA	0.597524	2.17153	0.174091	1	0.597524	2.67911	0.0973521	1	0.597524	2.2552	0.16286
ENSMOCG00000009874	NA	NA	1.53545	-1.16575	0.327649	1	1.53545	-1.11596	0.348401	0.919629	1.53545	-0.246168	0.86308	1	1.53545	1.16575	0.327649	1	1.53545	0.0497905	0.965039	NA	1.53545	0.919581	0.505988	1	1.53545	1.11596	0.348401	0.919629	1.53545	-0.0497905	0.965039	NA	1.53545	0.86979	0.529083	0.922801	1.53545	0.246168	0.86308	1	1.53545	-0.919581	0.505988	1	1.53545	-0.86979	0.529083
ENSMOCG00000011765	Rdh5	biogenesis of lysosomal organelles complex 1 subunit 1 [Source:NCBI gene;Acc:101991629]	1339.34	0.175724	0.0921202	1	1339.34	-0.094414	0.363951	0.922946	1339.34	0.2434	0.0375953	1	1339.34	-0.175724	0.0921202	1	1339.34	-0.270138	0.00974823	0.315092	1339.34	0.0676757	0.564723	1	1339.34	0.094414	0.363951	0.922946	1339.34	0.270138	0.00974823	0.315092	1339.34	0.337814	0.0039559	0.314172	1339.34	-0.2434	0.0375953	1	1339.34	-0.0676757	0.564723	1	1339.34	-0.337814	0.0039559
ENSMOCG00000019203	Prkcb	protein kinase C beta [Source:NCBI gene;Acc:101982475]	1187.79	-0.156489	0.326352	1	1187.79	-0.255936	0.108162	0.776064	1187.79	-0.151428	0.396033	1	1187.79	0.156489	0.326352	1	1187.79	-0.0994472	0.532882	0.878113	1187.79	0.00506101	0.977388	1	1187.79	0.255936	0.108162	0.776064	1187.79	0.0994472	0.532882	0.878113	1187.79	0.104508	0.5581	0.928142	1187.79	0.151428	0.396033	1	1187.79	-0.00506101	0.977388	1	1187.79	-0.104508	0.5581
ENSMOCG00000013011	NA	beta-1,3-galactosyltransferase 5-like [Source:NCBI gene;Acc:101982866]	0.895551	0.16114	0.921984	1	0.895551	-0.0663954	0.96742	0.999072	0.895551	-0.227829	0.900931	1	0.895551	-0.16114	0.921984	1	0.895551	-0.227535	0.891136	NA	0.895551	-0.388969	0.834616	1	0.895551	0.0663954	0.96742	0.999072	0.895551	0.227535	0.891136	NA	0.895551	-0.161434	0.930296	NA	0.895551	0.227829	0.900931	1	0.895551	0.388969	0.834616	1	0.895551	0.161434	0.930296
ENSMOCG00000007827	Snx8	sorting nexin 8 [Source:NCBI gene;Acc:101994740]	1365.24	0.0829428	0.401775	1	1365.24	-0.0145401	0.882925	0.99251	1365.24	-0.0990373	0.370609	1	1365.24	-0.0829428	0.401775	1	1365.24	-0.0974829	0.325639	0.800248	1365.24	-0.18198	0.101139	1	1365.24	0.0145401	0.882925	0.99251	1365.24	0.0974829	0.325639	0.800248	1365.24	-0.0844972	0.445862	0.918254	1365.24	0.0990373	0.370609	1	1365.24	0.18198	0.101139	1	1365.24	0.0844972	0.445862
ENSMOCG00000012849	Vamp7	vesicle associated membrane protein 7 [Source:NCBI gene;Acc:101991347]	688.092	-0.216915	0.00375256	0.950778	688.092	-0.0948322	0.20544	0.85603	688.092	-0.200386	0.0178692	1	688.092	0.216915	0.00375256	0.950778	688.092	0.122083	0.104343	0.623293	688.092	0.0165289	0.845553	1	688.092	0.0948322	0.20544	0.85603	688.092	-0.122083	0.104343	0.623293	688.092	-0.105554	0.213753	0.882947	688.092	0.200386	0.0178692	1	688.092	-0.0165289	0.845553	1	688.092	0.105554	0.213753
ENSMOCG00000021003	Vax2	ventral anterior homeobox 2 [Source:NCBI gene;Acc:101995425]	34.313	-0.418543	0.288482	1	34.313	-0.462251	0.239504	0.871567	34.313	0.149618	0.739834	1	34.313	0.418543	0.288482	1	34.313	-0.0437072	0.91149	0.977143	34.313	0.568161	0.207479	1	34.313	0.462251	0.239504	0.871567	34.313	0.0437072	0.91149	0.977143	34.313	0.611869	0.173523	0.863412	34.313	-0.149618	0.739834	1	34.313	-0.568161	0.207479	1	34.313	-0.611869	0.173523
ENSMOCG00000011059	NA	guanylate-binding protein 6 [Source:NCBI gene;Acc:102001727]	15.6947	0.239825	0.55363	1	15.6947	-0.0798575	0.840407	0.989515	15.6947	0.396022	0.399112	1	15.6947	-0.239825	0.55363	1	15.6947	-0.319683	0.433503	0.844921	15.6947	0.156197	0.744613	1	15.6947	0.0798575	0.840407	0.989515	15.6947	0.319683	0.433503	0.844921	15.6947	0.475879	0.313856	0.904914	15.6947	-0.396022	0.399112	1	15.6947	-0.156197	0.744613	1	15.6947	-0.475879	0.313856
ENSMOCG00000020905	Wdr12	WD repeat domain 12 [Source:NCBI gene;Acc:101988095]	1299.25	-0.0934323	0.209947	1	1299.25	0.00239267	0.974386	0.999072	1299.25	-0.0502857	0.548279	1	1299.25	0.0934323	0.209947	1	1299.25	0.095825	0.200562	0.724694	1299.25	0.0431467	0.607799	1	1299.25	-0.00239267	0.974386	0.999072	1299.25	-0.095825	0.200562	0.724694	1299.25	-0.0526784	0.5309	0.922801	1299.25	0.0502857	0.548279	1	1299.25	-0.0431467	0.607799	1	1299.25	0.0526784	0.5309
ENSMOCG00000013374	Ache	acetylcholinesterase (Cartwright blood group) [Source:NCBI gene;Acc:101980228]	6602.44	0.0965806	0.185953	1	6602.44	-0.16213	0.0261928	0.493461	6602.44	0.0518392	0.525701	1	6602.44	-0.0965806	0.185953	1	6602.44	-0.258711	0.000398	0.0565712	6602.44	-0.0447414	0.584454	1	6602.44	0.16213	0.0261928	0.493461	6602.44	0.258711	0.000398	0.0565712	6602.44	0.21397	0.00883809	0.42805	6602.44	-0.0518392	0.525701	1	6602.44	0.0447414	0.584454	1	6602.44	-0.21397	0.00883809
ENSMOCG00000008725	Cfp	complement factor properdin [Source:NCBI gene;Acc:102001822]	92.9082	-0.0652695	0.705226	1	92.9082	-0.230667	0.175881	0.834237	92.9082	-0.308073	0.107388	1	92.9082	0.0652695	0.705226	1	92.9082	-0.165397	0.340937	0.804886	92.9082	-0.242803	0.21133	1	92.9082	0.230667	0.175881	0.834237	92.9082	0.165397	0.340937	0.804886	92.9082	-0.0774058	0.687401	0.954346	92.9082	0.308073	0.107388	1	92.9082	0.242803	0.21133	1	92.9082	0.0774058	0.687401
ENSMOCG00000013169	Vmn1r87	vomeronasal type-1 receptor 4-like [Source:NCBI gene;Acc:101999418]	4.54947	-0.0991277	0.846774	1	4.54947	1.2651	0.0315158	0.523998	4.54947	0.846063	0.200087	1	4.54947	0.0991277	0.846774	1	4.54947	1.36423	0.0221569	0.41505	4.54947	0.94519	0.156773	1	4.54947	-1.2651	0.0315158	0.523998	4.54947	-1.36423	0.0221569	0.41505	4.54947	-0.419036	0.564333	0.929459	4.54947	-0.846063	0.200087	1	4.54947	-0.94519	0.156773	1	4.54947	0.419036	0.564333
ENSMOCG00000016292	NA	NEDD4 binding protein 2 like 1 [Source:NCBI gene;Acc:101999243]	1647.51	-0.154529	0.0212532	1	1647.51	-0.19268	0.00399393	0.232841	1647.51	-0.0697253	0.355346	1	1647.51	0.154529	0.0212532	1	1647.51	-0.0381512	0.57021	0.88946	1647.51	0.0848035	0.26243	1	1647.51	0.19268	0.00399393	0.232841	1647.51	0.0381512	0.57021	0.88946	1647.51	0.122955	0.103586	0.814186	1647.51	0.0697253	0.355346	1	1647.51	-0.0848035	0.26243	1	1647.51	-0.122955	0.103586
ENSMOCG00000007122	Angptl4	angiopoietin like 4 [Source:NCBI gene;Acc:102002743]	524.016	-0.215623	0.123523	1	524.016	-0.392136	0.0049524	0.260355	524.016	-0.302769	0.0533138	1	524.016	0.215623	0.123523	1	524.016	-0.176513	0.207019	0.729816	524.016	-0.0871456	0.578824	1	524.016	0.392136	0.0049524	0.260355	524.016	0.176513	0.207019	0.729816	524.016	0.0893676	0.568178	0.929923	524.016	0.302769	0.0533138	1	524.016	0.0871456	0.578824	1	524.016	-0.0893676	0.568178
ENSMOCG00000013755	NA	NA	106.261	-0.232114	0.113263	1	106.261	-0.00561091	0.969667	0.999072	106.261	-0.247378	0.133198	1	106.261	0.232114	0.113263	1	106.261	0.226503	0.129153	0.658568	106.261	-0.0152643	0.926856	1	106.261	0.00561091	0.969667	0.999072	106.261	-0.226503	0.129153	0.658568	106.261	-0.241767	0.148061	0.847071	106.261	0.247378	0.133198	1	106.261	0.0152643	0.926856	1	106.261	0.241767	0.148061
ENSMOCG00000000953	Sfrp4	secreted frizzled related protein 4 [Source:NCBI gene;Acc:101982373]	174.94	0.115758	0.606036	1	174.94	-0.38016	0.0875816	0.74768	174.94	0.037311	0.882118	1	174.94	-0.115758	0.606036	1	174.94	-0.495918	0.0269907	0.442369	174.94	-0.0784469	0.756617	1	174.94	0.38016	0.0875816	0.74768	174.94	0.495918	0.0269907	0.442369	174.94	0.417471	0.0968242	0.808541	174.94	-0.037311	0.882118	1	174.94	0.0784469	0.756617	1	174.94	-0.417471	0.0968242
ENSMOCG00000004403	Uck2	uridine-cytidine kinase 2 [Source:NCBI gene;Acc:101995130]	212.845	0.088373	0.43397	1	212.845	-0.0236331	0.832787	0.989178	212.845	-0.0834212	0.509713	1	212.845	-0.088373	0.43397	1	212.845	-0.112006	0.327155	0.80053	212.845	-0.171794	0.181708	1	212.845	0.0236331	0.832787	0.989178	212.845	0.112006	0.327155	0.80053	212.845	-0.059788	0.639773	0.942777	212.845	0.0834212	0.509713	1	212.845	0.171794	0.181708	1	212.845	0.059788	0.639773
ENSMOCG00000022934	Drc1	dynein regulatory complex subunit 1 [Source:NCBI gene;Acc:101999503]	525.026	0.105884	0.508257	1	525.026	-0.0555717	0.72781	0.978091	525.026	0.138211	0.441292	1	525.026	-0.105884	0.508257	1	525.026	-0.161456	0.314043	0.794074	525.026	0.0323264	0.857562	1	525.026	0.0555717	0.72781	0.978091	525.026	0.161456	0.314043	0.794074	525.026	0.193782	0.281064	0.90308	525.026	-0.138211	0.441292	1	525.026	-0.0323264	0.857562	1	525.026	-0.193782	0.281064
ENSMOCG00000018210	NA	NA	7.70501	-0.367365	0.429451	1	7.70501	-0.465937	0.311003	0.908783	7.70501	-0.323072	0.541324	1	7.70501	0.367365	0.429451	1	7.70501	-0.0985725	0.830427	0.95936	7.70501	0.0442928	0.933304	1	7.70501	0.465937	0.311003	0.908783	7.70501	0.0985725	0.830427	0.95936	7.70501	0.142865	0.785461	0.971327	7.70501	0.323072	0.541324	1	7.70501	-0.0442928	0.933304	1	7.70501	-0.142865	0.785461
ENSMOCG00000016094	Cwc15	CWC15 spliceosome associated protein homolog [Source:NCBI gene;Acc:101990796]	3038.16	0.0381384	0.531094	1	3038.16	-0.0101171	0.8678	0.99251	3038.16	0.0131853	0.846837	1	3038.16	-0.0381384	0.531094	1	3038.16	-0.0482555	0.429257	0.843011	3038.16	-0.0249531	0.71565	1	3038.16	0.0101171	0.8678	0.99251	3038.16	0.0482555	0.429257	0.843011	3038.16	0.0233024	0.733351	0.964031	3038.16	-0.0131853	0.846837	1	3038.16	0.0249531	0.71565	1	3038.16	-0.0233024	0.733351
ENSMOCG00000003263	NA	NA	387.455	-0.115563	0.278549	1	387.455	0.0850137	0.427051	0.942999	387.455	-0.0835631	0.487048	1	387.455	0.115563	0.278549	1	387.455	0.200577	0.0626099	0.554226	387.455	0.0319997	0.791163	1	387.455	-0.0850137	0.427051	0.942999	387.455	-0.200577	0.0626099	0.554226	387.455	-0.168577	0.164213	0.858563	387.455	0.0835631	0.487048	1	387.455	-0.0319997	0.791163	1	387.455	0.168577	0.164213
ENSMOCG00000019873	Tmem176b	transmembrane protein 176B [Source:NCBI gene;Acc:101995613]	517.737	-0.113701	0.737146	1	517.737	-0.484965	0.151827	0.815441	517.737	-0.755521	0.0457946	1	517.737	0.113701	0.737146	1	517.737	-0.371264	0.272927	0.767195	517.737	-0.641821	0.0899322	1	517.737	0.484965	0.151827	0.815441	517.737	0.371264	0.272927	0.767195	517.737	-0.270557	0.474331	0.918414	517.737	0.755521	0.0457946	1	517.737	0.641821	0.0899322	1	517.737	0.270557	0.474331
ENSMOCG00000019414	Camsap3	calmodulin regulated spectrin associated protein family member 3 [Source:NCBI gene;Acc:101987400]	2068.46	0.0984033	0.140697	1	2068.46	0.0527985	0.428312	0.942999	2068.46	0.101152	0.177059	1	2068.46	-0.0984033	0.140697	1	2068.46	-0.0456048	0.4967	0.86795	2068.46	0.00274905	0.970887	1	2068.46	-0.0527985	0.428312	0.942999	2068.46	0.0456048	0.4967	0.86795	2068.46	0.0483538	0.52024	0.922801	2068.46	-0.101152	0.177059	1	2068.46	-0.00274905	0.970887	1	2068.46	-0.0483538	0.52024
ENSMOCG00000012854	Cfap36	cilia and flagella associated protein 36 [Source:NCBI gene;Acc:101990385]	3777.23	-0.0226182	0.765366	1	3777.23	-0.0282359	0.709277	0.977809	3777.23	-0.0342799	0.686219	1	3777.23	0.0226182	0.765366	1	3777.23	-0.00561773	0.940987	0.986319	3777.23	-0.0116617	0.890859	1	3777.23	0.0282359	0.709277	0.977809	3777.23	0.00561773	0.940987	0.986319	3777.23	-0.00604397	0.943274	0.995192	3777.23	0.0342799	0.686219	1	3777.23	0.0116617	0.890859	1	3777.23	0.00604397	0.943274
ENSMOCG00000018146	Ucp2	uncoupling protein 2 [Source:NCBI gene;Acc:101980454]	2380.16	0.0847512	0.467269	1	2380.16	0.0228541	0.844486	0.989515	2380.16	0.051854	0.69101	1	2380.16	-0.0847512	0.467269	1	2380.16	-0.0618971	0.595913	0.896928	2380.16	-0.0328972	0.801195	1	2380.16	-0.0228541	0.844486	0.989515	2380.16	0.0618971	0.595913	0.896928	2380.16	0.0289999	0.824243	0.975718	2380.16	-0.051854	0.69101	1	2380.16	0.0328972	0.801195	1	2380.16	-0.0289999	0.824243
ENSMOCG00000000217	NA	nucleosome assembly protein 1 like 3 [Source:NCBI gene;Acc:101983236]	692.215	0.0304564	0.701222	1	692.215	0.0582168	0.462538	0.949928	692.215	-0.110881	0.213143	1	692.215	-0.0304564	0.701222	1	692.215	0.0277604	0.728819	0.932485	692.215	-0.141338	0.115516	1	692.215	-0.0582168	0.462538	0.949928	692.215	-0.0277604	0.728819	0.932485	692.215	-0.169098	0.0593496	0.748488	692.215	0.110881	0.213143	1	692.215	0.141338	0.115516	1	692.215	0.169098	0.0593496
ENSMOCG00000019956	Ufsp1	UFM1 specific peptidase 1 (inactive) [Source:NCBI gene;Acc:101990890]	757.6	0.0233972	0.804296	1	757.6	-0.165876	0.0773825	0.724334	757.6	0.147722	0.16496	1	757.6	-0.0233972	0.804296	1	757.6	-0.189273	0.0455441	0.509717	757.6	0.124324	0.245406	1	757.6	0.165876	0.0773825	0.724334	757.6	0.189273	0.0455441	0.509717	757.6	0.313597	0.00325986	0.279865	757.6	-0.147722	0.16496	1	757.6	-0.124324	0.245406	1	757.6	-0.313597	0.00325986
ENSMOCG00000000150	Zfp746	zinc finger protein 746 [Source:NCBI gene;Acc:101984084]	822.588	-0.0519709	0.369907	1	822.588	0.0659677	0.255706	0.881749	822.588	0.0593745	0.367752	1	822.588	0.0519709	0.369907	1	822.588	0.117939	0.0450518	0.506915	822.588	0.111345	0.0947149	1	822.588	-0.0659677	0.255706	0.881749	822.588	-0.117939	0.0450518	0.506915	822.588	-0.00659323	0.921259	0.992615	822.588	-0.0593745	0.367752	1	822.588	-0.111345	0.0947149	1	822.588	0.00659323	0.921259
ENSMOCG00000002590	Cd63	CD63 molecule [Source:NCBI gene;Acc:101992199]	2231.31	0.0372433	0.603858	1	2231.31	-0.196593	0.00598522	0.289122	2231.31	0.0586352	0.466392	1	2231.31	-0.0372433	0.603858	1	2231.31	-0.233836	0.00113612	0.104663	2231.31	0.021392	0.791182	1	2231.31	0.196593	0.00598522	0.289122	2231.31	0.233836	0.00113612	0.104663	2231.31	0.255228	0.00153548	0.179242	2231.31	-0.0586352	0.466392	1	2231.31	-0.021392	0.791182	1	2231.31	-0.255228	0.00153548
ENSMOCG00000004729	Fezf1	FEZ family zinc finger 1 [Source:NCBI gene;Acc:101990855]	359.24	-0.0264977	0.931238	1	359.24	-0.172463	0.574004	0.963063	359.24	0.0334814	0.922408	1	359.24	0.0264977	0.931238	1	359.24	-0.145965	0.6347	0.909708	359.24	0.0599791	0.861637	1	359.24	0.172463	0.574004	0.963063	359.24	0.145965	0.6347	0.909708	359.24	0.205944	0.54923	0.925397	359.24	-0.0334814	0.922408	1	359.24	-0.0599791	0.861637	1	359.24	-0.205944	0.54923
ENSMOCG00000000089	Ttc25	tetratricopeptide repeat domain 25 [Source:NCBI gene;Acc:101983592]	137.403	0.183213	0.378566	1	137.403	0.0443297	0.830504	0.989178	137.403	0.205357	0.380762	1	137.403	-0.183213	0.378566	1	137.403	-0.138884	0.507116	0.870963	137.403	0.0221431	0.925344	1	137.403	-0.0443297	0.830504	0.989178	137.403	0.138884	0.507116	0.870963	137.403	0.161027	0.494034	0.921614	137.403	-0.205357	0.380762	1	137.403	-0.0221431	0.925344	1	137.403	-0.161027	0.494034
ENSMOCG00000001971	Srrt	serrate, RNA effector molecule [Source:NCBI gene;Acc:101980700]	5637.37	0.0185982	0.782725	1	5637.37	-0.0177189	0.792663	0.984832	5637.37	-0.0142972	0.849739	1	5637.37	-0.0185982	0.782725	1	5637.37	-0.0363172	0.590816	0.895457	5637.37	-0.0328954	0.663428	1	5637.37	0.0177189	0.792663	0.984832	5637.37	0.0363172	0.590816	0.895457	5637.37	0.00342178	0.96388	0.996973	5637.37	0.0142972	0.849739	1	5637.37	0.0328954	0.663428	1	5637.37	-0.00342178	0.96388
ENSMOCG00000018551	NA	NA	0.382539	0.467118	0.856876	1	0.382539	-0.138581	0.956997	NA	0.382539	1.2515	0.666313	1	0.382539	-0.467118	0.856876	1	0.382539	-0.605699	0.815749	NA	0.382539	0.784382	0.788807	1	0.382539	0.138581	0.956997	NA	0.382539	0.605699	0.815749	NA	0.382539	1.39008	0.632945	NA	0.382539	-1.2515	0.666313	1	0.382539	-0.784382	0.788807	1	0.382539	-1.39008	0.632945
ENSMOCG00000012257	Avpr2	arginine vasopressin receptor 2 [Source:NCBI gene;Acc:102001722]	4.82323	-1.00469	0.0538119	1	4.82323	0.185948	0.748329	0.979287	4.82323	-1.15366	0.0454869	1	4.82323	1.00469	0.0538119	1	4.82323	1.19063	0.0316506	0.457666	4.82323	-0.148977	0.786947	1	4.82323	-0.185948	0.748329	0.979287	4.82323	-1.19063	0.0316506	0.457666	4.82323	-1.33961	0.0272795	0.62081	4.82323	1.15366	0.0454869	1	4.82323	0.148977	0.786947	1	4.82323	1.33961	0.0272795
ENSMOCG00000018135	Myt1	myelin transcription factor 1 [Source:NCBI gene;Acc:101989790]	314.736	0.0158128	0.871216	1	314.736	-0.087315	0.367169	0.925724	314.736	-0.0813872	0.458558	1	314.736	-0.0158128	0.871216	1	314.736	-0.103128	0.294128	0.783715	314.736	-0.0971999	0.381658	1	314.736	0.087315	0.367169	0.925724	314.736	0.103128	0.294128	0.783715	314.736	0.00592784	0.957208	0.996596	314.736	0.0813872	0.458558	1	314.736	0.0971999	0.381658	1	314.736	-0.00592784	0.957208
ENSMOCG00000013306	NA	NA	12.5674	-0.315893	0.314973	1	12.5674	-0.0263889	0.934554	0.996763	12.5674	0.254525	0.508029	1	12.5674	0.315893	0.314973	1	12.5674	0.289505	0.369524	0.817342	12.5674	0.570419	0.139043	1	12.5674	0.0263889	0.934554	0.996763	12.5674	-0.289505	0.369524	0.817342	12.5674	0.280914	0.47282	0.918414	12.5674	-0.254525	0.508029	1	12.5674	-0.570419	0.139043	1	12.5674	-0.280914	0.47282
ENSMOCG00000022732	NA	olfactory receptor 4F6-like [Source:NCBI gene;Acc:101988050]	1.81757	0.193607	0.835401	1	1.81757	0.472732	0.617652	0.968819	1.81757	1.41522	0.256379	1	1.81757	-0.193607	0.835401	1	1.81757	0.279124	0.7748	NA	1.81757	1.22161	0.335626	1	1.81757	-0.472732	0.617652	0.968819	1.81757	-0.279124	0.7748	NA	1.81757	0.942491	0.461529	0.918414	1.81757	-1.41522	0.256379	1	1.81757	-1.22161	0.335626	1	1.81757	-0.942491	0.461529
ENSMOCG00000000438	Spaca6	sperm acrosome associated 6 [Source:NCBI gene;Acc:101987872]	72.7294	0.220554	0.338484	1	72.7294	0.222082	0.333779	0.917059	72.7294	0.0189348	0.941469	1	72.7294	-0.220554	0.338484	1	72.7294	0.00152801	0.99479	0.998741	72.7294	-0.201619	0.440976	1	72.7294	-0.222082	0.333779	0.917059	72.7294	-0.00152801	0.99479	0.998741	72.7294	-0.203147	0.436514	0.917492	72.7294	-0.0189348	0.941469	1	72.7294	0.201619	0.440976	1	72.7294	0.203147	0.436514
ENSMOCG00000002128	Prpf31	pre-mRNA processing factor 31 [Source:NCBI gene;Acc:101994088]	685.349	0.020795	0.770524	1	685.349	-0.112044	0.113364	0.782067	685.349	0.0360608	0.654253	1	685.349	-0.020795	0.770524	1	685.349	-0.132839	0.0641009	0.555482	685.349	0.0152658	0.8512	1	685.349	0.112044	0.113364	0.782067	685.349	0.132839	0.0641009	0.555482	685.349	0.148104	0.0672173	0.76217	685.349	-0.0360608	0.654253	1	685.349	-0.0152658	0.8512	1	685.349	-0.148104	0.0672173
ENSMOCG00000015034	Efcab14	EF-hand calcium binding domain 14 [Source:NCBI gene;Acc:102001992]	34.907	-0.410939	0.219307	1	34.907	-0.430189	0.196379	0.849541	34.907	-0.412789	0.271725	1	34.907	0.410939	0.219307	1	34.907	-0.0192501	0.953847	0.989841	34.907	-0.0018502	0.996066	1	34.907	0.430189	0.196379	0.849541	34.907	0.0192501	0.953847	0.989841	34.907	0.0173999	0.962878	0.996973	34.907	0.412789	0.271725	1	34.907	0.0018502	0.996066	1	34.907	-0.0173999	0.962878
ENSMOCG00000009055	Tprkb	TP53RK binding protein [Source:NCBI gene;Acc:101994908]	903.492	-0.136344	0.300914	1	903.492	-0.0794798	0.54634	0.959731	903.492	0.208994	0.158672	1	903.492	0.136344	0.300914	1	903.492	0.0568638	0.666556	0.915781	903.492	0.345337	0.0200155	1	903.492	0.0794798	0.54634	0.959731	903.492	-0.0568638	0.666556	0.915781	903.492	0.288473	0.0519434	0.72553	903.492	-0.208994	0.158672	1	903.492	-0.345337	0.0200155	1	903.492	-0.288473	0.0519434
ENSMOCG00000003320	Sh3rf1	SH3 domain containing ring finger 1 [Source:NCBI gene;Acc:101993116]	100.842	-0.325305	0.235009	1	100.842	-0.284262	0.298919	0.905285	100.842	-0.480248	0.116639	1	100.842	0.325305	0.235009	1	100.842	0.0410439	0.880961	0.970827	100.842	-0.154942	0.613145	1	100.842	0.284262	0.298919	0.905285	100.842	-0.0410439	0.880961	0.970827	100.842	-0.195986	0.522155	0.922801	100.842	0.480248	0.116639	1	100.842	0.154942	0.613145	1	100.842	0.195986	0.522155
ENSMOCG00000000071	NA	septin 5 [Source:NCBI gene;Acc:101980600]	14208	-0.0240542	0.728356	1	14208	-0.0506857	0.464146	0.949985	14208	0.0175657	0.820631	1	14208	0.0240542	0.728356	1	14208	-0.0266315	0.700711	0.92583	14208	0.0416199	0.591324	1	14208	0.0506857	0.464146	0.949985	14208	0.0266315	0.700711	0.92583	14208	0.0682513	0.378498	0.916377	14208	-0.0175657	0.820631	1	14208	-0.0416199	0.591324	1	14208	-0.0682513	0.378498
ENSMOCG00000018599	Hap1	huntingtin associated protein 1 [Source:NCBI gene;Acc:101985298]	28400	0.0562424	0.561684	1	28400	0.145854	0.132321	0.801277	28400	0.0467771	0.665981	1	28400	-0.0562424	0.561684	1	28400	0.0896114	0.355237	0.810555	28400	-0.00946528	0.930406	1	28400	-0.145854	0.132321	0.801277	28400	-0.0896114	0.355237	0.810555	28400	-0.0990767	0.360633	0.911752	28400	-0.0467771	0.665981	1	28400	0.00946528	0.930406	1	28400	0.0990767	0.360633
ENSMOCG00000015457	NA	odorant-binding protein 1b-like [Source:NCBI gene;Acc:102002837]	0.727821	1.69507	0.28766	1	0.727821	-0.576305	0.692086	NA	0.727821	0.590554	0.74096	1	0.727821	-1.69507	0.28766	1	0.727821	-2.27137	0.14963	NA	0.727821	-1.10451	0.558212	1	0.727821	0.576305	0.692086	NA	0.727821	2.27137	0.14963	NA	0.727821	1.16686	0.509873	NA	0.727821	-0.590554	0.74096	1	0.727821	1.10451	0.558212	1	0.727821	-1.16686	0.509873
ENSMOCG00000019736	Kbtbd3	kelch repeat and BTB domain containing 3 [Source:NCBI gene;Acc:101995063]	84.6306	-0.0558889	0.751218	1	84.6306	-0.215916	0.21565	0.858159	84.6306	-0.213566	0.282147	1	84.6306	0.0558889	0.751218	1	84.6306	-0.160027	0.365005	0.815062	84.6306	-0.157677	0.431787	1	84.6306	0.215916	0.21565	0.858159	84.6306	0.160027	0.365005	0.815062	84.6306	0.0023504	0.990572	0.998262	84.6306	0.213566	0.282147	1	84.6306	0.157677	0.431787	1	84.6306	-0.0023504	0.990572
ENSMOCG00000014696	Stmn2	stathmin 2 [Source:NCBI gene;Acc:101996812]	16003.4	0.0118642	0.786723	1	16003.4	-0.0871327	0.0467233	0.603777	16003.4	0.00871773	0.859029	1	16003.4	-0.0118642	0.786723	1	16003.4	-0.0989969	0.024064	0.426619	16003.4	-0.00314652	0.948949	1	16003.4	0.0871327	0.0467233	0.603777	16003.4	0.0989969	0.024064	0.426619	16003.4	0.0958504	0.0509693	0.721644	16003.4	-0.00871773	0.859029	1	16003.4	0.00314652	0.948949	1	16003.4	-0.0958504	0.0509693
ENSMOCG00000004358	NA	ependymin related 1 [Source:NCBI gene;Acc:101982661]	1101.87	-0.198517	0.260376	1	1101.87	-0.25386	0.149839	0.814084	1101.87	-0.0525609	0.790143	1	1101.87	0.198517	0.260376	1	1101.87	-0.0553436	0.753723	0.935656	1101.87	0.145956	0.460158	1	1101.87	0.25386	0.149839	0.814084	1101.87	0.0553436	0.753723	0.935656	1101.87	0.2013	0.308152	0.90448	1101.87	0.0525609	0.790143	1	1101.87	-0.145956	0.460158	1	1101.87	-0.2013	0.308152
ENSMOCG00000000193	Zscan25	zinc finger and SCAN domain containing 25 [Source:NCBI gene;Acc:101994377]	618.564	-0.00761929	0.896739	1	618.564	0.036731	0.530832	0.958919	618.564	-0.0819221	0.216319	1	618.564	0.00761929	0.896739	1	618.564	0.0443503	0.458136	0.856237	618.564	-0.0743028	0.269555	1	618.564	-0.036731	0.530832	0.958919	618.564	-0.0443503	0.458136	0.856237	618.564	-0.118653	0.0774907	0.783616	618.564	0.0819221	0.216319	1	618.564	0.0743028	0.269555	1	618.564	0.118653	0.0774907
ENSMOCG00000020880	NA	NA	5.70118	0.637416	0.804969	1	5.70118	-0.852891	0.739365	0.978488	5.70118	-0.945933	0.741407	1	5.70118	-0.637416	0.804969	1	5.70118	-1.49031	0.563104	0.88757	5.70118	-1.58335	0.582324	1	5.70118	0.852891	0.739365	0.978488	5.70118	1.49031	0.563104	0.88757	5.70118	-0.0930419	0.974073	0.997549	5.70118	0.945933	0.741407	1	5.70118	1.58335	0.582324	1	5.70118	0.0930419	0.974073
ENSMOCG00000013982	Cpsf6	cleavage and polyadenylation specific factor 6 [Source:NCBI gene;Acc:101981451]	2221.21	-0.0321776	0.603748	1	2221.21	0.0206351	0.739026	0.978488	2221.21	-0.0411379	0.554776	1	2221.21	0.0321776	0.603748	1	2221.21	0.0528127	0.395947	0.828471	2221.21	-0.00896024	0.897995	1	2221.21	-0.0206351	0.739026	0.978488	2221.21	-0.0528127	0.395947	0.828471	2221.21	-0.061773	0.37647	0.915725	2221.21	0.0411379	0.554776	1	2221.21	0.00896024	0.897995	1	2221.21	0.061773	0.37647
ENSMOCG00000001013	Zfp869	zinc finger protein 709-like [Source:NCBI gene;Acc:101999684]	233.569	-0.0718686	0.58339	1	233.569	0.0560651	0.669267	0.976035	233.569	-0.125611	0.394269	1	233.569	0.0718686	0.58339	1	233.569	0.127934	0.333553	0.802399	233.569	-0.0537419	0.717214	1	233.569	-0.0560651	0.669267	0.976035	233.569	-0.127934	0.333553	0.802399	233.569	-0.181676	0.22139	0.887078	233.569	0.125611	0.394269	1	233.569	0.0537419	0.717214	1	233.569	0.181676	0.22139
ENSMOCG00000001890	Ssr2	signal sequence receptor subunit 2 [Source:NCBI gene;Acc:101980729]	1958.04	0.00891934	0.935762	1	1958.04	-0.073076	0.508637	0.957778	1958.04	0.0693426	0.575841	1	1958.04	-0.00891934	0.935762	1	1958.04	-0.0819953	0.459221	0.856665	1958.04	0.0604233	0.626457	1	1958.04	0.073076	0.508637	0.957778	1958.04	0.0819953	0.459221	0.856665	1958.04	0.142419	0.250938	0.900078	1958.04	-0.0693426	0.575841	1	1958.04	-0.0604233	0.626457	1	1958.04	-0.142419	0.250938
ENSMOCG00000020776	Ucp3	uncoupling protein 3 [Source:NCBI gene;Acc:101980734]	3.05552	-0.291345	0.68019	1	3.05552	-0.383838	0.582786	0.963076	3.05552	-0.0383668	0.962929	1	3.05552	0.291345	0.68019	1	3.05552	-0.0924932	0.895371	NA	3.05552	0.252978	0.760337	1	3.05552	0.383838	0.582786	0.963076	3.05552	0.0924932	0.895371	NA	3.05552	0.345471	0.674461	0.950917	3.05552	0.0383668	0.962929	1	3.05552	-0.252978	0.760337	1	3.05552	-0.345471	0.674461
ENSMOCG00000012667	Rab11b	RAB11B, member RAS oncogene family [Source:NCBI gene;Acc:101979092]	9511.46	0.0469605	0.561064	1	9511.46	-0.162151	0.0446007	0.595977	9511.46	0.00524775	0.953687	1	9511.46	-0.0469605	0.561064	1	9511.46	-0.209112	0.00966372	0.315092	9511.46	-0.0417127	0.644584	1	9511.46	0.162151	0.0446007	0.595977	9511.46	0.209112	0.00966372	0.315092	9511.46	0.167399	0.0639903	0.756823	9511.46	-0.00524775	0.953687	1	9511.46	0.0417127	0.644584	1	9511.46	-0.167399	0.0639903
ENSMOCG00000017047	Nkap	NFKB activating protein [Source:NCBI gene;Acc:101994165]	281.585	0.111306	0.411967	1	281.585	-0.0888119	0.509759	0.957967	281.585	0.104062	0.496202	1	281.585	-0.111306	0.411967	1	281.585	-0.200118	0.141737	0.671674	281.585	-0.00724375	0.962538	1	281.585	0.0888119	0.509759	0.957967	281.585	0.200118	0.141737	0.671674	281.585	0.192874	0.208617	0.882565	281.585	-0.104062	0.496202	1	281.585	0.00724375	0.962538	1	281.585	-0.192874	0.208617
ENSMOCG00000008801	NA	H-2 class II histocompatibility antigen, A-R alpha chain-like [Source:NCBI gene;Acc:101982663]	8.9618	-0.355579	0.485901	1	8.9618	-0.466202	0.356359	0.92188	8.9618	-0.757519	0.177289	1	8.9618	0.355579	0.485901	1	8.9618	-0.110624	0.827029	0.958094	8.9618	-0.40194	0.47464	1	8.9618	0.466202	0.356359	0.92188	8.9618	0.110624	0.827029	0.958094	8.9618	-0.291316	0.601512	0.937753	8.9618	0.757519	0.177289	1	8.9618	0.40194	0.47464	1	8.9618	0.291316	0.601512
ENSMOCG00000017525	NA	NA	482.322	0.11168	0.235576	1	482.322	-0.0551883	0.555017	0.96211	482.322	-0.0119115	0.910255	1	482.322	-0.11168	0.235576	1	482.322	-0.166868	0.0781572	0.577013	482.322	-0.123591	0.247043	1	482.322	0.0551883	0.555017	0.96211	482.322	0.166868	0.0781572	0.577013	482.322	0.0432769	0.683608	0.954346	482.322	0.0119115	0.910255	1	482.322	0.123591	0.247043	1	482.322	-0.0432769	0.683608
ENSMOCG00000012908	Vps50	VPS50 subunit of EARP/GARPII complex [Source:NCBI gene;Acc:101995004]	888.051	-0.0628282	0.235268	1	888.051	-0.0167714	0.751042	0.97947	888.051	-0.0829975	0.166832	1	888.051	0.0628282	0.235268	1	888.051	0.0460568	0.389904	0.825686	888.051	-0.0201693	0.739505	1	888.051	0.0167714	0.751042	0.97947	888.051	-0.0460568	0.389904	0.825686	888.051	-0.066226	0.274423	0.902787	888.051	0.0829975	0.166832	1	888.051	0.0201693	0.739505	1	888.051	0.066226	0.274423
ENSMOCG00000006999	Tmem176a	transmembrane protein 176A [Source:NCBI gene;Acc:101996089]	463.04	-0.0222859	0.93721	1	463.04	-0.199313	0.48062	0.952693	463.04	-0.544235	0.0848192	1	463.04	0.0222859	0.93721	1	463.04	-0.177027	0.531634	0.878113	463.04	-0.521949	0.0987695	1	463.04	0.199313	0.48062	0.952693	463.04	0.177027	0.531634	0.878113	463.04	-0.344922	0.274885	0.902787	463.04	0.544235	0.0848192	1	463.04	0.521949	0.0987695	1	463.04	0.344922	0.274885
ENSMOCG00000007337	1600014C10Rik	chromosome unknown C19orf12 homolog [Source:NCBI gene;Acc:101992823]	356.223	0.0115403	0.931945	1	356.223	0.0781748	0.562733	0.962929	356.223	-0.0934007	0.53722	1	356.223	-0.0115403	0.931945	1	356.223	0.0666344	0.624299	0.906109	356.223	-0.104941	0.490668	1	356.223	-0.0781748	0.562733	0.962929	356.223	-0.0666344	0.624299	0.906109	356.223	-0.171575	0.259595	0.902787	356.223	0.0934007	0.53722	1	356.223	0.104941	0.490668	1	356.223	0.171575	0.259595
ENSMOCG00000019806	Gp1bb	glycoprotein Ib platelet subunit beta [Source:NCBI gene;Acc:101981256]	2567.6	0.0119599	0.920621	1	2567.6	-0.0715133	0.550977	0.960994	2567.6	0.140974	0.294027	1	2567.6	-0.0119599	0.920621	1	2567.6	-0.0834732	0.487065	0.865347	2567.6	0.129015	0.337475	1	2567.6	0.0715133	0.550977	0.960994	2567.6	0.0834732	0.487065	0.865347	2567.6	0.212488	0.113954	0.823052	2567.6	-0.140974	0.294027	1	2567.6	-0.129015	0.337475	1	2567.6	-0.212488	0.113954
ENSMOCG00000003473	Trip6	thyroid hormone receptor interactor 6 [Source:NCBI gene;Acc:101981713]	297.625	0.283703	0.0159452	1	297.625	0.112129	0.336591	0.918816	297.625	0.212006	0.108976	1	297.625	-0.283703	0.0159452	1	297.625	-0.171574	0.149449	0.680997	297.625	-0.0716975	0.593542	1	297.625	-0.112129	0.336591	0.918816	297.625	0.171574	0.149449	0.680997	297.625	0.099877	0.454182	0.918414	297.625	-0.212006	0.108976	1	297.625	0.0716975	0.593542	1	297.625	-0.099877	0.454182
ENSMOCG00000011945	Mtrf1	mitochondrial translation release factor 1 [Source:NCBI gene;Acc:101978860]	142.746	0.0656409	0.535819	1	142.746	-0.0418058	0.689411	0.976582	142.746	-0.0237603	0.843688	1	142.746	-0.0656409	0.535819	1	142.746	-0.107447	0.31875	0.796153	142.746	-0.0894012	0.468253	1	142.746	0.0418058	0.689411	0.976582	142.746	0.107447	0.31875	0.796153	142.746	0.0180455	0.882452	0.987085	142.746	0.0237603	0.843688	1	142.746	0.0894012	0.468253	1	142.746	-0.0180455	0.882452
ENSMOCG00000014422	Nfatc4	nuclear factor of activated T cells 4 [Source:NCBI gene;Acc:101998114]	80.8026	0.0961262	0.636938	1	80.8026	0.0844065	0.677337	0.976582	80.8026	-0.00709651	0.975248	1	80.8026	-0.0961262	0.636938	1	80.8026	-0.0117197	0.954718	0.989841	80.8026	-0.103223	0.656185	1	80.8026	-0.0844065	0.677337	0.976582	80.8026	0.0117197	0.954718	0.989841	80.8026	-0.091503	0.69221	0.954866	80.8026	0.00709651	0.975248	1	80.8026	0.103223	0.656185	1	80.8026	0.091503	0.69221
ENSMOCG00000000188	NA	NA	47.7959	0.0518884	0.784153	1	47.7959	-0.0753354	0.687258	0.976582	47.7959	0.02832	0.895416	1	47.7959	-0.0518884	0.784153	1	47.7959	-0.127224	0.508094	0.871885	47.7959	-0.0235684	0.914642	1	47.7959	0.0753354	0.687258	0.976582	47.7959	0.127224	0.508094	0.871885	47.7959	0.103655	0.634291	0.942777	47.7959	-0.02832	0.895416	1	47.7959	0.0235684	0.914642	1	47.7959	-0.103655	0.634291
ENSMOCG00000010906	NA	NA	305.344	0.913293	0.366906	1	305.344	-0.50107	0.620334	0.969194	305.344	0.522057	0.644546	1	305.344	-0.913293	0.366906	1	305.344	-1.41436	0.162293	0.69049	305.344	-0.391236	0.729669	1	305.344	0.50107	0.620334	0.969194	305.344	1.41436	0.162293	0.69049	305.344	1.02313	0.365887	0.913388	305.344	-0.522057	0.644546	1	305.344	0.391236	0.729669	1	305.344	-1.02313	0.365887
ENSMOCG00000014480	NA	leukocyte immunoglobulin-like receptor subfamily B member 3 [Source:NCBI gene;Acc:102000238]	0.504104	0.235346	0.908422	1	0.504104	0.0478188	0.981259	NA	0.504104	-0.0426206	0.985151	1	0.504104	-0.235346	0.908422	1	0.504104	-0.187527	0.927834	NA	0.504104	-0.277967	0.904676	1	0.504104	-0.0478188	0.981259	NA	0.504104	0.187527	0.927834	NA	0.504104	-0.0904395	0.968797	NA	0.504104	0.0426206	0.985151	1	0.504104	0.277967	0.904676	1	0.504104	0.0904395	0.968797
ENSMOCG00000010221	Gins1	GINS complex subunit 1 [Source:NCBI gene;Acc:101987029]	39.151	-0.373607	0.174152	1	39.151	-0.227317	0.409623	0.938853	39.151	-0.632401	0.0387069	1	39.151	0.373607	0.174152	1	39.151	0.146289	0.5957	0.896789	39.151	-0.258794	0.397594	1	39.151	0.227317	0.409623	0.938853	39.151	-0.146289	0.5957	0.896789	39.151	-0.405083	0.18646	0.869606	39.151	0.632401	0.0387069	1	39.151	0.258794	0.397594	1	39.151	0.405083	0.18646
ENSMOCG00000013360	NA	TCF3 fusion partner [Source:NCBI gene;Acc:101994376]	599.773	0.0735071	0.465558	1	599.773	-0.0887658	0.375496	0.92902	599.773	0.0388078	0.731349	1	599.773	-0.0735071	0.465558	1	599.773	-0.162273	0.108619	0.630622	599.773	-0.0346993	0.760637	1	599.773	0.0887658	0.375496	0.92902	599.773	0.162273	0.108619	0.630622	599.773	0.127574	0.26058	0.902787	599.773	-0.0388078	0.731349	1	599.773	0.0346993	0.760637	1	599.773	-0.127574	0.26058
ENSMOCG00000005658	Rsbn1	round spermatid basic protein 1 [Source:NCBI gene;Acc:101999581]	73.5542	0.414912	0.0732531	1	73.5542	-0.174263	0.44116	0.944546	73.5542	0.127305	0.622426	1	73.5542	-0.414912	0.0732531	1	73.5542	-0.589175	0.0112329	0.332661	73.5542	-0.287607	0.275822	1	73.5542	0.174263	0.44116	0.944546	73.5542	0.589175	0.0112329	0.332661	73.5542	0.301568	0.244652	0.894524	73.5542	-0.127305	0.622426	1	73.5542	0.287607	0.275822	1	73.5542	-0.301568	0.244652
ENSMOCG00000012007	Ndufb7	NADH:ubiquinone oxidoreductase subunit B7 [Source:NCBI gene;Acc:101992387]	2439.06	0.0616332	0.491274	1	2439.06	-0.0841889	0.346315	0.918816	2439.06	0.0401998	0.68838	1	2439.06	-0.0616332	0.491274	1	2439.06	-0.145822	0.103876	0.622992	2439.06	-0.0214334	0.831074	1	2439.06	0.0841889	0.346315	0.918816	2439.06	0.145822	0.103876	0.622992	2439.06	0.124389	0.215092	0.882947	2439.06	-0.0401998	0.68838	1	2439.06	0.0214334	0.831074	1	2439.06	-0.124389	0.215092
ENSMOCG00000022770	Cadps2	calcium dependent secretion activator 2 [Source:NCBI gene;Acc:101991883]	839.339	-0.0459773	0.71922	1	839.339	0.12037	0.346911	0.919028	839.339	-0.107827	0.451476	1	839.339	0.0459773	0.71922	1	839.339	0.166348	0.194921	0.719268	839.339	-0.0618493	0.666535	1	839.339	-0.12037	0.346911	0.919028	839.339	-0.166348	0.194921	0.719268	839.339	-0.228197	0.112044	0.822359	839.339	0.107827	0.451476	1	839.339	0.0618493	0.666535	1	839.339	0.228197	0.112044
ENSMOCG00000015387	Prg4	proteoglycan 4 [Source:NCBI gene;Acc:101983853]	4.69485	0.277466	0.623746	1	4.69485	0.16499	0.767039	0.983001	4.69485	-0.167427	0.787197	1	4.69485	-0.277466	0.623746	1	4.69485	-0.112475	0.847683	0.961845	4.69485	-0.444892	0.49106	1	4.69485	-0.16499	0.767039	0.983001	4.69485	0.112475	0.847683	0.961845	4.69485	-0.332417	0.602608	0.937854	4.69485	0.167427	0.787197	1	4.69485	0.444892	0.49106	1	4.69485	0.332417	0.602608
ENSMOCG00000002805	Azin1	antizyme inhibitor 1 [Source:NCBI gene;Acc:101982921]	1960.01	-0.071646	0.227874	1	1960.01	0.0216186	0.715956	0.978091	1960.01	-0.105801	0.11298	1	1960.01	0.071646	0.227874	1	1960.01	0.0932646	0.118215	0.643285	1960.01	-0.0341546	0.610243	1	1960.01	-0.0216186	0.715956	0.978091	1960.01	-0.0932646	0.118215	0.643285	1960.01	-0.127419	0.0572154	0.739743	1960.01	0.105801	0.11298	1	1960.01	0.0341546	0.610243	1	1960.01	0.127419	0.0572154
ENSMOCG00000005130	Hmox1	heme oxygenase 1 [Source:NCBI gene;Acc:102002421]	568.078	0.0298562	0.686699	1	568.078	-0.143034	0.050961	0.628848	568.078	-0.012128	0.884459	1	568.078	-0.0298562	0.686699	1	568.078	-0.172891	0.0202468	0.405628	568.078	-0.0419842	0.619284	1	568.078	0.143034	0.050961	0.628848	568.078	0.172891	0.0202468	0.405628	568.078	0.130906	0.118482	0.826878	568.078	0.012128	0.884459	1	568.078	0.0419842	0.619284	1	568.078	-0.130906	0.118482
ENSMOCG00000014835	Slc12a9	solute carrier family 12 member 9 [Source:NCBI gene;Acc:101982002]	864.819	0.193958	0.0123823	1	864.819	0.0977641	0.205163	0.855951	864.819	0.107156	0.218221	1	864.819	-0.193958	0.0123823	1	864.819	-0.0961937	0.218823	0.735786	864.819	-0.0868022	0.323796	1	864.819	-0.0977641	0.205163	0.855951	864.819	0.0961937	0.218823	0.735786	864.819	0.00939144	0.914655	0.99185	864.819	-0.107156	0.218221	1	864.819	0.0868022	0.323796	1	864.819	-0.00939144	0.914655
ENSMOCG00000002993	Map4k1	mitogen-activated protein kinase kinase kinase kinase 1 [Source:NCBI gene;Acc:102002638]	251.543	0.045267	0.650709	1	251.543	-0.0459553	0.643037	0.974095	251.543	0.24692	0.0313995	1	251.543	-0.045267	0.650709	1	251.543	-0.0912223	0.367177	0.816032	251.543	0.201653	0.083398	1	251.543	0.0459553	0.643037	0.974095	251.543	0.0912223	0.367177	0.816032	251.543	0.292876	0.0114149	0.470807	251.543	-0.24692	0.0313995	1	251.543	-0.201653	0.083398	1	251.543	-0.292876	0.0114149
ENSMOCG00000017484	Ica1l	islet cell autoantigen 1 like [Source:NCBI gene;Acc:101988394]	675.356	-0.128215	0.0727445	1	675.356	-0.175988	0.0133781	0.400619	675.356	-0.0731882	0.365486	1	675.356	0.128215	0.0727445	1	675.356	-0.0477735	0.505461	0.870963	675.356	0.0550264	0.499018	1	675.356	0.175988	0.0133781	0.400619	675.356	0.0477735	0.505461	0.870963	675.356	0.1028	0.205117	0.878929	675.356	0.0731882	0.365486	1	675.356	-0.0550264	0.499018	1	675.356	-0.1028	0.205117
ENSMOCG00000006870	NA	NA	1.56597	0.736116	0.567076	1	1.56597	-0.983702	0.397978	0.935969	1.56597	0.459234	0.751228	1	1.56597	-0.736116	0.567076	1	1.56597	-1.71982	0.170572	NA	1.56597	-0.276882	0.855723	1	1.56597	0.983702	0.397978	0.935969	1.56597	1.71982	0.170572	NA	1.56597	1.44294	0.309917	0.904573	1.56597	-0.459234	0.751228	1	1.56597	0.276882	0.855723	1	1.56597	-1.44294	0.309917
ENSMOCG00000022602	NA	NA	499.371	-0.0948207	0.589403	1	499.371	-0.0112346	0.949007	0.99874	499.371	-0.114131	0.561672	1	499.371	0.0948207	0.589403	1	499.371	0.0835861	0.635033	0.909708	499.371	-0.0193104	0.92193	1	499.371	0.0112346	0.949007	0.99874	499.371	-0.0835861	0.635033	0.909708	499.371	-0.102897	0.601487	0.937753	499.371	0.114131	0.561672	1	499.371	0.0193104	0.92193	1	499.371	0.102897	0.601487
ENSMOCG00000000515	Atp6v1b1	ATPase H+ transporting V1 subunit B1 [Source:NCBI gene;Acc:101995727]	1.50193	-1.51985	0.231257	1	1.50193	-1.52731	0.227576	0.865724	1.50193	-1.82643	0.187103	1	1.50193	1.51985	0.231257	1	1.50193	-0.00745727	0.994878	NA	1.50193	-0.306572	0.812157	1	1.50193	1.52731	0.227576	0.865724	1.50193	0.00745727	0.994878	NA	1.50193	-0.299115	0.816118	0.975046	1.50193	1.82643	0.187103	1	1.50193	0.306572	0.812157	1	1.50193	0.299115	0.816118
ENSMOCG00000021426	NA	protein phosphatase 4 regulatory subunit 3B [Source:NCBI gene;Acc:101990869]	1487.04	0.0025692	0.967829	1	1487.04	0.0557403	0.38115	0.931057	1487.04	0.0264973	0.711865	1	1487.04	-0.0025692	0.967829	1	1487.04	0.053171	0.40675	0.831771	1487.04	0.0239281	0.740102	1	1487.04	-0.0557403	0.38115	0.931057	1487.04	-0.053171	0.40675	0.831771	1487.04	-0.0292429	0.684978	0.954346	1487.04	-0.0264973	0.711865	1	1487.04	-0.0239281	0.740102	1	1487.04	0.0292429	0.684978
ENSMOCG00000005955	Vstm2b	V-set and transmembrane domain containing 2B [Source:NCBI gene;Acc:101988801]	935.47	-0.0305078	0.696898	1	935.47	-0.158458	0.0420698	0.587928	935.47	-0.0358289	0.683805	1	935.47	0.0305078	0.696898	1	935.47	-0.12795	0.103418	0.621899	935.47	-0.00532104	0.952068	1	935.47	0.158458	0.0420698	0.587928	935.47	0.12795	0.103418	0.621899	935.47	0.122629	0.164378	0.858563	935.47	0.0358289	0.683805	1	935.47	0.00532104	0.952068	1	935.47	-0.122629	0.164378
ENSMOCG00000000689	Cers4	ceramide synthase 4 [Source:NCBI gene;Acc:101986903]	1906.97	0.0381998	0.755519	1	1906.97	-0.0881112	0.472182	0.950206	1906.97	-0.189852	0.166232	1	1906.97	-0.0381998	0.755519	1	1906.97	-0.126311	0.303642	0.791063	1906.97	-0.228052	0.0968269	1	1906.97	0.0881112	0.472182	0.950206	1906.97	0.126311	0.303642	0.791063	1906.97	-0.101741	0.458467	0.918414	1906.97	0.189852	0.166232	1	1906.97	0.228052	0.0968269	1	1906.97	0.101741	0.458467
ENSMOCG00000003003	Fkbp9	FKBP prolyl isomerase 9 [Source:NCBI gene;Acc:101992954]	793.741	0.07141	0.597385	1	793.741	0.0154069	0.909154	0.992638	793.741	0.129894	0.391597	1	793.741	-0.07141	0.597385	1	793.741	-0.0560031	0.679436	0.918829	793.741	0.0584844	0.700532	1	793.741	-0.0154069	0.909154	0.992638	793.741	0.0560031	0.679436	0.918829	793.741	0.114487	0.451037	0.918254	793.741	-0.129894	0.391597	1	793.741	-0.0584844	0.700532	1	793.741	-0.114487	0.451037
ENSMOCG00000011113	NA	alpha-amylase 1-like [Source:NCBI gene;Acc:101984459]	304.208	-0.20309	0.458568	1	304.208	-0.242797	0.375192	0.92902	304.208	0.259855	0.398724	1	304.208	0.20309	0.458568	1	304.208	-0.0397069	0.884793	0.971401	304.208	0.462945	0.132996	1	304.208	0.242797	0.375192	0.92902	304.208	0.0397069	0.884793	0.971401	304.208	0.502652	0.102632	0.814137	304.208	-0.259855	0.398724	1	304.208	-0.462945	0.132996	1	304.208	-0.502652	0.102632
ENSMOCG00000018901	L1cam	L1 cell adhesion molecule [Source:NCBI gene;Acc:102001995]	5533.32	-0.0879042	0.21198	1	5533.32	-0.183762	0.00901448	0.344757	5533.32	-0.0205723	0.794173	1	5533.32	0.0879042	0.21198	1	5533.32	-0.0958581	0.173716	0.701916	5533.32	0.0673319	0.393691	1	5533.32	0.183762	0.00901448	0.344757	5533.32	0.0958581	0.173716	0.701916	5533.32	0.16319	0.0385753	0.678423	5533.32	0.0205723	0.794173	1	5533.32	-0.0673319	0.393691	1	5533.32	-0.16319	0.0385753
ENSMOCG00000018776	Tecr	trans-2,3-enoyl-CoA reductase [Source:NCBI gene;Acc:101992666]	7393.86	0.093342	0.24061	1	7393.86	-0.0270809	0.733351	0.978091	7393.86	-0.0178195	0.84123	1	7393.86	-0.093342	0.24061	1	7393.86	-0.120423	0.130309	0.659484	7393.86	-0.111161	0.211916	1	7393.86	0.0270809	0.733351	0.978091	7393.86	0.120423	0.130309	0.659484	7393.86	0.00926142	0.917124	0.99185	7393.86	0.0178195	0.84123	1	7393.86	0.111161	0.211916	1	7393.86	-0.00926142	0.917124
ENSMOCG00000019104	C2cd3	C2 calcium dependent domain containing 3 [Source:NCBI gene;Acc:101981737]	535.397	-0.116492	0.346231	1	535.397	0.0549364	0.657298	0.975674	535.397	-0.166712	0.229138	1	535.397	0.116492	0.346231	1	535.397	0.171428	0.167884	0.698571	535.397	-0.0502206	0.717989	1	535.397	-0.0549364	0.657298	0.975674	535.397	-0.171428	0.167884	0.698571	535.397	-0.221649	0.111307	0.821599	535.397	0.166712	0.229138	1	535.397	0.0502206	0.717989	1	535.397	0.221649	0.111307
ENSMOCG00000001260	NA	olfactory receptor 4F6-like [Source:NCBI gene;Acc:101988901]	2.26946	1.78588	0.0570914	1	2.26946	-0.192424	0.800295	0.984832	2.26946	0.778874	0.420731	1	2.26946	-1.78588	0.0570914	1	2.26946	-1.97831	0.0357416	NA	2.26946	-1.00701	0.36674	1	2.26946	0.192424	0.800295	0.984832	2.26946	1.97831	0.0357416	NA	2.26946	0.971298	0.317025	0.905136	2.26946	-0.778874	0.420731	1	2.26946	1.00701	0.36674	1	2.26946	-0.971298	0.317025
ENSMOCG00000001231	Has1	hyaluronan synthase 1 [Source:NCBI gene;Acc:101988134]	230.492	0.267325	0.057812	1	230.492	0.16593	0.236233	0.869917	230.492	0.168611	0.286398	1	230.492	-0.267325	0.057812	1	230.492	-0.101394	0.476791	0.862299	230.492	-0.0987139	0.538055	1	230.492	-0.16593	0.236233	0.869917	230.492	0.101394	0.476791	0.862299	230.492	0.00268052	0.986599	0.998035	230.492	-0.168611	0.286398	1	230.492	0.0987139	0.538055	1	230.492	-0.00268052	0.986599
ENSMOCG00000000464	Zswim9	zinc finger SWIM-type containing 9 [Source:NCBI gene;Acc:101996498]	472.682	0.0917904	0.289361	1	472.682	-0.00582884	0.946021	0.998562	472.682	0.0857755	0.380365	1	472.682	-0.0917904	0.289361	1	472.682	-0.0976193	0.264321	0.763128	472.682	-0.0060149	0.951544	1	472.682	0.00582884	0.946021	0.998562	472.682	0.0976193	0.264321	0.763128	472.682	0.0916044	0.352414	0.908743	472.682	-0.0857755	0.380365	1	472.682	0.0060149	0.951544	1	472.682	-0.0916044	0.352414
ENSMOCG00000015714	Gast	gastrin [Source:NCBI gene;Acc:101985777]	11.0179	0.506052	0.262834	1	11.0179	0.604686	0.182079	0.840495	11.0179	0.956002	0.0742469	1	11.0179	-0.506052	0.262834	1	11.0179	0.0986339	0.833976	0.959798	11.0179	0.44995	0.413611	1	11.0179	-0.604686	0.182079	0.840495	11.0179	-0.0986339	0.833976	0.959798	11.0179	0.351316	0.524005	0.922801	11.0179	-0.956002	0.0742469	1	11.0179	-0.44995	0.413611	1	11.0179	-0.351316	0.524005
ENSMOCG00000013514	Sult1c2	sulfotransferase 1C2 [Source:NCBI gene;Acc:101990125]	3.92284	0.344535	0.684999	1	3.92284	0.955275	0.273561	0.894471	3.92284	0.520387	0.591001	1	3.92284	-0.344535	0.684999	1	3.92284	0.61074	0.493878	0.866581	3.92284	0.175852	0.858537	1	3.92284	-0.955275	0.273561	0.894471	3.92284	-0.61074	0.493878	0.866581	3.92284	-0.434888	0.665718	0.94937	3.92284	-0.520387	0.591001	1	3.92284	-0.175852	0.858537	1	3.92284	0.434888	0.665718
ENSMOCG00000019068	NA	NA	13.9625	-0.136162	0.770164	1	13.9625	-0.458701	0.316606	0.911595	13.9625	-0.87028	0.0866878	1	13.9625	0.136162	0.770164	1	13.9625	-0.322539	0.485796	0.865347	13.9625	-0.734118	0.151828	1	13.9625	0.458701	0.316606	0.911595	13.9625	0.322539	0.485796	0.865347	13.9625	-0.411579	0.415041	0.917007	13.9625	0.87028	0.0866878	1	13.9625	0.734118	0.151828	1	13.9625	0.411579	0.415041
ENSMOCG00000001370	NA	NA	1689.78	0.422098	0.734274	1	1689.78	-0.123517	0.920873	0.994703	1689.78	0.0356511	0.979542	1	1689.78	-0.422098	0.734274	1	1689.78	-0.545615	0.660826	0.913209	1689.78	-0.386447	0.781043	1	1689.78	0.123517	0.920873	0.994703	1689.78	0.545615	0.660826	0.913209	1689.78	0.159168	0.908851	0.990302	1689.78	-0.0356511	0.979542	1	1689.78	0.386447	0.781043	1	1689.78	-0.159168	0.908851
ENSMOCG00000010258	Vwa8	von Willebrand factor A domain containing 8 [Source:NCBI gene;Acc:101982087]	327.307	-0.322975	0.0925118	1	327.307	-0.0363993	0.849925	0.990961	327.307	-0.281669	0.190479	1	327.307	0.322975	0.0925118	1	327.307	0.286576	0.136573	0.667478	327.307	0.0413056	0.847838	1	327.307	0.0363993	0.849925	0.990961	327.307	-0.286576	0.136573	0.667478	327.307	-0.24527	0.255315	0.901133	327.307	0.281669	0.190479	1	327.307	-0.0413056	0.847838	1	327.307	0.24527	0.255315
ENSMOCG00000006641	Otof	otoferlin [Source:NCBI gene;Acc:101999772]	876.27	-0.404561	0.173968	1	876.27	0.269918	0.364857	0.923878	876.27	-0.430115	0.196133	1	876.27	0.404561	0.173968	1	876.27	0.674479	0.0235569	0.423468	876.27	-0.0255548	0.938782	1	876.27	-0.269918	0.364857	0.923878	876.27	-0.674479	0.0235569	0.423468	876.27	-0.700034	0.0355458	0.664054	876.27	0.430115	0.196133	1	876.27	0.0255548	0.938782	1	876.27	0.700034	0.0355458
ENSMOCG00000013140	NA	ubiquilin 4 [Source:NCBI gene;Acc:101981011]	2137.88	0.0029589	0.969808	1	2137.88	-0.0156902	0.840749	0.989515	2137.88	0.0472777	0.589649	1	2137.88	-0.0029589	0.969808	1	2137.88	-0.0186491	0.81192	0.952226	2137.88	0.0443188	0.614182	1	2137.88	0.0156902	0.840749	0.989515	2137.88	0.0186491	0.81192	0.952226	2137.88	0.0629679	0.473442	0.918414	2137.88	-0.0472777	0.589649	1	2137.88	-0.0443188	0.614182	1	2137.88	-0.0629679	0.473442
ENSMOCG00000003246	NA	hereditary hemochromatosis protein homolog [Source:NCBI gene;Acc:101993508]	20.0642	-0.226984	0.502116	1	20.0642	-0.581028	0.0791398	0.726422	20.0642	-0.381234	0.314207	1	20.0642	0.226984	0.502116	1	20.0642	-0.354045	0.288706	0.779606	20.0642	-0.15425	0.68575	1	20.0642	0.581028	0.0791398	0.726422	20.0642	0.354045	0.288706	0.779606	20.0642	0.199794	0.593976	0.936715	20.0642	0.381234	0.314207	1	20.0642	0.15425	0.68575	1	20.0642	-0.199794	0.593976
ENSMOCG00000022410	NA	60S ribosomal protein L23a pseudogene [Source:NCBI gene;Acc:101987210]	380.103	-0.11306	0.907574	1	380.103	-1.23997	0.202714	0.855858	380.103	-0.692495	0.524656	1	380.103	0.11306	0.907574	1	380.103	-1.12691	0.247048	0.756987	380.103	-0.579435	0.594546	1	380.103	1.23997	0.202714	0.855858	380.103	1.12691	0.247048	0.756987	380.103	0.547478	0.614909	0.939929	380.103	0.692495	0.524656	1	380.103	0.579435	0.594546	1	380.103	-0.547478	0.614909
ENSMOCG00000020816	NA	NA	2.18176	-0.453304	0.703787	1	2.18176	-0.0641308	0.957541	0.999072	2.18176	2.66342	0.100834	1	2.18176	0.453304	0.703787	1	2.18176	0.389173	0.74598	NA	2.18176	3.11672	0.0544907	1	2.18176	0.0641308	0.957541	0.999072	2.18176	-0.389173	0.74598	NA	2.18176	2.72755	0.0942462	0.808541	2.18176	-2.66342	0.100834	1	2.18176	-3.11672	0.0544907	1	2.18176	-2.72755	0.0942462
ENSMOCG00000006502	Sarnp	SAP domain containing ribonucleoprotein [Source:NCBI gene;Acc:101992668]	964.896	-0.0358157	0.643188	1	964.896	-0.0618197	0.422587	0.942999	964.896	0.00506109	0.953618	1	964.896	0.0358157	0.643188	1	964.896	-0.026004	0.73765	0.932871	964.896	0.0408768	0.640366	1	964.896	0.0618197	0.422587	0.942999	964.896	0.026004	0.73765	0.932871	964.896	0.0668808	0.443589	0.917631	964.896	-0.00506109	0.953618	1	964.896	-0.0408768	0.640366	1	964.896	-0.0668808	0.443589
ENSMOCG00000018581	Ndufa3	NADH:ubiquinone oxidoreductase subunit A3 [Source:NCBI gene;Acc:101994848]	2104.28	-0.0416454	0.686926	1	2104.28	-0.17117	0.097226	0.762554	2104.28	0.0304704	0.79234	1	2104.28	0.0416454	0.686926	1	2104.28	-0.129525	0.210359	0.733239	2104.28	0.0721158	0.533835	1	2104.28	0.17117	0.097226	0.762554	2104.28	0.129525	0.210359	0.733239	2104.28	0.201641	0.0816461	0.798547	2104.28	-0.0304704	0.79234	1	2104.28	-0.0721158	0.533835	1	2104.28	-0.201641	0.0816461
ENSMOCG00000006599	NA	dual specificity phosphatase 11 [Source:NCBI gene;Acc:101995590]	166.375	0.105615	0.3876	1	166.375	0.0630143	0.604007	0.966398	166.375	0.0545936	0.692957	1	166.375	-0.105615	0.3876	1	166.375	-0.0426009	0.731516	0.932485	166.375	-0.0510216	0.716715	1	166.375	-0.0630143	0.604007	0.966398	166.375	0.0426009	0.731516	0.932485	166.375	-0.00842066	0.952026	0.996596	166.375	-0.0545936	0.692957	1	166.375	0.0510216	0.716715	1	166.375	0.00842066	0.952026
ENSMOCG00000019695	Wdr64	WD repeat domain 64 [Source:NCBI gene;Acc:101979826]	2.99898	-0.231635	0.801879	1	2.99898	1.94065	0.0671012	0.696606	2.99898	0.639198	0.558152	1	2.99898	0.231635	0.801879	1	2.99898	2.17228	0.0413423	NA	2.99898	0.870833	0.427007	1	2.99898	-1.94065	0.0671012	0.696606	2.99898	-2.17228	0.0413423	NA	2.99898	-1.30145	0.283585	0.904315	2.99898	-0.639198	0.558152	1	2.99898	-0.870833	0.427007	1	2.99898	1.30145	0.283585
ENSMOCG00000016227	Zfp963	zinc finger protein 963 [Source:MGI Symbol;Acc:MGI:4867078]	31.0838	0.228601	0.429171	1	31.0838	0.24632	0.393056	0.935884	31.0838	0.237787	0.46965	1	31.0838	-0.228601	0.429171	1	31.0838	0.0177193	0.95217	0.989679	31.0838	0.00918577	0.978126	1	31.0838	-0.24632	0.393056	0.935884	31.0838	-0.0177193	0.95217	0.989679	31.0838	-0.00853351	0.97964	0.997835	31.0838	-0.237787	0.46965	1	31.0838	-0.00918577	0.978126	1	31.0838	0.00853351	0.97964
ENSMOCG00000002546	NA	dynein light chain 1, cytoplasmic [Source:NCBI gene;Acc:101998306]	4015.16	0.0343695	0.699825	1	4015.16	-0.185346	0.0373521	0.562626	4015.16	-0.00600418	0.95198	1	4015.16	-0.0343695	0.699825	1	4015.16	-0.219716	0.0137492	0.350766	4015.16	-0.0403737	0.685924	1	4015.16	0.185346	0.0373521	0.562626	4015.16	0.219716	0.0137492	0.350766	4015.16	0.179342	0.0721485	0.77294	4015.16	0.00600418	0.95198	1	4015.16	0.0403737	0.685924	1	4015.16	-0.179342	0.0721485
ENSMOCG00000014389	Mzt2	mitotic-spindle organizing protein 2-like [Source:NCBI gene;Acc:101979937]	1074.89	0.14329	0.336533	1	1074.89	-0.0571572	0.701004	0.976582	1074.89	0.314364	0.0599739	1	1074.89	-0.14329	0.336533	1	1074.89	-0.200447	0.179318	0.706781	1074.89	0.171073	0.307072	1	1074.89	0.0571572	0.701004	0.976582	1074.89	0.200447	0.179318	0.706781	1074.89	0.371521	0.0263529	0.617605	1074.89	-0.314364	0.0599739	1	1074.89	-0.171073	0.307072	1	1074.89	-0.371521	0.0263529
ENSMOCG00000015299	Ptprs	protein tyrosine phosphatase receptor type S [Source:NCBI gene;Acc:101995136]	17109.2	-0.00826879	0.915891	1	17109.2	0.115733	0.139375	0.810304	17109.2	0.0233406	0.789811	1	17109.2	0.00826879	0.915891	1	17109.2	0.124001	0.113426	0.636233	17109.2	0.0316094	0.718211	1	17109.2	-0.115733	0.139375	0.810304	17109.2	-0.124001	0.113426	0.636233	17109.2	-0.0923919	0.291552	0.904315	17109.2	-0.0233406	0.789811	1	17109.2	-0.0316094	0.718211	1	17109.2	0.0923919	0.291552
ENSMOCG00000008974	NA	carboxylesterase 1D [Source:NCBI gene;Acc:101984440]	9.60311	-0.286055	0.643297	1	9.60311	1.35225	0.0408992	0.578386	9.60311	-0.0440366	0.949908	1	9.60311	0.286055	0.643297	1	9.60311	1.6383	0.0134495	0.350428	9.60311	0.242018	0.730404	1	9.60311	-1.35225	0.0408992	0.578386	9.60311	-1.6383	0.0134495	0.350428	9.60311	-1.39629	0.0595402	0.749401	9.60311	0.0440366	0.949908	1	9.60311	-0.242018	0.730404	1	9.60311	1.39629	0.0595402
ENSMOCG00000002435	Zfp280c	zinc finger protein 280C [Source:NCBI gene;Acc:101997860]	362.222	-0.0221181	0.785497	1	362.222	0.134625	0.0992273	0.767106	362.222	0.055667	0.549469	1	362.222	0.0221181	0.785497	1	362.222	0.156743	0.0584421	0.545579	362.222	0.077785	0.408106	1	362.222	-0.134625	0.0992273	0.767106	362.222	-0.156743	0.0584421	0.545579	362.222	-0.078958	0.402766	0.917007	362.222	-0.055667	0.549469	1	362.222	-0.077785	0.408106	1	362.222	0.078958	0.402766
ENSMOCG00000002669	Zfp777	zinc finger protein 777 [Source:NCBI gene;Acc:101981631]	1342.64	0.0504898	0.534533	1	1342.64	0.0699192	0.389162	0.934665	1342.64	-0.0086161	0.924633	1	1342.64	-0.0504898	0.534533	1	1342.64	0.0194294	0.812017	0.952226	1342.64	-0.0591059	0.518429	1	1342.64	-0.0699192	0.389162	0.934665	1342.64	-0.0194294	0.812017	0.952226	1342.64	-0.0785353	0.390421	0.917007	1342.64	0.0086161	0.924633	1	1342.64	0.0591059	0.518429	1	1342.64	0.0785353	0.390421
ENSMOCG00000018229	Cntnap2	contactin associated protein like 2 [Source:NCBI gene;Acc:101986691]	867.553	-0.114886	0.26062	1	867.553	-0.0977542	0.338007	0.918816	867.553	-0.132164	0.248417	1	867.553	0.114886	0.26062	1	867.553	0.0171315	0.867136	0.968313	867.553	-0.0172781	0.880406	1	867.553	0.0977542	0.338007	0.918816	867.553	-0.0171315	0.867136	0.968313	867.553	-0.0344096	0.764281	0.96963	867.553	0.132164	0.248417	1	867.553	0.0172781	0.880406	1	867.553	0.0344096	0.764281
ENSMOCG00000017506	Cyp2g1	cytochrome P450 2G1 [Source:NCBI gene;Acc:102000505]	NA	NA	NA	NA	NA	NA	NA	NA	NA	NA	NA	NA	NA	NA	NA	NA	NA	NA	NA	NA	NA	NA	NA	NA	NA	NA	NA	NA	NA	NA	NA	NA	NA	NA	NA	NA	NA	NA	NA	NA	NA	NA	NA	NA	NA	NA	NA
ENSMOCG00000015043	Cnp	2',3'-cyclic nucleotide 3' phosphodiesterase [Source:NCBI gene;Acc:101983863]	7127.15	0.0337965	0.790406	1	7127.15	0.180566	0.155627	0.819446	7127.15	-0.0380225	0.789154	1	7127.15	-0.0337965	0.790406	1	7127.15	0.146769	0.24864	0.757677	7127.15	-0.071819	0.613616	1	7127.15	-0.180566	0.155627	0.819446	7127.15	-0.146769	0.24864	0.757677	7127.15	-0.218588	0.124365	0.831613	7127.15	0.0380225	0.789154	1	7127.15	0.071819	0.613616	1	7127.15	0.218588	0.124365
ENSMOCG00000003134	Abhd12	abhydrolase domain containing 12 [Source:NCBI gene;Acc:101988126]	5206.01	-0.00725738	0.907081	1	5206.01	-0.0570181	0.358655	0.92188	5206.01	-0.00990078	0.886899	1	5206.01	0.00725738	0.907081	1	5206.01	-0.0497607	0.424197	0.840619	5206.01	-0.00264339	0.969767	1	5206.01	0.0570181	0.358655	0.92188	5206.01	0.0497607	0.424197	0.840619	5206.01	0.0471173	0.498984	0.922052	5206.01	0.00990078	0.886899	1	5206.01	0.00264339	0.969767	1	5206.01	-0.0471173	0.498984
ENSMOCG00000013836	NA	coiled-coil domain containing 73 [Source:NCBI gene;Acc:101985080]	1.12489	-0.509109	0.640651	1	1.12489	-0.564428	0.601273	0.966391	1.12489	1.45828	0.319195	1	1.12489	0.509109	0.640651	1	1.12489	-0.0553183	0.958528	NA	1.12489	1.96739	0.17543	1	1.12489	0.564428	0.601273	0.966391	1.12489	0.0553183	0.958528	NA	1.12489	2.02271	0.161304	NA	1.12489	-1.45828	0.319195	1	1.12489	-1.96739	0.17543	1	1.12489	-2.02271	0.161304
ENSMOCG00000013986	NA	eukaryotic translation initiation factor 1 [Source:NCBI gene;Acc:101986052]	14028.3	-0.03484	0.670966	1	14028.3	-0.0814232	0.320686	0.911595	14028.3	0.0139768	0.878894	1	14028.3	0.03484	0.670966	1	14028.3	-0.0465832	0.570118	0.889414	14028.3	0.0488167	0.594729	1	14028.3	0.0814232	0.320686	0.911595	14028.3	0.0465832	0.570118	0.889414	14028.3	0.0953999	0.29842	0.904315	14028.3	-0.0139768	0.878894	1	14028.3	-0.0488167	0.594729	1	14028.3	-0.0953999	0.29842
ENSMOCG00000000223	Eif3k	eukaryotic translation initiation factor 3 subunit K [Source:NCBI gene;Acc:101979185]	2614.39	0.0177211	0.839318	1	2614.39	-0.148476	0.0888212	0.749937	2614.39	-0.00580753	0.952667	1	2614.39	-0.0177211	0.839318	1	2614.39	-0.166197	0.057442	0.543697	2614.39	-0.0235286	0.810329	1	2614.39	0.148476	0.0888212	0.749937	2614.39	0.166197	0.057442	0.543697	2614.39	0.142668	0.145071	0.846113	2614.39	0.00580753	0.952667	1	2614.39	0.0235286	0.810329	1	2614.39	-0.142668	0.145071
ENSMOCG00000004494	Kbtbd7	kelch repeat and BTB domain containing 7 [Source:NCBI gene;Acc:101979153]	65.9876	-0.0341604	0.924109	1	65.9876	-0.403165	0.257526	0.882334	65.9876	-0.393417	0.324806	1	65.9876	0.0341604	0.924109	1	65.9876	-0.369004	0.302949	0.790795	65.9876	-0.359257	0.370861	1	65.9876	0.403165	0.257526	0.882334	65.9876	0.369004	0.302949	0.790795	65.9876	0.00974726	0.98052	0.997835	65.9876	0.393417	0.324806	1	65.9876	0.359257	0.370861	1	65.9876	-0.00974726	0.98052
ENSMOCG00000019304	NA	NA	10.0044	-0.1961	0.756951	1	10.0044	-0.122721	0.846467	0.989985	10.0044	-0.0978832	0.891156	1	10.0044	0.1961	0.756951	1	10.0044	0.0733792	0.908216	0.976805	10.0044	0.0982166	0.891147	1	10.0044	0.122721	0.846467	0.989985	10.0044	-0.0733792	0.908216	0.976805	10.0044	0.0248374	0.972398	0.997549	10.0044	0.0978832	0.891156	1	10.0044	-0.0982166	0.891147	1	10.0044	-0.0248374	0.972398
ENSMOCG00000016269	NA	NA	0.602109	-1.06764	0.593961	1	0.602109	-1.13571	0.570468	NA	0.602109	-1.82225	0.403443	1	0.602109	1.06764	0.593961	1	0.602109	-0.0680667	0.972449	NA	0.602109	-0.754613	0.725935	1	0.602109	1.13571	0.570468	NA	0.602109	0.0680667	0.972449	NA	0.602109	-0.686546	0.749688	NA	0.602109	1.82225	0.403443	1	0.602109	0.754613	0.725935	1	0.602109	0.686546	0.749688
ENSMOCG00000019320	NA	regulator of G-protein signaling 5 [Source:NCBI gene;Acc:101988532]	1919.43	0.0589132	0.549265	1	1919.43	0.100596	0.306283	0.908387	1919.43	0.00750922	0.945651	1	1919.43	-0.0589132	0.549265	1	1919.43	0.0416832	0.672479	0.916974	1919.43	-0.051404	0.641482	1	1919.43	-0.100596	0.306283	0.908387	1919.43	-0.0416832	0.672479	0.916974	1919.43	-0.0930872	0.398941	0.917007	1919.43	-0.00750922	0.945651	1	1919.43	0.051404	0.641482	1	1919.43	0.0930872	0.398941
ENSMOCG00000000899	Lig1	DNA ligase 1 [Source:NCBI gene;Acc:101996773]	1381.1	0.0664126	0.499797	1	1381.1	-0.0780943	0.426262	0.942999	1381.1	-0.0369486	0.737259	1	1381.1	-0.0664126	0.499797	1	1381.1	-0.144507	0.142689	0.673493	1381.1	-0.103361	0.349644	1	1381.1	0.0780943	0.426262	0.942999	1381.1	0.144507	0.142689	0.673493	1381.1	0.0411457	0.709078	0.959704	1381.1	0.0369486	0.737259	1	1381.1	0.103361	0.349644	1	1381.1	-0.0411457	0.709078
ENSMOCG00000017893	Upf3b	UPF3B regulator of nonsense mediated mRNA decay [Source:NCBI gene;Acc:101994750]	1133.15	0.102303	0.0845753	1	1133.15	0.10947	0.064279	0.685115	1133.15	0.0815203	0.223274	1	1133.15	-0.102303	0.0845753	1	1133.15	0.00716725	0.904815	0.976174	1133.15	-0.0207826	0.758578	1	1133.15	-0.10947	0.064279	0.685115	1133.15	-0.00716725	0.904815	0.976174	1133.15	-0.0279499	0.678766	0.952712	1133.15	-0.0815203	0.223274	1	1133.15	0.0207826	0.758578	1	1133.15	0.0279499	0.678766
ENSMOCG00000021571	Fam171a1	family with sequence similarity 171 member A1 [Source:NCBI gene;Acc:101992217]	1265.87	-0.0622064	0.229216	1	1265.87	0.00676209	0.895979	0.99251	1265.87	-0.121717	0.0365719	1	1265.87	0.0622064	0.229216	1	1265.87	0.0689685	0.187101	0.713724	1265.87	-0.0595108	0.310851	1	1265.87	-0.00676209	0.895979	0.99251	1265.87	-0.0689685	0.187101	0.713724	1265.87	-0.128479	0.0286367	0.621619	1265.87	0.121717	0.0365719	1	1265.87	0.0595108	0.310851	1	1265.87	0.128479	0.0286367
ENSMOCG00000003049	Ankrd53	ankyrin repeat domain 53 [Source:NCBI gene;Acc:101980597]	9.39712	-0.751638	0.235057	1	9.39712	-0.725885	0.250664	0.878224	9.39712	-0.348586	0.629056	1	9.39712	0.751638	0.235057	1	9.39712	0.0257522	0.967117	0.992808	9.39712	0.403051	0.573125	1	9.39712	0.725885	0.250664	0.878224	9.39712	-0.0257522	0.967117	0.992808	9.39712	0.377299	0.597381	0.937206	9.39712	0.348586	0.629056	1	9.39712	-0.403051	0.573125	1	9.39712	-0.377299	0.597381
ENSMOCG00000020629	NA	DnaJ heat shock protein family (Hsp40) member C7 [Source:NCBI gene;Acc:101984155]	4984.17	-0.0271662	0.549632	1	4984.17	-0.0304684	0.50163	0.955737	4984.17	-0.0232785	0.647565	1	4984.17	0.0271662	0.549632	1	4984.17	-0.00330213	0.942192	0.98646	4984.17	0.00388778	0.939345	1	4984.17	0.0304684	0.50163	0.955737	4984.17	0.00330213	0.942192	0.98646	4984.17	0.00718991	0.887972	0.987395	4984.17	0.0232785	0.647565	1	4984.17	-0.00388778	0.939345	1	4984.17	-0.00718991	0.887972
ENSMOCG00000016970	Mrpl40	mitochondrial ribosomal protein L40 [Source:NCBI gene;Acc:101978994]	865.975	0.068624	0.420814	1	865.975	-0.146158	0.0844941	0.739681	865.975	0.0693423	0.469448	1	865.975	-0.068624	0.420814	1	865.975	-0.214782	0.0119609	0.337879	865.975	0.000718	0.994062	1	865.975	0.146158	0.0844941	0.739681	865.975	0.214782	0.0119609	0.337879	865.975	0.2155	0.0248531	0.602634	865.975	-0.0693423	0.469448	1	865.975	-0.000718	0.994062	1	865.975	-0.2155	0.0248531
ENSMOCG00000005185	Ripk3	receptor interacting serine/threonine kinase 3 [Source:NCBI gene;Acc:101998760]	10.4822	0.0745385	0.84455	1	10.4822	0.222849	0.560666	0.962929	10.4822	0.466415	0.303319	1	10.4822	-0.0745385	0.84455	1	10.4822	0.14831	0.706808	0.927586	10.4822	0.391877	0.397034	1	10.4822	-0.222849	0.560666	0.962929	10.4822	-0.14831	0.706808	0.927586	10.4822	0.243567	0.600453	0.937666	10.4822	-0.466415	0.303319	1	10.4822	-0.391877	0.397034	1	10.4822	-0.243567	0.600453
ENSMOCG00000014698	Tbx1	T-box 1 [Source:NCBI gene;Acc:101981521]	4.06664	-0.566293	0.495195	1	4.06664	-0.604961	0.463705	0.949928	4.06664	0.0454729	0.96249	1	4.06664	0.566293	0.495195	1	4.06664	-0.0386681	0.962459	0.992074	4.06664	0.611765	0.525442	1	4.06664	0.604961	0.463705	0.949928	4.06664	0.0386681	0.962459	0.992074	4.06664	0.650434	0.49781	0.922052	4.06664	-0.0454729	0.96249	1	4.06664	-0.611765	0.525442	1	4.06664	-0.650434	0.49781
ENSMOCG00000001386	Mkrn3	makorin ring finger protein 3 [Source:NCBI gene;Acc:101979751]	9.15504	0.366672	0.416236	1	9.15504	0.200791	0.650733	0.975674	9.15504	0.594092	0.25985	1	9.15504	-0.366672	0.416236	1	9.15504	-0.165882	0.720258	0.931642	9.15504	0.227419	0.675881	1	9.15504	-0.200791	0.650733	0.975674	9.15504	0.165882	0.720258	0.931642	9.15504	0.393301	0.46452	0.918414	9.15504	-0.594092	0.25985	1	9.15504	-0.227419	0.675881	1	9.15504	-0.393301	0.46452
ENSMOCG00000000134	Zxdb	zinc finger X-linked protein ZXDB [Source:NCBI gene;Acc:101985522]	61.6259	0.172757	0.457387	1	61.6259	-0.30984	0.172792	0.833025	61.6259	0.042291	0.87121	1	61.6259	-0.172757	0.457387	1	61.6259	-0.482597	0.0380017	0.483013	61.6259	-0.130466	0.623156	1	61.6259	0.30984	0.172792	0.833025	61.6259	0.482597	0.0380017	0.483013	61.6259	0.352131	0.177246	0.86485	61.6259	-0.042291	0.87121	1	61.6259	0.130466	0.623156	1	61.6259	-0.352131	0.177246
ENSMOCG00000022549	NA	NA	1.97178	-0.156641	0.866418	1	1.97178	1.11044	0.276395	0.894471	1.97178	1.5284	0.227129	1	1.97178	0.156641	0.866418	1	1.97178	1.26708	0.218204	NA	1.97178	1.68504	0.185471	1	1.97178	-1.11044	0.276395	0.894471	1.97178	-1.26708	0.218204	NA	1.97178	0.417961	0.754944	0.96898	1.97178	-1.5284	0.227129	1	1.97178	-1.68504	0.185471	1	1.97178	-0.417961	0.754944
ENSMOCG00000001142	Lpl	lipoprotein lipase [Source:NCBI gene;Acc:101990120]	5.62874	-0.754299	0.257185	1	5.62874	-0.442143	0.511042	0.958355	5.62874	-0.17059	0.825904	1	5.62874	0.754299	0.257185	1	5.62874	0.312156	0.63686	0.910081	5.62874	0.58371	0.445793	1	5.62874	0.442143	0.511042	0.958355	5.62874	-0.312156	0.63686	0.910081	5.62874	0.271554	0.724921	0.961545	5.62874	0.17059	0.825904	1	5.62874	-0.58371	0.445793	1	5.62874	-0.271554	0.724921
ENSMOCG00000002616	Trim10	tripartite motif containing 10 [Source:NCBI gene;Acc:101986267]	8.21345	0.366777	0.52326	1	8.21345	0.777074	0.183422	0.841467	8.21345	1.03842	0.127843	1	8.21345	-0.366777	0.52326	1	8.21345	0.410296	0.493345	0.866193	8.21345	0.671646	0.333657	1	8.21345	-0.777074	0.183422	0.841467	8.21345	-0.410296	0.493345	0.866193	8.21345	0.26135	0.709929	0.959943	8.21345	-1.03842	0.127843	1	8.21345	-0.671646	0.333657	1	8.21345	-0.26135	0.709929
ENSMOCG00000019935	NA	LIM homeobox transcription factor 1 alpha [Source:NCBI gene;Acc:101999237]	1.12041	0.27322	0.838121	1	1.12041	0.13749	0.917444	0.994422	1.12041	-1.87493	0.152911	1	1.12041	-0.27322	0.838121	1	1.12041	-0.13573	0.921873	NA	1.12041	-2.14815	0.116851	1	1.12041	-0.13749	0.917444	0.994422	1.12041	0.13573	0.921873	NA	1.12041	-2.01242	0.13872	NA	1.12041	1.87493	0.152911	1	1.12041	2.14815	0.116851	1	1.12041	2.01242	0.13872
ENSMOCG00000009224	Ephb4	EPH receptor B4 [Source:NCBI gene;Acc:101982474]	153.118	0.228536	0.110755	1	153.118	-0.0684116	0.627886	0.970929	153.118	-0.0464801	0.771152	1	153.118	-0.228536	0.110755	1	153.118	-0.296948	0.0400753	0.491797	153.118	-0.275016	0.0913607	1	153.118	0.0684116	0.627886	0.970929	153.118	0.296948	0.0400753	0.491797	153.118	0.0219315	0.891649	0.988112	153.118	0.0464801	0.771152	1	153.118	0.275016	0.0913607	1	153.118	-0.0219315	0.891649
ENSMOCG00000014568	Tex38	testis expressed 38 [Source:NCBI gene;Acc:101994558]	4.79057	-0.30547	0.565399	1	4.79057	-0.237503	0.655429	0.975674	4.79057	-0.0586459	0.924954	1	4.79057	0.30547	0.565399	1	4.79057	0.0679664	0.898815	0.974532	4.79057	0.246824	0.692684	1	4.79057	0.237503	0.655429	0.975674	4.79057	-0.0679664	0.898815	0.974532	4.79057	0.178857	0.774833	0.970268	4.79057	0.0586459	0.924954	1	4.79057	-0.246824	0.692684	1	4.79057	-0.178857	0.774833
ENSMOCG00000016513	Tmem260	transmembrane protein 260 [Source:NCBI gene;Acc:101997620]	658.04	-0.0959752	0.30402	1	658.04	-0.0418339	0.653915	0.975674	658.04	-0.104805	0.318155	1	658.04	0.0959752	0.30402	1	658.04	0.0541414	0.563956	0.887805	658.04	-0.0088296	0.933273	1	658.04	0.0418339	0.653915	0.975674	658.04	-0.0541414	0.563956	0.887805	658.04	-0.062971	0.550205	0.926193	658.04	0.104805	0.318155	1	658.04	0.0088296	0.933273	1	658.04	0.062971	0.550205
ENSMOCG00000001884	NA	NA	78.9293	0.226996	0.245725	1	78.9293	0.0124692	0.948534	0.998675	78.9293	-0.116114	0.592798	1	78.9293	-0.226996	0.245725	1	78.9293	-0.214527	0.278047	0.770879	78.9293	-0.34311	0.120905	1	78.9293	-0.0124692	0.948534	0.998675	78.9293	0.214527	0.278047	0.770879	78.9293	-0.128584	0.557334	0.927898	78.9293	0.116114	0.592798	1	78.9293	0.34311	0.120905	1	78.9293	0.128584	0.557334
ENSMOCG00000013238	NA	UDP-glucuronic acid decarboxylase 1 pseudogene [Source:NCBI gene;Acc:101983847]	29.8741	-0.513009	0.113706	1	29.8741	0.144304	0.663553	0.975674	29.8741	-0.185218	0.616709	1	29.8741	0.513009	0.113706	1	29.8741	0.657312	0.0466455	0.512802	29.8741	0.32779	0.374184	1	29.8741	-0.144304	0.663553	0.975674	29.8741	-0.657312	0.0466455	0.512802	29.8741	-0.329522	0.380026	0.916431	29.8741	0.185218	0.616709	1	29.8741	-0.32779	0.374184	1	29.8741	0.329522	0.380026
ENSMOCG00000018988	Lamtor2	late endosomal/lysosomal adaptor, MAPK and MTOR activator 2 [Source:NCBI gene;Acc:101981303]	1983.93	0.0265596	0.778486	1	1983.93	-0.0998397	0.289524	0.902576	1983.93	0.0330358	0.754718	1	1983.93	-0.0265596	0.778486	1	1983.93	-0.126399	0.181228	0.709723	1983.93	0.00647619	0.951277	1	1983.93	0.0998397	0.289524	0.902576	1983.93	0.126399	0.181228	0.709723	1983.93	0.132875	0.209354	0.882947	1983.93	-0.0330358	0.754718	1	1983.93	-0.00647619	0.951277	1	1983.93	-0.132875	0.209354
ENSMOCG00000001500	Nsdhl	NAD(P) dependent steroid dehydrogenase-like [Source:NCBI gene;Acc:101998479]	1577.97	-0.0490165	0.397136	1	1577.97	0.0876582	0.130398	0.798335	1577.97	-0.0859336	0.186427	1	1577.97	0.0490165	0.397136	1	1577.97	0.136675	0.0192038	0.395758	1577.97	-0.0369171	0.572489	1	1577.97	-0.0876582	0.130398	0.798335	1577.97	-0.136675	0.0192038	0.395758	1577.97	-0.173592	0.00801383	0.406812	1577.97	0.0859336	0.186427	1	1577.97	0.0369171	0.572489	1	1577.97	0.173592	0.00801383
ENSMOCG00000015328	NA	pancreatic alpha-amylase [Source:NCBI gene;Acc:101983794]	116.762	-0.144885	0.609888	1	116.762	0.138757	0.625965	0.970361	116.762	-0.0267465	0.93319	1	116.762	0.144885	0.609888	1	116.762	0.283643	0.320431	0.79734	116.762	0.118139	0.711785	1	116.762	-0.138757	0.625965	0.970361	116.762	-0.283643	0.320431	0.79734	116.762	-0.165504	0.605471	0.938197	116.762	0.0267465	0.93319	1	116.762	-0.118139	0.711785	1	116.762	0.165504	0.605471
ENSMOCG00000009248	Pnpla6	patatin like phospholipase domain containing 6 [Source:NCBI gene;Acc:101987868]	3765.75	0.0710909	0.159938	1	3765.75	0.0316612	0.530495	0.958919	3765.75	0.0390332	0.491123	1	3765.75	-0.0710909	0.159938	1	3765.75	-0.0394296	0.437315	0.847536	3765.75	-0.0320576	0.573477	1	3765.75	-0.0316612	0.530495	0.958919	3765.75	0.0394296	0.437315	0.847536	3765.75	0.007372	0.896819	0.989293	3765.75	-0.0390332	0.491123	1	3765.75	0.0320576	0.573477	1	3765.75	-0.007372	0.896819
ENSMOCG00000010188	Tex261	testis expressed 261 [Source:NCBI gene;Acc:101996011]	1536.49	-0.00340067	0.948056	1	1536.49	0.0241816	0.642645	0.974095	1536.49	0.018629	0.751736	1	1536.49	0.00340067	0.948056	1	1536.49	0.0275823	0.600439	0.8982	1536.49	0.0220296	0.710599	1	1536.49	-0.0241816	0.642645	0.974095	1536.49	-0.0275823	0.600439	0.8982	1536.49	-0.00555263	0.925394	0.992992	1536.49	-0.018629	0.751736	1	1536.49	-0.0220296	0.710599	1	1536.49	0.00555263	0.925394
ENSMOCG00000016322	Adcy4	adenylate cyclase 4 [Source:NCBI gene;Acc:101999042]	105.425	0.00820563	0.96936	1	105.425	-0.133151	0.530616	0.958919	105.425	-0.179169	0.453281	1	105.425	-0.00820563	0.96936	1	105.425	-0.141357	0.510011	0.872317	105.425	-0.187374	0.436645	1	105.425	0.133151	0.530616	0.958919	105.425	0.141357	0.510011	0.872317	105.425	-0.0460177	0.847782	0.981136	105.425	0.179169	0.453281	1	105.425	0.187374	0.436645	1	105.425	0.0460177	0.847782
ENSMOCG00000000330	NA	zinc finger and BTB domain containing 21 [Source:NCBI gene;Acc:101982762]	22.762	-0.213062	0.483141	1	22.762	-0.542079	0.0681002	0.700024	22.762	-0.398358	0.240553	1	22.762	0.213062	0.483141	1	22.762	-0.329017	0.273308	0.767558	22.762	-0.185296	0.588217	1	22.762	0.542079	0.0681002	0.700024	22.762	0.329017	0.273308	0.767558	22.762	0.143721	0.66913	0.950148	22.762	0.398358	0.240553	1	22.762	0.185296	0.588217	1	22.762	-0.143721	0.66913
ENSMOCG00000012917	Toe1	target of EGR1, exonuclease [Source:NCBI gene;Acc:102002166]	207.264	0.124894	0.319163	1	207.264	0.106687	0.392967	0.935884	207.264	0.12431	0.380181	1	207.264	-0.124894	0.319163	1	207.264	-0.0182068	0.886113	0.971563	207.264	-0.000584	0.996754	1	207.264	-0.106687	0.392967	0.935884	207.264	0.0182068	0.886113	0.971563	207.264	0.0176226	0.902059	0.990041	207.264	-0.12431	0.380181	1	207.264	0.000584	0.996754	1	207.264	-0.0176226	0.902059
ENSMOCG00000014408	Amotl1	angiomotin like 1 [Source:NCBI gene;Acc:101991083]	1899.92	-0.181496	0.265493	1	1899.92	0.172875	0.289181	0.902533	1899.92	-0.046856	0.797268	1	1899.92	0.181496	0.265493	1	1899.92	0.35437	0.0298853	0.450213	1899.92	0.13464	0.460601	1	1899.92	-0.172875	0.289181	0.902533	1899.92	-0.35437	0.0298853	0.450213	1899.92	-0.219731	0.228764	0.888462	1899.92	0.046856	0.797268	1	1899.92	-0.13464	0.460601	1	1899.92	0.219731	0.228764
ENSMOCG00000000061	Aasdhppt	aminoadipate-semialdehyde dehydrogenase-phosphopantetheinyl transferase [Source:NCBI gene;Acc:101995536]	795.625	-0.015271	0.856883	1	795.625	0.00822253	0.922519	0.994812	795.625	-0.119731	0.208064	1	795.625	0.015271	0.856883	1	795.625	0.0234935	0.782502	0.943339	795.625	-0.10446	0.274573	1	795.625	-0.00822253	0.922519	0.994812	795.625	-0.0234935	0.782502	0.943339	795.625	-0.127953	0.18024	0.865641	795.625	0.119731	0.208064	1	795.625	0.10446	0.274573	1	795.625	0.127953	0.18024
ENSMOCG00000010953	Rab25	RAB25, member RAS oncogene family [Source:NCBI gene;Acc:102000809]	NA	NA	NA	NA	NA	NA	NA	NA	NA	NA	NA	NA	NA	NA	NA	NA	NA	NA	NA	NA	NA	NA	NA	NA	NA	NA	NA	NA	NA	NA	NA	NA	NA	NA	NA	NA	NA	NA	NA	NA	NA	NA	NA	NA	NA	NA	NA
ENSMOCG00000017043	Atpaf1	ATP synthase mitochondrial F1 complex assembly factor 1 [Source:NCBI gene;Acc:101994850]	395.953	-0.0338016	0.777625	1	395.953	0.044978	0.706948	0.977457	395.953	-0.0675551	0.615307	1	395.953	0.0338016	0.777625	1	395.953	0.0787796	0.513261	0.873604	395.953	-0.0337535	0.802861	1	395.953	-0.044978	0.706948	0.977457	395.953	-0.0787796	0.513261	0.873604	395.953	-0.112533	0.405073	0.917007	395.953	0.0675551	0.615307	1	395.953	0.0337535	0.802861	1	395.953	0.112533	0.405073
ENSMOCG00000011703	Armcx5	armadillo repeat containing X-linked 5 [Source:NCBI gene;Acc:101987865]	582.969	-0.0685278	0.344318	1	582.969	-0.011182	0.877226	0.99251	582.969	0.0268605	0.744626	1	582.969	0.0685278	0.344318	1	582.969	0.0573458	0.433143	0.844466	582.969	0.0953883	0.25129	1	582.969	0.011182	0.877226	0.99251	582.969	-0.0573458	0.433143	0.844466	582.969	0.0380425	0.647001	0.944582	582.969	-0.0268605	0.744626	1	582.969	-0.0953883	0.25129	1	582.969	-0.0380425	0.647001
ENSMOCG00000009977	NA	NLR family apoptosis inhibitory protein [Source:NCBI gene;Acc:101984383]	29.9699	0.493427	0.0614961	1	29.9699	0.0899986	0.724899	0.978091	29.9699	0.209852	0.477087	1	29.9699	-0.493427	0.0614961	1	29.9699	-0.403428	0.133396	0.663148	29.9699	-0.283575	0.354923	1	29.9699	-0.0899986	0.724899	0.978091	29.9699	0.403428	0.133396	0.663148	29.9699	0.119853	0.689087	0.954346	29.9699	-0.209852	0.477087	1	29.9699	0.283575	0.354923	1	29.9699	-0.119853	0.689087
ENSMOCG00000014399	Actn4	actinin alpha 4 [Source:NCBI gene;Acc:101979469]	3100.41	-0.0719287	0.400015	1	3100.41	-0.001528	0.98573	0.999928	3100.41	0.0113714	0.905425	1	3100.41	0.0719287	0.400015	1	3100.41	0.0704007	0.410814	0.833897	3100.41	0.0833	0.384841	1	3100.41	0.001528	0.98573	0.999928	3100.41	-0.0704007	0.410814	0.833897	3100.41	0.0128994	0.892918	0.988301	3100.41	-0.0113714	0.905425	1	3100.41	-0.0833	0.384841	1	3100.41	-0.0128994	0.892918
ENSMOCG00000015938	Armh4	armadillo-like helical domain containing 4 [Source:MGI Symbol;Acc:MGI:1914669]	240.706	-0.107051	0.359598	1	240.706	-0.0671459	0.565147	0.962929	240.706	-0.104756	0.427147	1	240.706	0.107051	0.359598	1	240.706	0.0399046	0.734799	0.932803	240.706	0.00229453	0.986222	1	240.706	0.0671459	0.565147	0.962929	240.706	-0.0399046	0.734799	0.932803	240.706	-0.0376101	0.776955	0.970268	240.706	0.104756	0.427147	1	240.706	-0.00229453	0.986222	1	240.706	0.0376101	0.776955
ENSMOCG00000020362	NA	NA	9.7793	-0.128628	0.770291	1	9.7793	0.194323	0.664813	0.975674	9.7793	-0.103111	0.836973	1	9.7793	0.128628	0.770291	1	9.7793	0.322952	0.47691	0.862299	9.7793	0.0255177	0.959785	1	9.7793	-0.194323	0.664813	0.975674	9.7793	-0.322952	0.47691	0.862299	9.7793	-0.297434	0.562082	0.928722	9.7793	0.103111	0.836973	1	9.7793	-0.0255177	0.959785	1	9.7793	0.297434	0.562082
ENSMOCG00000018524	Aoc1	amiloride-sensitive amine oxidase [copper-containing] [Source:NCBI gene;Acc:101996366]	1.03222	-1.05523	0.480693	1	1.03222	-1.13962	0.443034	0.944546	1.03222	0.779391	0.670683	1	1.03222	1.05523	0.480693	1	1.03222	-0.0843969	0.952874	NA	1.03222	1.83462	0.304482	1	1.03222	1.13962	0.443034	0.944546	1.03222	0.0843969	0.952874	NA	1.03222	1.91901	0.280355	NA	1.03222	-0.779391	0.670683	1	1.03222	-1.83462	0.304482	1	1.03222	-1.91901	0.280355
ENSMOCG00000008822	Bfsp2	beaded filament structural protein 2 [Source:NCBI gene;Acc:101994349]	15.6098	-0.376409	0.251719	1	15.6098	-0.368391	0.260165	0.883204	15.6098	0.0048579	0.989958	1	15.6098	0.376409	0.251719	1	15.6098	0.0080175	0.980455	0.994233	15.6098	0.381267	0.323344	1	15.6098	0.368391	0.260165	0.883204	15.6098	-0.0080175	0.980455	0.994233	15.6098	0.373249	0.332308	0.908126	15.6098	-0.0048579	0.989958	1	15.6098	-0.381267	0.323344	1	15.6098	-0.373249	0.332308
ENSMOCG00000015624	Mutyh	mutY DNA glycosylase [Source:NCBI gene;Acc:102002911]	103.611	-0.0142912	0.946628	1	103.611	-0.41327	0.0498993	0.619905	103.611	-0.112055	0.639736	1	103.611	0.0142912	0.946628	1	103.611	-0.398978	0.0611042	0.55215	103.611	-0.0977636	0.6855	1	103.611	0.41327	0.0498993	0.619905	103.611	0.398978	0.0611042	0.55215	103.611	0.301215	0.207564	0.881658	103.611	0.112055	0.639736	1	103.611	0.0977636	0.6855	1	103.611	-0.301215	0.207564
ENSMOCG00000016066	NA	DnaJ heat shock protein family (Hsp40) member B1 [Source:NCBI gene;Acc:101993124]	5207.49	-0.0623365	0.60297	1	5207.49	-0.0837573	0.484541	0.952693	5207.49	-0.0232412	0.862362	1	5207.49	0.0623365	0.60297	1	5207.49	-0.0214209	0.858192	0.964983	5207.49	0.0390953	0.770665	1	5207.49	0.0837573	0.484541	0.952693	5207.49	0.0214209	0.858192	0.964983	5207.49	0.0605161	0.651772	0.946297	5207.49	0.0232412	0.862362	1	5207.49	-0.0390953	0.770665	1	5207.49	-0.0605161	0.651772
ENSMOCG00000002847	Maged1	MAGE family member D1 [Source:NCBI gene;Acc:101992572]	34480	0.00138102	0.976447	1	34480	-0.0103623	0.824648	0.989178	34480	-0.0198772	0.703988	1	34480	-0.00138102	0.976447	1	34480	-0.0117433	0.801865	0.949026	34480	-0.0212582	0.68465	1	34480	0.0103623	0.824648	0.989178	34480	0.0117433	0.801865	0.949026	34480	-0.00951488	0.855735	0.982901	34480	0.0198772	0.703988	1	34480	0.0212582	0.68465	1	34480	0.00951488	0.855735
ENSMOCG00000022663	Fpr1	formyl peptide receptor 1 [Source:NCBI gene;Acc:101988622]	0.996588	1.29681	0.411236	1	0.996588	0.07024	0.96217	0.999072	0.996588	-1.08846	0.490022	1	0.996588	-1.29681	0.411236	1	0.996588	-1.22657	0.445087	NA	0.996588	-2.38528	0.159385	1	0.996588	-0.07024	0.96217	0.999072	0.996588	1.22657	0.445087	NA	0.996588	-1.1587	0.470321	NA	0.996588	1.08846	0.490022	1	0.996588	2.38528	0.159385	1	0.996588	1.1587	0.470321
ENSMOCG00000005359	NA	NA	90.7176	-0.256427	0.745992	1	90.7176	-0.889197	0.260737	0.883204	90.7176	2.41954	0.00746322	1	90.7176	0.256427	0.745992	1	90.7176	-0.63277	0.423643	0.840222	90.7176	2.67597	0.0030924	1	90.7176	0.889197	0.260737	0.883204	90.7176	0.63277	0.423643	0.840222	90.7176	3.30874	0.000251	0.0565295	90.7176	-2.41954	0.00746322	1	90.7176	-2.67597	0.0030924	1	90.7176	-3.30874	0.000251
ENSMOCG00000019846	Trim15	E3 ubiquitin-protein ligase TRIM39 [Source:NCBI gene;Acc:101986833]	9.72602	-0.250047	0.53873	1	9.72602	-0.430293	0.281891	0.898277	9.72602	0.0748852	0.875591	1	9.72602	0.250047	0.53873	1	9.72602	-0.180246	0.655244	0.912341	9.72602	0.324932	0.499799	1	9.72602	0.430293	0.281891	0.898277	9.72602	0.180246	0.655244	0.912341	9.72602	0.505178	0.288267	0.904315	9.72602	-0.0748852	0.875591	1	9.72602	-0.324932	0.499799	1	9.72602	-0.505178	0.288267
ENSMOCG00000007573	Zfp866	zinc finger protein 709-like [Source:NCBI gene;Acc:101979838]	14.0107	-0.0851852	0.868332	1	14.0107	-0.571247	0.257661	0.882334	14.0107	0.0354875	0.951525	1	14.0107	0.0851852	0.868332	1	14.0107	-0.486062	0.340194	0.804574	14.0107	0.120673	0.837408	1	14.0107	0.571247	0.257661	0.882334	14.0107	0.486062	0.340194	0.804574	14.0107	0.606735	0.295546	0.904315	14.0107	-0.0354875	0.951525	1	14.0107	-0.120673	0.837408	1	14.0107	-0.606735	0.295546
ENSMOCG00000012619	NA	granzyme F-like [Source:NCBI gene;Acc:101999876]	0.364469	-1.77836	0.618623	1	0.364469	-1.47345	0.681175	NA	0.364469	-0.0838838	0.983373	1	0.364469	1.77836	0.618623	1	0.364469	0.304913	0.931717	NA	0.364469	1.69448	0.67187	1	0.364469	1.47345	0.681175	NA	0.364469	-0.304913	0.931717	NA	0.364469	1.38957	0.729123	NA	0.364469	0.0838838	0.983373	1	0.364469	-1.69448	0.67187	1	0.364469	-1.38957	0.729123
ENSMOCG00000000588	NA	NA	0.547913	-2.19016	0.444236	1	0.547913	-1.96535	0.494596	NA	0.547913	-2.83795	0.370046	1	0.547913	2.19016	0.444236	1	0.547913	0.224812	0.937023	NA	0.547913	-0.647783	0.836391	1	0.547913	1.96535	0.494596	NA	0.547913	-0.224812	0.937023	NA	0.547913	-0.872595	0.781784	NA	0.547913	2.83795	0.370046	1	0.547913	0.647783	0.836391	1	0.547913	0.872595	0.781784
ENSMOCG00000009500	NA	NA	162.171	-0.021948	0.873476	1	162.171	-0.1278	0.350198	0.919643	162.171	-0.113767	0.462973	1	162.171	0.021948	0.873476	1	162.171	-0.105852	0.446113	0.851464	162.171	-0.0918193	0.558374	1	162.171	0.1278	0.350198	0.919643	162.171	0.105852	0.446113	0.851464	162.171	0.0140332	0.928317	0.993134	162.171	0.113767	0.462973	1	162.171	0.0918193	0.558374	1	162.171	-0.0140332	0.928317
ENSMOCG00000017840	NA	chromosome unknown C22orf39 homolog [Source:NCBI gene;Acc:101979280]	612.626	0.206302	0.0750169	1	612.626	-0.0167235	0.884831	0.99251	612.626	0.2582	0.04769	1	612.626	-0.206302	0.0750169	1	612.626	-0.223026	0.0549572	0.535372	612.626	0.0518982	0.692118	1	612.626	0.0167235	0.884831	0.99251	612.626	0.223026	0.0549572	0.535372	612.626	0.274924	0.0354101	0.664054	612.626	-0.2582	0.04769	1	612.626	-0.0518982	0.692118	1	612.626	-0.274924	0.0354101
ENSMOCG00000001400	Hpdl	4-hydroxyphenylpyruvate dioxygenase like [Source:NCBI gene;Acc:101979257]	56.7293	0.250319	0.28555	1	56.7293	0.00292361	0.989902	0.999928	56.7293	0.153373	0.56053	1	56.7293	-0.250319	0.28555	1	56.7293	-0.247396	0.296512	0.784642	56.7293	-0.0969458	0.718315	1	56.7293	-0.00292361	0.989902	0.999928	56.7293	0.247396	0.296512	0.784642	56.7293	0.15045	0.571386	0.931219	56.7293	-0.153373	0.56053	1	56.7293	0.0969458	0.718315	1	56.7293	-0.15045	0.571386
ENSMOCG00000003410	Sall2	spalt like transcription factor 2 [Source:NCBI gene;Acc:101982940]	2579.56	0.0521212	0.496215	1	2579.56	0.134491	0.0790777	0.726422	2579.56	0.150858	0.0791104	1	2579.56	-0.0521212	0.496215	1	2579.56	0.0823701	0.283787	0.776867	2579.56	0.0987368	0.25175	1	2579.56	-0.134491	0.0790777	0.726422	2579.56	-0.0823701	0.283787	0.776867	2579.56	0.0163666	0.849309	0.981615	2579.56	-0.150858	0.0791104	1	2579.56	-0.0987368	0.25175	1	2579.56	-0.0163666	0.849309
ENSMOCG00000003941	NA	cytochrome P450 2A3 [Source:NCBI gene;Acc:102000785]	0.491261	1.23979	0.539663	1	0.491261	0.41576	0.835995	NA	0.491261	-0.370967	0.866556	1	0.491261	-1.23979	0.539663	1	0.491261	-0.824033	0.69037	NA	0.491261	-1.61076	0.476534	1	0.491261	-0.41576	0.835995	NA	0.491261	0.824033	0.69037	NA	0.491261	-0.786726	0.726706	NA	0.491261	0.370967	0.866556	1	0.491261	1.61076	0.476534	1	0.491261	0.786726	0.726706
ENSMOCG00000000390	Eif3b	eukaryotic translation initiation factor 3 subunit B [Source:NCBI gene;Acc:101995034]	3614.09	-0.0193359	0.711176	1	3614.09	0.0423436	0.417249	0.942211	3614.09	-0.0377401	0.519112	1	3614.09	0.0193359	0.711176	1	3614.09	0.0616795	0.23946	0.750518	3614.09	-0.0184042	0.75407	1	3614.09	-0.0423436	0.417249	0.942211	3614.09	-0.0616795	0.23946	0.750518	3614.09	-0.0800837	0.172683	0.862733	3614.09	0.0377401	0.519112	1	3614.09	0.0184042	0.75407	1	3614.09	0.0800837	0.172683
ENSMOCG00000017881	Mex3a	mex3 RNA binding family member A [Source:MGI Symbol;Acc:MGI:1919890]	45.5641	0.029904	0.919111	1	45.5641	0.232754	0.430691	0.942999	45.5641	0.230855	0.489455	1	45.5641	-0.029904	0.919111	1	45.5641	0.202851	0.497709	0.868685	45.5641	0.200951	0.551389	1	45.5641	-0.232754	0.430691	0.942999	45.5641	-0.202851	0.497709	0.868685	45.5641	-0.0018996	0.995518	0.998725	45.5641	-0.230855	0.489455	1	45.5641	-0.200951	0.551389	1	45.5641	0.0018996	0.995518
ENSMOCG00000014038	Kcna3	potassium voltage-gated channel subfamily A member 3 [Source:NCBI gene;Acc:101998836]	73.3716	-0.0399177	0.925985	1	73.3716	-0.967746	0.0229001	0.468226	73.3716	-0.582597	0.223816	1	73.3716	0.0399177	0.925985	1	73.3716	-0.927828	0.0299235	0.450213	73.3716	-0.54268	0.258928	1	73.3716	0.967746	0.0229001	0.468226	73.3716	0.927828	0.0299235	0.450213	73.3716	0.385148	0.419253	0.917007	73.3716	0.582597	0.223816	1	73.3716	0.54268	0.258928	1	73.3716	-0.385148	0.419253
ENSMOCG00000018075	Abcb1b	multidrug resistance protein 2 [Source:NCBI gene;Acc:101986293]	72.7316	-8.81e-05	0.999567	1	72.7316	-0.302235	0.0566618	0.653426	72.7316	-0.0445166	0.809296	1	72.7316	8.81e-05	0.999567	1	72.7316	-0.302147	0.062877	0.55439	72.7316	-0.0444285	0.812979	1	72.7316	0.302235	0.0566618	0.653426	72.7316	0.302147	0.062877	0.55439	72.7316	0.257719	0.162438	0.856074	72.7316	0.0445166	0.809296	1	72.7316	0.0444285	0.812979	1	72.7316	-0.257719	0.162438
ENSMOCG00000001609	Trim26	tripartite motif containing 26 [Source:NCBI gene;Acc:101987860]	242.103	0.00259157	0.990245	1	242.103	0.103242	0.626144	0.970361	242.103	-0.00649402	0.978199	1	242.103	-0.00259157	0.990245	1	242.103	0.10065	0.636294	0.90981	242.103	-0.00908559	0.969607	1	242.103	-0.103242	0.626144	0.970361	242.103	-0.10065	0.636294	0.90981	242.103	-0.109736	0.645341	0.943955	242.103	0.00649402	0.978199	1	242.103	0.00908559	0.969607	1	242.103	0.109736	0.645341
ENSMOCG00000017118	Large1	LARGE xylosyl- and glucuronyltransferase 1 [Source:NCBI gene;Acc:101982277]	258.815	-0.0801542	0.670789	1	258.815	0.193191	0.306863	0.908387	258.815	-0.0802829	0.704227	1	258.815	0.0801542	0.670789	1	258.815	0.273345	0.149779	0.681312	258.815	-0.000129	0.999516	1	258.815	-0.193191	0.306863	0.908387	258.815	-0.273345	0.149779	0.681312	258.815	-0.273474	0.198252	0.873041	258.815	0.0802829	0.704227	1	258.815	0.000129	0.999516	1	258.815	0.273474	0.198252
ENSMOCG00000000053	NA	G protein-coupled receptor 160 [Source:NCBI gene;Acc:101986926]	15.7523	-0.914549	0.018012	1	15.7523	-0.525534	0.180638	0.839733	15.7523	-0.782045	0.0742241	1	15.7523	0.914549	0.018012	1	15.7523	0.389015	0.307785	0.792815	15.7523	0.132504	0.756948	1	15.7523	0.525534	0.180638	0.839733	15.7523	-0.389015	0.307785	0.792815	15.7523	-0.256511	0.554013	0.927401	15.7523	0.782045	0.0742241	1	15.7523	-0.132504	0.756948	1	15.7523	0.256511	0.554013
ENSMOCG00000001641	Phtf1	putative homeodomain transcription factor 1 [Source:NCBI gene;Acc:102000028]	677.746	-0.0132338	0.87451	1	677.746	-0.0317769	0.703636	0.976763	677.746	-0.121028	0.197887	1	677.746	0.0132338	0.87451	1	677.746	-0.0185432	0.825922	0.957965	677.746	-0.107795	0.254956	1	677.746	0.0317769	0.703636	0.976763	677.746	0.0185432	0.825922	0.957965	677.746	-0.0892514	0.344721	0.908743	677.746	0.121028	0.197887	1	677.746	0.107795	0.254956	1	677.746	0.0892514	0.344721
ENSMOCG00000004054	NA	leukotriene B4 receptor [Source:NCBI gene;Acc:101999320]	91.3503	5.65e-05	0.999768	1	91.3503	-0.474066	0.0128945	0.398997	91.3503	0.26821	0.22849	1	91.3503	-5.65e-05	0.999768	1	91.3503	-0.474123	0.0142954	0.355283	91.3503	0.268153	0.233761	1	91.3503	0.474066	0.0128945	0.398997	91.3503	0.474123	0.0142954	0.355283	91.3503	0.742276	0.000827	0.120823	91.3503	-0.26821	0.22849	1	91.3503	-0.268153	0.233761	1	91.3503	-0.742276	0.000827
ENSMOCG00000004933	Ivns1abp	influenza virus NS1A binding protein [Source:NCBI gene;Acc:101980182]	1433.97	0.022939	0.886161	1	1433.97	0.113114	0.48015	0.952693	1433.97	0.0832745	0.642486	1	1433.97	-0.022939	0.886161	1	1433.97	0.0901745	0.573864	0.889755	1433.97	0.0603354	0.736789	1	1433.97	-0.113114	0.48015	0.952693	1433.97	-0.0901745	0.573864	0.889755	1433.97	-0.0298391	0.867965	0.985418	1433.97	-0.0832745	0.642486	1	1433.97	-0.0603354	0.736789	1	1433.97	0.0298391	0.867965
ENSMOCG00000002190	Xkr5	XK related 5 [Source:NCBI gene;Acc:101982433]	26.9712	0.109864	0.698493	1	26.9712	0.517445	0.0742167	0.717932	26.9712	-0.198784	0.528513	1	26.9712	-0.109864	0.698493	1	26.9712	0.407581	0.169541	0.700621	26.9712	-0.308649	0.337361	1	26.9712	-0.517445	0.0742167	0.717932	26.9712	-0.407581	0.169541	0.700621	26.9712	-0.716229	0.0286012	0.621619	26.9712	0.198784	0.528513	1	26.9712	0.308649	0.337361	1	26.9712	0.716229	0.0286012
ENSMOCG00000014814	NA	beta-defensin 15-like [Source:NCBI gene;Acc:101996911]	NA	NA	NA	NA	NA	NA	NA	NA	NA	NA	NA	NA	NA	NA	NA	NA	NA	NA	NA	NA	NA	NA	NA	NA	NA	NA	NA	NA	NA	NA	NA	NA	NA	NA	NA	NA	NA	NA	NA	NA	NA	NA	NA	NA	NA	NA	NA
ENSMOCG00000013342	Pdzd4	PDZ domain containing 4 [Source:NCBI gene;Acc:102002276]	3898.21	-0.0690539	0.394142	1	3898.21	0.0830692	0.305447	0.908387	3898.21	0.0174898	0.847154	1	3898.21	0.0690539	0.394142	1	3898.21	0.152123	0.0609601	0.551502	3898.21	0.0865436	0.340804	1	3898.21	-0.0830692	0.305447	0.908387	3898.21	-0.152123	0.0609601	0.551502	3898.21	-0.0655794	0.470489	0.918414	3898.21	-0.0174898	0.847154	1	3898.21	-0.0865436	0.340804	1	3898.21	0.0655794	0.470489
ENSMOCG00000011601	NA	NA	304.159	0.0362335	0.761656	1	304.159	0.0879103	0.461507	0.949928	304.159	0.0120695	0.928383	1	304.159	-0.0362335	0.761656	1	304.159	0.0516768	0.668362	0.916254	304.159	-0.024164	0.858351	1	304.159	-0.0879103	0.461507	0.949928	304.159	-0.0516768	0.668362	0.916254	304.159	-0.0758408	0.575181	0.931807	304.159	-0.0120695	0.928383	1	304.159	0.024164	0.858351	1	304.159	0.0758408	0.575181
ENSMOCG00000017238	N4bp2l2	NEDD4 binding protein 2 like 2 [Source:NCBI gene;Acc:101999688]	480.914	0.0348727	0.729695	1	480.914	0.127674	0.205464	0.85603	480.914	-0.0766968	0.499624	1	480.914	-0.0348727	0.729695	1	480.914	0.0928013	0.361999	0.813875	480.914	-0.11157	0.329731	1	480.914	-0.127674	0.205464	0.85603	480.914	-0.0928013	0.361999	0.813875	480.914	-0.204371	0.0740089	0.774173	480.914	0.0766968	0.499624	1	480.914	0.11157	0.329731	1	480.914	0.204371	0.0740089
ENSMOCG00000003813	Ltb4r2	leukotriene B4 receptor 2 [Source:NCBI gene;Acc:101999586]	26.3053	-0.093353	0.73621	1	26.3053	-0.0998414	0.716949	0.978091	26.3053	-0.205669	0.508705	1	26.3053	0.093353	0.73621	1	26.3053	-0.00648835	0.981571	0.994569	26.3053	-0.112316	0.722337	1	26.3053	0.0998414	0.716949	0.978091	26.3053	0.00648835	0.981571	0.994569	26.3053	-0.105828	0.736559	0.964031	26.3053	0.205669	0.508705	1	26.3053	0.112316	0.722337	1	26.3053	0.105828	0.736559
ENSMOCG00000000584	Ufd1	ubiquitin recognition factor in ER associated degradation 1 [Source:NCBI gene;Acc:101979565]	1566.73	0.0902574	0.302237	1	1566.73	0.0309408	0.723169	0.978091	1566.73	0.000955	0.992224	1	1566.73	-0.0902574	0.302237	1	1566.73	-0.0593166	0.499048	0.869195	1566.73	-0.0893026	0.363781	1	1566.73	-0.0309408	0.723169	0.978091	1566.73	0.0593166	0.499048	0.869195	1566.73	-0.029986	0.760108	0.96954	1566.73	-0.000955	0.992224	1	1566.73	0.0893026	0.363781	1	1566.73	0.029986	0.760108
ENSMOCG00000000069	NA	carboxylesterase 1C-like [Source:NCBI gene;Acc:101984926]	1.11048	-1.23715	0.298505	1	1.11048	1.29684	0.351038	0.920021	1.11048	-0.341153	0.810249	1	1.11048	1.23715	0.298505	1	1.11048	2.53399	0.0581829	NA	1.11048	0.895996	0.512829	1	1.11048	-1.29684	0.351038	0.920021	1.11048	-2.53399	0.0581829	NA	1.11048	-1.63799	0.289578	NA	1.11048	0.341153	0.810249	1	1.11048	-0.895996	0.512829	1	1.11048	1.63799	0.289578
ENSMOCG00000001278	Gnb1l	G protein subunit beta 1 like [Source:NCBI gene;Acc:101981796]	142.11	0.0394911	0.744634	1	142.11	0.026937	0.823326	0.988784	142.11	0.279781	0.0462459	1	142.11	-0.0394911	0.744634	1	142.11	-0.0125542	0.918975	0.979199	142.11	0.24029	0.0923305	1	142.11	-0.026937	0.823326	0.988784	142.11	0.0125542	0.918975	0.979199	142.11	0.252844	0.0754952	0.779731	142.11	-0.279781	0.0462459	1	142.11	-0.24029	0.0923305	1	142.11	-0.252844	0.0754952
ENSMOCG00000003152	NA	MAGE family member E1 [Source:NCBI gene;Acc:102002819]	6092.17	-0.0663778	0.313965	1	6092.17	0.00778762	0.905948	0.992638	6092.17	-0.0644907	0.382087	1	6092.17	0.0663778	0.313965	1	6092.17	0.0741654	0.261225	0.762328	6092.17	0.00188716	0.979619	1	6092.17	-0.00778762	0.905948	0.992638	6092.17	-0.0741654	0.261225	0.762328	6092.17	-0.0722783	0.327822	0.908126	6092.17	0.0644907	0.382087	1	6092.17	-0.00188716	0.979619	1	6092.17	0.0722783	0.327822
ENSMOCG00000007027	Fam117b	family with sequence similarity 117 member B [Source:NCBI gene;Acc:101988096]	100.567	-0.294676	0.170874	1	100.567	-0.426516	0.0461363	0.603013	100.567	-0.240448	0.320519	1	100.567	0.294676	0.170874	1	100.567	-0.13184	0.539114	0.880207	100.567	0.0542279	0.823226	1	100.567	0.426516	0.0461363	0.603013	100.567	0.13184	0.539114	0.880207	100.567	0.186068	0.44119	0.917631	100.567	0.240448	0.320519	1	100.567	-0.0542279	0.823226	1	100.567	-0.186068	0.44119
ENSMOCG00000005079	NA	cytosolic 5'-nucleotidase 3A [Source:NCBI gene;Acc:101993231]	328.285	-0.027345	0.769215	1	328.285	0.123465	0.186792	0.841467	328.285	-0.110594	0.292408	1	328.285	0.027345	0.769215	1	328.285	0.15081	0.111305	0.634253	328.285	-0.0832485	0.432662	1	328.285	-0.123465	0.186792	0.841467	328.285	-0.15081	0.111305	0.634253	328.285	-0.234059	0.0277958	0.621619	328.285	0.110594	0.292408	1	328.285	0.0832485	0.432662	1	328.285	0.234059	0.0277958
ENSMOCG00000011815	Cideb	cell death inducing DFFA like effector b [Source:NCBI gene;Acc:102000138]	73.3064	0.0353404	0.829548	1	73.3064	0.00747132	0.96347	0.999072	73.3064	-0.115397	0.531171	1	73.3064	-0.0353404	0.829548	1	73.3064	-0.0278691	0.867616	0.968343	73.3064	-0.150737	0.422375	1	73.3064	-0.00747132	0.96347	0.999072	73.3064	0.0278691	0.867616	0.968343	73.3064	-0.122868	0.511112	0.922434	73.3064	0.115397	0.531171	1	73.3064	0.150737	0.422375	1	73.3064	0.122868	0.511112
ENSMOCG00000012459	NA	centrin 2 [Source:NCBI gene;Acc:101998943]	3097.86	-0.125591	0.241248	1	3097.86	-0.0971102	0.36475	0.923878	3097.86	-0.0351264	0.7697	1	3097.86	0.125591	0.241248	1	3097.86	0.0284808	0.790559	0.945778	3097.86	0.0904645	0.451168	1	3097.86	0.0971102	0.36475	0.923878	3097.86	-0.0284808	0.790559	0.945778	3097.86	0.0619838	0.605604	0.938197	3097.86	0.0351264	0.7697	1	3097.86	-0.0904645	0.451168	1	3097.86	-0.0619838	0.605604
ENSMOCG00000000045	NA	lysozyme [Source:NCBI gene;Acc:101982099]	45.999	0.541775	0.078872	1	45.999	0.416758	0.173803	0.833059	45.999	0.820497	0.0203266	1	45.999	-0.541775	0.078872	1	45.999	-0.125017	0.689751	0.923636	45.999	0.278722	0.438149	1	45.999	-0.416758	0.173803	0.833059	45.999	0.125017	0.689751	0.923636	45.999	0.403739	0.259255	0.902787	45.999	-0.820497	0.0203266	1	45.999	-0.278722	0.438149	1	45.999	-0.403739	0.259255
ENSMOCG00000003861	Phc3	polyhomeotic homolog 3 [Source:NCBI gene;Acc:101987206]	16.6017	-0.414087	0.395617	1	16.6017	-0.856002	0.0745406	0.719138	16.6017	-0.404972	0.459838	1	16.6017	0.414087	0.395617	1	16.6017	-0.441915	0.356204	0.811156	16.6017	0.00911571	0.986704	1	16.6017	0.856002	0.0745406	0.719138	16.6017	0.441915	0.356204	0.811156	16.6017	0.45103	0.403912	0.917007	16.6017	0.404972	0.459838	1	16.6017	-0.00911571	0.986704	1	16.6017	-0.45103	0.403912
ENSMOCG00000000107	Cfap99	cilia and flagella associated protein 99 [Source:NCBI gene;Acc:101995893]	56.1172	-0.220311	0.351512	1	56.1172	-0.0245199	0.917798	0.994422	56.1172	0.0449638	0.867822	1	56.1172	0.220311	0.351512	1	56.1172	0.195791	0.412661	0.835259	56.1172	0.265275	0.328396	1	56.1172	0.0245199	0.917798	0.994422	56.1172	-0.195791	0.412661	0.835259	56.1172	0.0694836	0.798651	0.973111	56.1172	-0.0449638	0.867822	1	56.1172	-0.265275	0.328396	1	56.1172	-0.0694836	0.798651
ENSMOCG00000018956	Add2	adducin 2 [Source:NCBI gene;Acc:101999285]	82.0465	-0.342711	0.507319	1	82.0465	-0.621617	0.227936	0.865724	82.0465	-1.06324	0.0646949	1	82.0465	0.342711	0.507319	1	82.0465	-0.278906	0.588786	0.893918	82.0465	-0.720533	0.210855	1	82.0465	0.621617	0.227936	0.865724	82.0465	0.278906	0.588786	0.893918	82.0465	-0.441627	0.442201	0.917631	82.0465	1.06324	0.0646949	1	82.0465	0.720533	0.210855	1	82.0465	0.441627	0.442201
ENSMOCG00000001571	Enpp2	ectonucleotide pyrophosphatase/phosphodiesterase 2 [Source:NCBI gene;Acc:102000272]	1529.17	-0.0471725	0.646616	1	1529.17	0.0989346	0.336466	0.918816	1529.17	-0.0348067	0.762698	1	1529.17	0.0471725	0.646616	1	1529.17	0.146107	0.156761	0.687853	1529.17	0.0123658	0.914738	1	1529.17	-0.0989346	0.336466	0.918816	1529.17	-0.146107	0.156761	0.687853	1529.17	-0.133741	0.24703	0.896334	1529.17	0.0348067	0.762698	1	1529.17	-0.0123658	0.914738	1	1529.17	0.133741	0.24703
ENSMOCG00000018444	Zan	zonadhesin [Source:NCBI gene;Acc:101991167]	1.35824	-2.68698	0.0920889	1	1.35824	-1.89327	0.243348	0.874326	1.35824	-0.45753	0.815081	1	1.35824	2.68698	0.0920889	1	1.35824	0.793713	0.589171	NA	1.35824	2.22945	0.223447	1	1.35824	1.89327	0.243348	0.874326	1.35824	-0.793713	0.589171	NA	1.35824	1.43574	0.439053	0.917631	1.35824	0.45753	0.815081	1	1.35824	-2.22945	0.223447	1	1.35824	-1.43574	0.439053
ENSMOCG00000018857	Cst3	cystatin-C [Source:NCBI gene;Acc:101979148]	64844.5	0.0545865	0.628189	1	64844.5	-0.0811451	0.471571	0.950206	64844.5	0.0456819	0.716993	1	64844.5	-0.0545865	0.628189	1	64844.5	-0.135732	0.228537	0.742176	64844.5	-0.00890465	0.943674	1	64844.5	0.0811451	0.471571	0.950206	64844.5	0.135732	0.228537	0.742176	64844.5	0.126827	0.314256	0.904914	64844.5	-0.0456819	0.716993	1	64844.5	0.00890465	0.943674	1	64844.5	-0.126827	0.314256
ENSMOCG00000002948	Nop9	NOP9 nucleolar protein [Source:NCBI gene;Acc:101999863]	301.098	-0.0737892	0.411208	1	301.098	0.0281862	0.753985	0.980446	301.098	0.0249616	0.807354	1	301.098	0.0737892	0.411208	1	301.098	0.101975	0.263563	0.762641	301.098	0.0987508	0.339968	1	301.098	-0.0281862	0.753985	0.980446	301.098	-0.101975	0.263563	0.762641	301.098	-0.0032246	0.975173	0.997549	301.098	-0.0249616	0.807354	1	301.098	-0.0987508	0.339968	1	301.098	0.0032246	0.975173
ENSMOCG00000005769	Hnrnpm	heterogeneous nuclear ribonucleoprotein M [Source:NCBI gene;Acc:101979379]	3230.58	-0.0904304	0.195074	1	3230.58	0.103863	0.136992	0.806861	3230.58	-0.0542317	0.487957	1	3230.58	0.0904304	0.195074	1	3230.58	0.194294	0.00551085	0.251976	3230.58	0.0361987	0.644006	1	3230.58	-0.103863	0.136992	0.806861	3230.58	-0.194294	0.00551085	0.251976	3230.58	-0.158095	0.0436932	0.695822	3230.58	0.0542317	0.487957	1	3230.58	-0.0361987	0.644006	1	3230.58	0.158095	0.0436932
ENSMOCG00000018329	Mcoln1	mucolipin 1 [Source:NCBI gene;Acc:101988529]	1694.28	0.0397193	0.556976	1	1694.28	-0.112658	0.0944045	0.759616	1694.28	-0.0405994	0.592133	1	1694.28	-0.0397193	0.556976	1	1694.28	-0.152377	0.0246546	0.428278	1694.28	-0.0803187	0.291829	1	1694.28	0.112658	0.0944045	0.759616	1694.28	0.152377	0.0246546	0.428278	1694.28	0.0720586	0.34277	0.908743	1694.28	0.0405994	0.592133	1	1694.28	0.0803187	0.291829	1	1694.28	-0.0720586	0.34277
ENSMOCG00000007215	C2cd2	C2 calcium dependent domain containing 2 [Source:NCBI gene;Acc:101983218]	21.7041	0.188316	0.507822	1	21.7041	-0.390575	0.150282	0.814084	21.7041	-0.0116025	0.971009	1	21.7041	-0.188316	0.507822	1	21.7041	-0.578891	0.0409803	0.49435	21.7041	-0.199918	0.543775	1	21.7041	0.390575	0.150282	0.814084	21.7041	0.578891	0.0409803	0.49435	21.7041	0.378972	0.233741	0.889884	21.7041	0.0116025	0.971009	1	21.7041	0.199918	0.543775	1	21.7041	-0.378972	0.233741
ENSMOCG00000018549	Gcc2	GRIP and coiled-coil domain containing 2 [Source:NCBI gene;Acc:101993896]	250.714	0.240059	0.123055	1	250.714	0.122518	0.429119	0.942999	250.714	-0.227798	0.188383	1	250.714	-0.240059	0.123055	1	250.714	-0.117542	0.453514	0.854257	250.714	-0.467857	0.0074561	1	250.714	-0.122518	0.429119	0.942999	250.714	0.117542	0.453514	0.854257	250.714	-0.350315	0.0443328	0.697039	250.714	0.227798	0.188383	1	250.714	0.467857	0.0074561	1	250.714	0.350315	0.0443328
ENSMOCG00000019556	Neurl1b	neuralized E3 ubiquitin protein ligase 1B [Source:NCBI gene;Acc:101995728]	100.668	-0.180575	0.48578	1	100.668	0.287222	0.271904	0.89269	100.668	0.207463	0.478908	1	100.668	0.180575	0.48578	1	100.668	0.467798	0.0747702	0.571799	100.668	0.388038	0.18687	1	100.668	-0.287222	0.271904	0.89269	100.668	-0.467798	0.0747702	0.571799	100.668	-0.0797592	0.787631	0.971544	100.668	-0.207463	0.478908	1	100.668	-0.388038	0.18687	1	100.668	0.0797592	0.787631
ENSMOCG00000014934	NA	killer cell lectin-like receptor subfamily B member 1B allele C [Source:NCBI gene;Acc:101982479]	0.428078	0.685774	0.784154	1	0.428078	0.738045	0.768156	NA	0.428078	0.745654	0.790699	1	0.428078	-0.685774	0.784154	1	0.428078	0.052271	0.983643	NA	0.428078	0.0598799	0.983241	1	0.428078	-0.738045	0.768156	NA	0.428078	-0.052271	0.983643	NA	0.428078	0.00760896	0.99787	NA	0.428078	-0.745654	0.790699	1	0.428078	-0.0598799	0.983241	1	0.428078	-0.00760896	0.99787
ENSMOCG00000019833	NA	R3H domain containing 1 [Source:NCBI gene;Acc:102002068]	2430.65	-0.006068	0.85924	1	2430.65	0.0463601	0.175045	0.833302	2430.65	-0.0368248	0.341013	1	2430.65	0.006068	0.85924	1	2430.65	0.0524281	0.130573	0.659484	2430.65	-0.0307568	0.431644	1	2430.65	-0.0463601	0.175045	0.833302	2430.65	-0.0524281	0.130573	0.659484	2430.65	-0.0831849	0.0333067	0.652454	2430.65	0.0368248	0.341013	1	2430.65	0.0307568	0.431644	1	2430.65	0.0831849	0.0333067
ENSMOCG00000022754	NA	formyl peptide receptor 2 [Source:NCBI gene;Acc:101989173]	7.75038	0.239703	0.726427	1	7.75038	-0.174663	0.795482	0.984832	7.75038	0.846094	0.293426	1	7.75038	-0.239703	0.726427	1	7.75038	-0.414366	0.546541	0.882668	7.75038	0.606391	0.457702	1	7.75038	0.174663	0.795482	0.984832	7.75038	0.414366	0.546541	0.882668	7.75038	1.02076	0.20599	0.879734	7.75038	-0.846094	0.293426	1	7.75038	-0.606391	0.457702	1	7.75038	-1.02076	0.20599
ENSMOCG00000002820	Pnpt1	polyribonucleotide nucleotidyltransferase 1 [Source:NCBI gene;Acc:101991323]	350.778	-0.157088	0.0918843	1	350.778	-0.0753095	0.418904	0.942459	350.778	-0.119105	0.259133	1	350.778	0.157088	0.0918843	1	350.778	0.0817788	0.383865	0.823788	350.778	0.0379829	0.720619	1	350.778	0.0753095	0.418904	0.942459	350.778	-0.0817788	0.383865	0.823788	350.778	-0.0437959	0.679997	0.953065	350.778	0.119105	0.259133	1	350.778	-0.0379829	0.720619	1	350.778	0.0437959	0.679997
ENSMOCG00000002665	1600015I10Rik	amiloride-sensitive amine oxidase [copper-containing]-like [Source:NCBI gene;Acc:101996843]	1.94249	-0.356868	0.652718	1	1.94249	0.778535	0.374383	0.928863	1.94249	1.41076	0.217141	1	1.94249	0.356868	0.652718	1	1.94249	1.1354	0.195403	NA	1.94249	1.76762	0.122137	1	1.94249	-0.778535	0.374383	0.928863	1.94249	-1.1354	0.195403	NA	1.94249	0.632221	0.599145	0.937596	1.94249	-1.41076	0.217141	1	1.94249	-1.76762	0.122137	1	1.94249	-0.632221	0.599145
ENSMOCG00000000133	Oprl1	opioid related nociceptin receptor 1 [Source:NCBI gene;Acc:101990274]	2959.05	-0.0460846	0.369223	1	2959.05	-0.0117897	0.818164	0.987954	2959.05	0.000309	0.995726	1	2959.05	0.0460846	0.369223	1	2959.05	0.0342949	0.50585	0.870963	2959.05	0.0463936	0.423169	1	2959.05	0.0117897	0.818164	0.987954	2959.05	-0.0342949	0.50585	0.870963	2959.05	0.0120987	0.834442	0.978051	2959.05	-0.000309	0.995726	1	2959.05	-0.0463936	0.423169	1	2959.05	-0.0120987	0.834442
ENSMOCG00000012721	Wbp4	WW domain binding protein 4 [Source:NCBI gene;Acc:101979912]	1648.01	0.137933	0.0645608	1	1648.01	0.104245	0.161855	0.826179	1648.01	0.0406383	0.627278	1	1648.01	-0.137933	0.0645608	1	1648.01	-0.0336877	0.653172	0.91122	1648.01	-0.0972948	0.247266	1	1648.01	-0.104245	0.161855	0.826179	1648.01	0.0336877	0.653172	0.91122	1648.01	-0.0636071	0.448898	0.918254	1648.01	-0.0406383	0.627278	1	1648.01	0.0972948	0.247266	1	1648.01	0.0636071	0.448898
ENSMOCG00000014608	Sox30	SRY-box 30 [Source:NCBI gene;Acc:101998377]	6.16689	-0.483239	0.351346	1	6.16689	-0.0390028	0.941664	0.998099	6.16689	-0.509767	0.382995	1	6.16689	0.483239	0.351346	1	6.16689	0.444236	0.402322	0.83054	6.16689	-0.0265286	0.963645	1	6.16689	0.0390028	0.941664	0.998099	6.16689	-0.444236	0.402322	0.83054	6.16689	-0.470764	0.428788	0.917007	6.16689	0.509767	0.382995	1	6.16689	0.0265286	0.963645	1	6.16689	0.470764	0.428788
ENSMOCG00000005884	Mettl3	methyltransferase like 3 [Source:NCBI gene;Acc:101983690]	926.932	0.0730128	0.247569	1	926.932	-0.0463933	0.459477	0.949693	926.932	0.119494	0.0945949	1	926.932	-0.0730128	0.247569	1	926.932	-0.119406	0.0604371	0.550078	926.932	0.0464815	0.520025	1	926.932	0.0463933	0.459477	0.949693	926.932	0.119406	0.0604371	0.550078	926.932	0.165888	0.0210106	0.574452	926.932	-0.119494	0.0945949	1	926.932	-0.0464815	0.520025	1	926.932	-0.165888	0.0210106
ENSMOCG00000017692	NA	NA	9.92837	0.136669	0.84831	1	9.92837	-0.248787	0.724938	0.978091	9.92837	1.23989	0.143717	1	9.92837	-0.136669	0.84831	1	9.92837	-0.385456	0.589987	0.894712	9.92837	1.10323	0.196909	1	9.92837	0.248787	0.724938	0.978091	9.92837	0.385456	0.589987	0.894712	9.92837	1.48868	0.0794236	0.789662	9.92837	-1.23989	0.143717	1	9.92837	-1.10323	0.196909	1	9.92837	-1.48868	0.0794236
ENSMOCG00000020500	Stambp	STAM binding protein [Source:NCBI gene;Acc:101995880]	639.706	0.0643361	0.553905	1	639.706	0.0732911	0.499502	0.954946	639.706	-0.0471809	0.698501	1	639.706	-0.0643361	0.553905	1	639.706	0.008955	0.934691	0.985376	639.706	-0.111517	0.36253	1	639.706	-0.0732911	0.499502	0.954946	639.706	-0.008955	0.934691	0.985376	639.706	-0.120472	0.32473	0.907857	639.706	0.0471809	0.698501	1	639.706	0.111517	0.36253	1	639.706	0.120472	0.32473
ENSMOCG00000013094	Dhrs1	dehydrogenase/reductase 1 [Source:NCBI gene;Acc:102000873]	571.202	0.0754971	0.356321	1	571.202	-0.0301359	0.711025	0.977809	571.202	0.155585	0.093103	1	571.202	-0.0754971	0.356321	1	571.202	-0.105633	0.200369	0.724587	571.202	0.0800882	0.392516	1	571.202	0.0301359	0.711025	0.977809	571.202	0.105633	0.200369	0.724587	571.202	0.185721	0.0463433	0.704772	571.202	-0.155585	0.093103	1	571.202	-0.0800882	0.392516	1	571.202	-0.185721	0.0463433
ENSMOCG00000007595	Nkiras2	NFKB inhibitor interacting Ras like 2 [Source:NCBI gene;Acc:101984634]	213.54	0.169514	0.102352	1	213.54	0.0941411	0.360467	0.92188	213.54	0.218366	0.0650187	1	213.54	-0.169514	0.102352	1	213.54	-0.0753726	0.475887	0.86212	213.54	0.0488521	0.685841	1	213.54	-0.0941411	0.360467	0.92188	213.54	0.0753726	0.475887	0.86212	213.54	0.124225	0.300825	0.904315	213.54	-0.218366	0.0650187	1	213.54	-0.0488521	0.685841	1	213.54	-0.124225	0.300825
ENSMOCG00000016195	Nagk	N-acetylglucosamine kinase [Source:NCBI gene;Acc:101996287]	1230.81	0.0783449	0.410391	1	1230.81	-0.0372498	0.694775	0.976582	1230.81	0.0568568	0.593925	1	1230.81	-0.0783449	0.410391	1	1230.81	-0.115595	0.225749	0.739805	1230.81	-0.0214881	0.840954	1	1230.81	0.0372498	0.694775	0.976582	1230.81	0.115595	0.225749	0.739805	1230.81	0.0941066	0.378541	0.916377	1230.81	-0.0568568	0.593925	1	1230.81	0.0214881	0.840954	1	1230.81	-0.0941066	0.378541
ENSMOCG00000001473	NA	NA	0.69931	1.9056	0.205033	1	0.69931	0.807686	0.5681	NA	0.69931	2.69562	0.116479	1	0.69931	-1.9056	0.205033	1	0.69931	-1.09792	0.486865	NA	0.69931	0.790017	0.670168	1	0.69931	-0.807686	0.5681	NA	0.69931	1.09792	0.486865	NA	0.69931	1.88794	0.289849	NA	0.69931	-2.69562	0.116479	1	0.69931	-0.790017	0.670168	1	0.69931	-1.88794	0.289849
ENSMOCG00000015742	Ormdl2	ORMDL sphingolipid biosynthesis regulator 2 [Source:NCBI gene;Acc:101993415]	192.089	0.265784	0.0293267	1	192.089	0.162292	0.179878	0.839086	192.089	0.3112	0.0248711	1	192.089	-0.265784	0.0293267	1	192.089	-0.103492	0.404045	0.831351	192.089	0.0454157	0.747996	1	192.089	-0.162292	0.179878	0.839086	192.089	0.103492	0.404045	0.831351	192.089	0.148907	0.289321	0.904315	192.089	-0.3112	0.0248711	1	192.089	-0.0454157	0.747996	1	192.089	-0.148907	0.289321
ENSMOCG00000013994	Ppp2r1a	protein phosphatase 2 scaffold subunit Aalpha [Source:NCBI gene;Acc:101990024]	17978.8	0.0309131	0.610826	1	17978.8	-0.0376231	0.535548	0.959256	17978.8	0.0109779	0.871641	1	17978.8	-0.0309131	0.610826	1	17978.8	-0.0685362	0.259437	0.762328	17978.8	-0.0199353	0.769351	1	17978.8	0.0376231	0.535548	0.959256	17978.8	0.0685362	0.259437	0.762328	17978.8	0.0486009	0.474578	0.918414	17978.8	-0.0109779	0.871641	1	17978.8	0.0199353	0.769351	1	17978.8	-0.0486009	0.474578
ENSMOCG00000016796	Zik1	zinc finger protein 271-like [Source:NCBI gene;Acc:101986929]	7.52013	-0.6018	0.439687	1	7.52013	-1.13494	0.13768	0.806861	7.52013	-1.16177	0.175665	1	7.52013	0.6018	0.439687	1	7.52013	-0.533135	0.484009	0.864437	7.52013	-0.559973	0.512716	1	7.52013	1.13494	0.13768	0.806861	7.52013	0.533135	0.484009	0.864437	7.52013	-0.0268378	0.974586	0.997549	7.52013	1.16177	0.175665	1	7.52013	0.559973	0.512716	1	7.52013	0.0268378	0.974586
ENSMOCG00000000083	Cdk6	cyclin dependent kinase 6 [Source:NCBI gene;Acc:101992571]	5.64181	-0.164443	0.737061	1	5.64181	-0.345332	0.471254	0.950196	5.64181	-0.444279	0.412564	1	5.64181	0.164443	0.737061	1	5.64181	-0.180889	0.711654	0.929402	5.64181	-0.279835	0.61161	1	5.64181	0.345332	0.471254	0.950196	5.64181	0.180889	0.711654	0.929402	5.64181	-0.0989467	0.855101	0.982778	5.64181	0.444279	0.412564	1	5.64181	0.279835	0.61161	1	5.64181	0.0989467	0.855101
ENSMOCG00000011666	Dnajc14	DnaJ heat shock protein family (Hsp40) member C14 [Source:NCBI gene;Acc:101992951]	919.791	-0.0233333	0.77048	1	919.791	0.0788431	0.324356	0.913076	919.791	0.0599717	0.505718	1	919.791	0.0233333	0.77048	1	919.791	0.102176	0.204678	0.728159	919.791	0.083305	0.357897	1	919.791	-0.0788431	0.324356	0.913076	919.791	-0.102176	0.204678	0.728159	919.791	-0.0188714	0.835052	0.978229	919.791	-0.0599717	0.505718	1	919.791	-0.083305	0.357897	1	919.791	0.0188714	0.835052
ENSMOCG00000011751	Pla2g4c	phospholipase A2 group IVC [Source:NCBI gene;Acc:101999963]	2.71052	-0.184015	0.835391	1	2.71052	0.51357	0.576616	0.963063	2.71052	-0.123399	0.902489	1	2.71052	0.184015	0.835391	1	2.71052	0.697585	0.452077	NA	2.71052	0.0606158	0.95235	1	2.71052	-0.51357	0.576616	0.963063	2.71052	-0.697585	0.452077	NA	2.71052	-0.636969	0.541942	0.923013	2.71052	0.123399	0.902489	1	2.71052	-0.0606158	0.95235	1	2.71052	0.636969	0.541942
ENSMOCG00000000058	Magel2	MAGE family member L2 [Source:NCBI gene;Acc:101980039]	8525.05	-0.0256312	0.821003	1	8525.05	-0.00814552	0.942673	0.998389	8525.05	-0.0359772	0.776423	1	8525.05	0.0256312	0.821003	1	8525.05	0.0174857	0.877372	0.9698	8525.05	-0.010346	0.934935	1	8525.05	0.00814552	0.942673	0.998389	8525.05	-0.0174857	0.877372	0.9698	8525.05	-0.0278317	0.826159	0.976109	8525.05	0.0359772	0.776423	1	8525.05	0.010346	0.934935	1	8525.05	0.0278317	0.826159
ENSMOCG00000004381	Gm4869	kinesin-like protein KIF19 [Source:NCBI gene;Acc:101994742]	0.464468	-2.90328	0.172409	1	0.464468	-1.72263	0.432669	NA	0.464468	-1.27818	0.604765	1	0.464468	2.90328	0.172409	1	0.464468	1.18066	0.576463	NA	0.464468	1.6251	0.497844	1	0.464468	1.72263	0.432669	NA	0.464468	-1.18066	0.576463	NA	0.464468	0.44444	0.856492	NA	0.464468	1.27818	0.604765	1	0.464468	-1.6251	0.497844	1	0.464468	-0.44444	0.856492
ENSMOCG00000006378	Zfp385c	transmembrane protein C17orf113 [Source:NCBI gene;Acc:101995626]	2.5108	1.3081	0.162097	1	2.5108	0.768776	0.388322	0.934561	2.5108	1.33835	0.210437	1	2.5108	-1.3081	0.162097	1	2.5108	-0.539321	0.581981	NA	2.5108	0.0302505	0.978896	1	2.5108	-0.768776	0.388322	0.934561	2.5108	0.539321	0.581981	NA	2.5108	0.569571	0.607029	0.938197	2.5108	-1.33835	0.210437	1	2.5108	-0.0302505	0.978896	1	2.5108	-0.569571	0.607029
ENSMOCG00000021896	Cstdc2	cystatin-9-like [Source:NCBI gene;Acc:101982250]	0.675571	0.309467	0.856723	1	0.675571	0.232988	0.891726	NA	0.675571	1.19865	0.547994	1	0.675571	-0.309467	0.856723	1	0.675571	-0.0764795	0.96535	NA	0.675571	0.889187	0.662507	1	0.675571	-0.232988	0.891726	NA	0.675571	0.0764795	0.96535	NA	0.675571	0.965667	0.635167	NA	0.675571	-1.19865	0.547994	1	0.675571	-0.889187	0.662507	1	0.675571	-0.965667	0.635167
ENSMOCG00000007862	Kcnj11	potassium voltage-gated channel subfamily J member 11 [Source:NCBI gene;Acc:101999565]	224.332	-0.0107893	0.948562	1	224.332	0.172298	0.303925	0.908387	224.332	-0.0849018	0.650613	1	224.332	0.0107893	0.948562	1	224.332	0.183088	0.278056	0.770879	224.332	-0.0741125	0.694235	1	224.332	-0.172298	0.303925	0.908387	224.332	-0.183088	0.278056	0.770879	224.332	-0.2572	0.1732	0.862733	224.332	0.0849018	0.650613	1	224.332	0.0741125	0.694235	1	224.332	0.2572	0.1732
ENSMOCG00000009776	Swt1	SWT1 RNA endoribonuclease homolog [Source:NCBI gene;Acc:101981036]	96.1324	0.0935318	0.512626	1	96.1324	0.143428	0.314689	0.911595	96.1324	0.0643551	0.693236	1	96.1324	-0.0935318	0.512626	1	96.1324	0.0498965	0.732687	0.932485	96.1324	-0.0291767	0.860609	1	96.1324	-0.143428	0.314689	0.911595	96.1324	-0.0498965	0.732687	0.932485	96.1324	-0.0790732	0.6338	0.942777	96.1324	-0.0643551	0.693236	1	96.1324	0.0291767	0.860609	1	96.1324	0.0790732	0.6338
ENSMOCG00000003314	Cdc45	cell division cycle 45 [Source:NCBI gene;Acc:101980046]	45.3879	0.210868	0.253541	1	45.3879	0.0330876	0.855785	0.992371	45.3879	0.218272	0.303976	1	45.3879	-0.210868	0.253541	1	45.3879	-0.17778	0.348445	0.806866	45.3879	0.00740485	0.973008	1	45.3879	-0.0330876	0.855785	0.992371	45.3879	0.17778	0.348445	0.806866	45.3879	0.185185	0.392657	0.917007	45.3879	-0.218272	0.303976	1	45.3879	-0.00740485	0.973008	1	45.3879	-0.185185	0.392657
ENSMOCG00000020142	Rab33a	RAB33A, member RAS oncogene family [Source:NCBI gene;Acc:101998154]	336.337	-0.0124831	0.904493	1	336.337	-0.208336	0.0432168	0.590652	336.337	-0.136786	0.241169	1	336.337	0.0124831	0.904493	1	336.337	-0.195853	0.0605061	0.550338	336.337	-0.124303	0.291497	1	336.337	0.208336	0.0432168	0.590652	336.337	0.195853	0.0605061	0.550338	336.337	0.0715503	0.540753	0.922826	336.337	0.136786	0.241169	1	336.337	0.124303	0.291497	1	336.337	-0.0715503	0.540753
ENSMOCG00000020495	Mob3c	MOB kinase activator 3C [Source:NCBI gene;Acc:101995347]	60.9992	-0.184025	0.486653	1	60.9992	-0.0259066	0.922173	0.994802	60.9992	-0.315769	0.286206	1	60.9992	0.184025	0.486653	1	60.9992	0.158118	0.553289	0.885728	60.9992	-0.131744	0.657847	1	60.9992	0.0259066	0.922173	0.994802	60.9992	-0.158118	0.553289	0.885728	60.9992	-0.289862	0.330753	0.908126	60.9992	0.315769	0.286206	1	60.9992	0.131744	0.657847	1	60.9992	0.289862	0.330753
ENSMOCG00000005230	Zfp358	zinc finger protein 358 [Source:MGI Symbol;Acc:MGI:2153740]	829.039	0.102325	0.312839	1	829.039	0.00509008	0.959832	0.999072	829.039	0.026684	0.814285	1	829.039	-0.102325	0.312839	1	829.039	-0.0972352	0.339594	0.804397	829.039	-0.0756413	0.508003	1	829.039	-0.00509008	0.959832	0.999072	829.039	0.0972352	0.339594	0.804397	829.039	0.021594	0.849745	0.981839	829.039	-0.026684	0.814285	1	829.039	0.0756413	0.508003	1	829.039	-0.021594	0.849745
ENSMOCG00000008417	Gipc1	GIPC PDZ domain containing family member 1 [Source:NCBI gene;Acc:101993700]	2776.68	0.0695372	0.418301	1	2776.68	-0.0596182	0.487072	0.952693	2776.68	-0.0247729	0.796608	1	2776.68	-0.0695372	0.418301	1	2776.68	-0.129155	0.133308	0.663148	2776.68	-0.0943101	0.327613	1	2776.68	0.0596182	0.487072	0.952693	2776.68	0.129155	0.133308	0.663148	2776.68	0.0348453	0.717256	0.960604	2776.68	0.0247729	0.796608	1	2776.68	0.0943101	0.327613	1	2776.68	-0.0348453	0.717256
ENSMOCG00000000288	Atg5	autophagy related 5 [Source:NCBI gene;Acc:101986816]	431.614	0.0496941	0.461748	1	431.614	0.0920373	0.171994	0.831988	431.614	0.0903885	0.242689	1	431.614	-0.0496941	0.461748	1	431.614	0.0423431	0.5389	0.880207	431.614	0.0406944	0.605091	1	431.614	-0.0920373	0.171994	0.831988	431.614	-0.0423431	0.5389	0.880207	431.614	-0.00164875	0.983261	0.998035	431.614	-0.0903885	0.242689	1	431.614	-0.0406944	0.605091	1	431.614	0.00164875	0.983261
ENSMOCG00000007311	Tox4	TOX high mobility group box family member 4 [Source:NCBI gene;Acc:101983419]	1352.08	-0.0292565	0.680256	1	1352.08	-0.0221052	0.755119	0.980784	1352.08	0.0272346	0.73302	1	1352.08	0.0292565	0.680256	1	1352.08	0.00715133	0.920122	0.97991	1352.08	0.0564911	0.481368	1	1352.08	0.0221052	0.755119	0.980784	1352.08	-0.00715133	0.920122	0.97991	1352.08	0.0493398	0.538047	0.922801	1352.08	-0.0272346	0.73302	1	1352.08	-0.0564911	0.481368	1	1352.08	-0.0493398	0.538047
ENSMOCG00000018425	Paip2b	poly(A) binding protein interacting protein 2B [Source:NCBI gene;Acc:101996575]	1624.71	-0.024746	0.796657	1	1624.71	-0.0216559	0.821441	0.988163	1624.71	-0.117486	0.274512	1	1624.71	0.024746	0.796657	1	1624.71	0.00309009	0.974381	0.992937	1624.71	-0.0927399	0.389431	1	1624.71	0.0216559	0.821441	0.988163	1624.71	-0.00309009	0.974381	0.992937	1624.71	-0.09583	0.373504	0.915725	1624.71	0.117486	0.274512	1	1624.71	0.0927399	0.389431	1	1624.71	0.09583	0.373504
ENSMOCG00000020707	Krt42	keratin, type I cytoskeletal 42 [Source:NCBI gene;Acc:101986333]	10.059	-1.39716	0.0760735	1	10.059	-0.0698913	0.930977	0.99587	10.059	-0.794386	0.372101	1	10.059	1.39716	0.0760735	1	10.059	1.32727	0.0941903	0.606122	10.059	0.602775	0.492102	1	10.059	0.0698913	0.930977	0.99587	10.059	-1.32727	0.0941903	0.606122	10.059	-0.724494	0.418137	0.917007	10.059	0.794386	0.372101	1	10.059	-0.602775	0.492102	1	10.059	0.724494	0.418137
ENSMOCG00000007530	Zfp956	zinc finger protein 771-like [Source:NCBI gene;Acc:101982192]	638.84	-0.0194931	0.784941	1	638.84	0.15262	0.0332665	0.535889	638.84	-0.0032261	0.968094	1	638.84	0.0194931	0.784941	1	638.84	0.172113	0.0177531	0.385056	638.84	0.016267	0.841727	1	638.84	-0.15262	0.0332665	0.535889	638.84	-0.172113	0.0177531	0.385056	638.84	-0.155846	0.0564191	0.73649	638.84	0.0032261	0.968094	1	638.84	-0.016267	0.841727	1	638.84	0.155846	0.0564191
ENSMOCG00000022311	Pus1	pseudouridine synthase 1 [Source:NCBI gene;Acc:101996452]	416.681	0.0528807	0.614796	1	416.681	0.0173916	0.868149	0.99251	416.681	0.00356045	0.975976	1	416.681	-0.0528807	0.614796	1	416.681	-0.0354891	0.737491	0.932871	416.681	-0.0493203	0.679112	1	416.681	-0.0173916	0.868149	0.99251	416.681	0.0354891	0.737491	0.932871	416.681	-0.0138312	0.907428	0.990147	416.681	-0.00356045	0.975976	1	416.681	0.0493203	0.679112	1	416.681	0.0138312	0.907428
ENSMOCG00000011854	Lmna	lamin A/C [Source:NCBI gene;Acc:101982208]	1841.15	0.0567185	0.546012	1	1841.15	-0.0737706	0.431522	0.942999	1841.15	0.108239	0.304027	1	1841.15	-0.0567185	0.546012	1	1841.15	-0.130489	0.165537	0.694918	1841.15	0.0515209	0.625596	1	1841.15	0.0737706	0.431522	0.942999	1841.15	0.130489	0.165537	0.694918	1841.15	0.18201	0.0843364	0.805414	1841.15	-0.108239	0.304027	1	1841.15	-0.0515209	0.625596	1	1841.15	-0.18201	0.0843364
ENSMOCG00000001496	Atp13a1	ATPase 13A1 [Source:NCBI gene;Acc:102000594]	2069.77	0.0138848	0.840462	1	2069.77	-0.0232221	0.735928	0.978091	2069.77	-0.0106804	0.89013	1	2069.77	-0.0138848	0.840462	1	2069.77	-0.0371069	0.591852	0.895579	2069.77	-0.0245651	0.751668	1	2069.77	0.0232221	0.735928	0.978091	2069.77	0.0371069	0.591852	0.895579	2069.77	0.0125417	0.871482	0.986314	2069.77	0.0106804	0.89013	1	2069.77	0.0245651	0.751668	1	2069.77	-0.0125417	0.871482
ENSMOCG00000013816	Abcc8	ATP binding cassette subfamily C member 8 [Source:NCBI gene;Acc:101999837]	985.023	-0.0364535	0.810135	1	985.023	0.0507603	0.737971	0.978488	985.023	0.151489	0.373183	1	985.023	0.0364535	0.810135	1	985.023	0.0872138	0.566143	0.887805	985.023	0.187942	0.269936	1	985.023	-0.0507603	0.737971	0.978488	985.023	-0.0872138	0.566143	0.887805	985.023	0.100728	0.55434	0.927401	985.023	-0.151489	0.373183	1	985.023	-0.187942	0.269936	1	985.023	-0.100728	0.55434
ENSMOCG00000008455	NA	vomeronasal type-1 receptor 4-like [Source:NCBI gene;Acc:102000321]	1.75095	0.0138839	0.99102	1	1.75095	1.54447	0.249581	0.878163	1.75095	0.822572	0.574165	1	1.75095	-0.0138839	0.99102	1	1.75095	1.53059	0.258789	NA	1.75095	0.808688	0.583931	1	1.75095	-1.54447	0.249581	0.878163	1.75095	-1.53059	0.258789	NA	1.75095	-0.7219	0.645195	0.943921	1.75095	-0.822572	0.574165	1	1.75095	-0.808688	0.583931	1	1.75095	0.7219	0.645195
ENSMOCG00000017833	Smn1	survival of motor neuron 1, telomeric [Source:NCBI gene;Acc:101984856]	573.007	0.0153195	0.858881	1	573.007	-0.0507424	0.553979	0.961744	573.007	0.0653089	0.501886	1	573.007	-0.0153195	0.858881	1	573.007	-0.0660619	0.446095	0.851464	573.007	0.0499894	0.610359	1	573.007	0.0507424	0.553979	0.961744	573.007	0.0660619	0.446095	0.851464	573.007	0.116051	0.235059	0.889884	573.007	-0.0653089	0.501886	1	573.007	-0.0499894	0.610359	1	573.007	-0.116051	0.235059
ENSMOCG00000000481	Ssr4	signal sequence receptor subunit 4 [Source:NCBI gene;Acc:101979275]	1771.13	0.035325	0.703315	1	1771.13	-0.0397152	0.66806	0.975688	1771.13	0.101469	0.329177	1	1771.13	-0.035325	0.703315	1	1771.13	-0.0750403	0.419389	0.838117	1771.13	0.0661443	0.525843	1	1771.13	0.0397152	0.66806	0.975688	1771.13	0.0750403	0.419389	0.838117	1771.13	0.141185	0.175219	0.864676	1771.13	-0.101469	0.329177	1	1771.13	-0.0661443	0.525843	1	1771.13	-0.141185	0.175219
ENSMOCG00000011129	Chrdl1	chordin like 1 [Source:NCBI gene;Acc:101999139]	33.2059	0.186457	0.505806	1	33.2059	0.0502227	0.856274	0.992371	33.2059	-0.0797735	0.798892	1	33.2059	-0.186457	0.505806	1	33.2059	-0.136234	0.631685	0.909107	33.2059	-0.26623	0.404311	1	33.2059	-0.0502227	0.856274	0.992371	33.2059	0.136234	0.631685	0.909107	33.2059	-0.129996	0.681431	0.953667	33.2059	0.0797735	0.798892	1	33.2059	0.26623	0.404311	1	33.2059	0.129996	0.681431
ENSMOCG00000002556	Yes1	YES proto-oncogene 1, Src family tyrosine kinase [Source:NCBI gene;Acc:102002449]	266.356	-0.0581459	0.597458	1	266.356	0.0138015	0.900166	0.99251	266.356	0.0275447	0.825963	1	266.356	0.0581459	0.597458	1	266.356	0.0719473	0.517314	0.874856	266.356	0.0856905	0.49727	1	266.356	-0.0138015	0.900166	0.99251	266.356	-0.0719473	0.517314	0.874856	266.356	0.0137432	0.91325	0.991463	266.356	-0.0275447	0.825963	1	266.356	-0.0856905	0.49727	1	266.356	-0.0137432	0.91325
ENSMOCG00000016280	Ltbp1	latent transforming growth factor beta binding protein 1 [Source:NCBI gene;Acc:101979732]	129.412	-0.286419	0.168749	1	129.412	-0.129133	0.535512	0.959256	129.412	0.111388	0.637616	1	129.412	0.286419	0.168749	1	129.412	0.157286	0.451373	0.852931	129.412	0.397807	0.0930522	1	129.412	0.129133	0.535512	0.959256	129.412	-0.157286	0.451373	0.852931	129.412	0.240521	0.310407	0.904573	129.412	-0.111388	0.637616	1	129.412	-0.397807	0.0930522	1	129.412	-0.240521	0.310407
ENSMOCG00000013265	Idh3g	isocitrate dehydrogenase 3 (NAD(+)) gamma [Source:NCBI gene;Acc:102002921]	4814.17	0.0559172	0.426526	1	4814.17	-0.0387283	0.581436	0.963076	4814.17	0.00624574	0.936741	1	4814.17	-0.0559172	0.426526	1	4814.17	-0.0946455	0.178894	0.706	4814.17	-0.0496715	0.528667	1	4814.17	0.0387283	0.581436	0.963076	4814.17	0.0946455	0.178894	0.706	4814.17	0.0449741	0.56805	0.929902	4814.17	-0.00624574	0.936741	1	4814.17	0.0496715	0.528667	1	4814.17	-0.0449741	0.56805
ENSMOCG00000014973	Lyzl6	lysozyme like 6 [Source:NCBI gene;Acc:101997325]	0.494845	-1.41511	0.576841	1	0.494845	-2.02534	0.418131	NA	0.494845	-1.50626	0.595945	1	0.494845	1.41511	0.576841	1	0.494845	-0.610228	0.805766	NA	0.494845	-0.0911465	0.974246	1	0.494845	2.02534	0.418131	NA	0.494845	0.610228	0.805766	NA	0.494845	0.519081	0.852526	NA	0.494845	1.50626	0.595945	1	0.494845	0.0911465	0.974246	1	0.494845	-0.519081	0.852526
ENSMOCG00000009253	Pglyrp1	peptidoglycan recognition protein 1 [Source:NCBI gene;Acc:101998574]	57.7568	0.522453	0.0598378	1	57.7568	0.550622	0.0469038	0.603986	57.7568	-0.0234177	0.93917	1	57.7568	-0.522453	0.0598378	1	57.7568	0.0281692	0.920924	0.980353	57.7568	-0.545871	0.081065	1	57.7568	-0.550622	0.0469038	0.603986	57.7568	-0.0281692	0.920924	0.980353	57.7568	-0.57404	0.0661708	0.76217	57.7568	0.0234177	0.93917	1	57.7568	0.545871	0.081065	1	57.7568	0.57404	0.0661708
ENSMOCG00000008837	Ccne1	cyclin E1 [Source:NCBI gene;Acc:101979167]	96.176	0.0369585	0.843999	1	96.176	-0.00324473	0.986153	0.999928	96.176	-0.113273	0.590677	1	96.176	-0.0369585	0.843999	1	96.176	-0.0402032	0.832112	0.95936	96.176	-0.150232	0.480601	1	96.176	0.00324473	0.986153	0.999928	96.176	0.0402032	0.832112	0.95936	96.176	-0.110029	0.604159	0.938077	96.176	0.113273	0.590677	1	96.176	0.150232	0.480601	1	96.176	0.110029	0.604159
ENSMOCG00000011589	Tex45	testis expressed 45 [Source:NCBI gene;Acc:101989083]	0.841336	-0.493009	0.770031	1	0.841336	-1.65704	0.300785	NA	0.841336	-0.846677	0.650455	1	0.841336	0.493009	0.770031	1	0.841336	-1.16403	0.46254	NA	0.841336	-0.353668	0.848714	1	0.841336	1.65704	0.300785	NA	0.841336	1.16403	0.46254	NA	0.841336	0.810366	0.648363	NA	0.841336	0.846677	0.650455	1	0.841336	0.353668	0.848714	1	0.841336	-0.810366	0.648363
ENSMOCG00000000653	Tmem198b	transmembrane protein 198-like [Source:NCBI gene;Acc:101994085]	114.747	0.0585241	0.730614	1	114.747	0.098199	0.562827	0.962929	114.747	0.0645522	0.736693	1	114.747	-0.0585241	0.730614	1	114.747	0.0396749	0.817956	0.954491	114.747	0.0060281	0.975255	1	114.747	-0.098199	0.562827	0.962929	114.747	-0.0396749	0.817956	0.954491	114.747	-0.0336468	0.862383	0.983957	114.747	-0.0645522	0.736693	1	114.747	-0.0060281	0.975255	1	114.747	0.0336468	0.862383
ENSMOCG00000007079	Krt17	keratin 17 [Source:NCBI gene;Acc:101986624]	0.972704	-0.198039	0.882259	1	0.972704	-0.185335	0.8893	0.99251	0.972704	1.54313	0.358233	1	0.972704	0.198039	0.882259	1	0.972704	0.0127042	0.992475	NA	0.972704	1.74117	0.303447	1	0.972704	0.185335	0.8893	0.99251	0.972704	-0.0127042	0.992475	NA	0.972704	1.72847	0.305717	NA	0.972704	-1.54313	0.358233	1	0.972704	-1.74117	0.303447	1	0.972704	-1.72847	0.305717
ENSMOCG00000000113	Pygb	glycogen phosphorylase B [Source:NCBI gene;Acc:101987311]	9183.08	-0.0585584	0.391295	1	9183.08	0.0196205	0.77392	0.984565	9183.08	-0.0405666	0.59556	1	9183.08	0.0585584	0.391295	1	9183.08	0.0781789	0.252834	0.76013	9183.08	0.0179919	0.814023	1	9183.08	-0.0196205	0.77392	0.984565	9183.08	-0.0781789	0.252834	0.76013	9183.08	-0.0601871	0.431303	0.917007	9183.08	0.0405666	0.59556	1	9183.08	-0.0179919	0.814023	1	9183.08	0.0601871	0.431303
ENSMOCG00000008618	NA	MAP kinase interacting serine/threonine kinase 1 [Source:NCBI gene;Acc:101995641]	336.71	0.117675	0.156981	1	336.71	0.0823528	0.319084	0.911595	336.71	0.141971	0.133521	1	336.71	-0.117675	0.156981	1	336.71	-0.0353224	0.67647	0.91808	336.71	0.0242959	0.800956	1	336.71	-0.0823528	0.319084	0.911595	336.71	0.0353224	0.67647	0.91808	336.71	0.0596184	0.534363	0.922801	336.71	-0.141971	0.133521	1	336.71	-0.0242959	0.800956	1	336.71	-0.0596184	0.534363
ENSMOCG00000016248	Nlrp10	NLR family pyrin domain containing 10 [Source:NCBI gene;Acc:101993705]	1.34394	0.9452	0.430679	1	1.34394	0.734378	0.531543	0.958919	1.34394	0.849843	0.53545	1	1.34394	-0.9452	0.430679	1	1.34394	-0.210822	0.867206	NA	1.34394	-0.0953571	0.947442	1	1.34394	-0.734378	0.531543	0.958919	1.34394	0.210822	0.867206	NA	1.34394	0.115465	0.935436	0.994518	1.34394	-0.849843	0.53545	1	1.34394	0.0953571	0.947442	1	1.34394	-0.115465	0.935436
ENSMOCG00000009127	Mmp19	matrix metallopeptidase 19 [Source:NCBI gene;Acc:101994373]	40.1239	0.27411	0.379219	1	40.1239	0.180541	0.560087	0.962929	40.1239	0.000655	0.998499	1	40.1239	-0.27411	0.379219	1	40.1239	-0.0935689	0.767102	0.938387	40.1239	-0.273455	0.43913	1	40.1239	-0.180541	0.560087	0.962929	40.1239	0.0935689	0.767102	0.938387	40.1239	-0.179886	0.609105	0.93916	40.1239	-0.000655	0.998499	1	40.1239	0.273455	0.43913	1	40.1239	0.179886	0.609105
ENSMOCG00000012698	NA	NA	103.345	-0.0849443	0.528829	1	103.345	0.00871175	0.948637	0.998675	103.345	0.0170826	0.911942	1	103.345	0.0849443	0.528829	1	103.345	0.093656	0.494829	0.867083	103.345	0.102027	0.513604	1	103.345	-0.00871175	0.948637	0.998675	103.345	-0.093656	0.494829	0.867083	103.345	0.00837086	0.957343	0.996596	103.345	-0.0170826	0.911942	1	103.345	-0.102027	0.513604	1	103.345	-0.00837086	0.957343
ENSMOCG00000019841	NA	regulator of G-protein signaling 4 [Source:NCBI gene;Acc:101988990]	2801	-0.203057	0.0285545	1	2801	-0.397248	1.79e-05	0.00580516	2801	-0.00956333	0.926713	1	2801	0.203057	0.0285545	1	2801	-0.194191	0.0361633	0.474605	2801	0.193494	0.0629327	1	2801	0.397248	1.79e-05	0.00580516	2801	0.194191	0.0361633	0.474605	2801	0.387685	0.000191	0.0463012	2801	0.00956333	0.926713	1	2801	-0.193494	0.0629327	1	2801	-0.387685	0.000191
ENSMOCG00000010508	Rabggta	Rab geranylgeranyltransferase subunit alpha [Source:NCBI gene;Acc:102000409]	1376.52	0.110554	0.187047	1	1376.52	-0.0369295	0.658302	0.975674	1376.52	-0.061574	0.511151	1	1376.52	-0.110554	0.187047	1	1376.52	-0.147484	0.0793562	0.579998	1376.52	-0.172128	0.0677004	1	1376.52	0.0369295	0.658302	0.975674	1376.52	0.147484	0.0793562	0.579998	1376.52	-0.0246445	0.793088	0.97178	1376.52	0.061574	0.511151	1	1376.52	0.172128	0.0677004	1	1376.52	0.0246445	0.793088
ENSMOCG00000013161	Rab2b	RAB2B, member RAS oncogene family [Source:NCBI gene;Acc:101983983]	498.98	-0.160627	0.252552	1	498.98	-0.00385817	0.978092	0.999186	498.98	-0.166559	0.290541	1	498.98	0.160627	0.252552	1	498.98	0.156768	0.265782	0.763962	498.98	-0.00593245	0.970035	1	498.98	0.00385817	0.978092	0.999186	498.98	-0.156768	0.265782	0.763962	498.98	-0.162701	0.303191	0.904315	498.98	0.166559	0.290541	1	498.98	0.00593245	0.970035	1	498.98	0.162701	0.303191
ENSMOCG00000003592	Spry3	sprouty RTK signaling antagonist 3 [Source:NCBI gene;Acc:101991625]	12.3799	0.094397	0.85609	1	12.3799	-0.919426	0.0647506	0.686912	12.3799	-0.842069	0.133422	1	12.3799	-0.094397	0.85609	1	12.3799	-1.01382	0.0467645	0.512802	12.3799	-0.936466	0.101491	1	12.3799	0.919426	0.0647506	0.686912	12.3799	1.01382	0.0467645	0.512802	12.3799	0.0773579	0.888395	0.987395	12.3799	0.842069	0.133422	1	12.3799	0.936466	0.101491	1	12.3799	-0.0773579	0.888395
ENSMOCG00000008664	Ppme1	protein phosphatase methylesterase 1 [Source:NCBI gene;Acc:101981307]	4037.2	-0.0580181	0.192296	1	4037.2	0.00537047	0.903892	0.99251	4037.2	0.0144709	0.772307	1	4037.2	0.0580181	0.192296	1	4037.2	0.0633886	0.156125	0.687853	4037.2	0.072489	0.148773	1	4037.2	-0.00537047	0.903892	0.99251	4037.2	-0.0633886	0.156125	0.687853	4037.2	0.00910039	0.856104	0.982912	4037.2	-0.0144709	0.772307	1	4037.2	-0.072489	0.148773	1	4037.2	-0.00910039	0.856104
ENSMOCG00000012350	Ptger1	prostaglandin E receptor 1 [Source:NCBI gene;Acc:101994474]	376.59	0.109856	0.369065	1	376.59	-0.108678	0.370676	0.927002	376.59	0.14874	0.280078	1	376.59	-0.109856	0.369065	1	376.59	-0.218534	0.0751932	0.572446	376.59	0.0388837	0.779615	1	376.59	0.108678	0.370676	0.927002	376.59	0.218534	0.0751932	0.572446	376.59	0.257418	0.0624432	0.753871	376.59	-0.14874	0.280078	1	376.59	-0.0388837	0.779615	1	376.59	-0.257418	0.0624432
ENSMOCG00000001830	Zswim5	zinc finger SWIM-type containing 5 [Source:NCBI gene;Acc:101979832]	487.496	-0.0221611	0.733594	1	487.496	0.151406	0.020842	0.458529	487.496	0.0569748	0.443749	1	487.496	0.0221611	0.733594	1	487.496	0.173567	0.0093175	0.314564	487.496	0.079136	0.29443	1	487.496	-0.151406	0.020842	0.458529	487.496	-0.173567	0.0093175	0.314564	487.496	-0.0944313	0.213023	0.882947	487.496	-0.0569748	0.443749	1	487.496	-0.079136	0.29443	1	487.496	0.0944313	0.213023
ENSMOCG00000012680	Magi3	membrane associated guanylate kinase, WW and PDZ domain containing 3 [Source:NCBI gene;Acc:102001437]	145.363	-0.0107332	0.964449	1	145.363	-0.275969	0.249173	0.877983	145.363	-0.215017	0.424399	1	145.363	0.0107332	0.964449	1	145.363	-0.265235	0.270838	0.766278	145.363	-0.204284	0.449976	1	145.363	0.275969	0.249173	0.877983	145.363	0.265235	0.270838	0.766278	145.363	0.0609514	0.820895	0.9754	145.363	0.215017	0.424399	1	145.363	0.204284	0.449976	1	145.363	-0.0609514	0.820895
ENSMOCG00000000270	Srpk3	SRSF protein kinase 3 [Source:NCBI gene;Acc:101979755]	18.9105	0.301692	0.371686	1	18.9105	0.367702	0.276307	0.894471	18.9105	0.637278	0.106991	1	18.9105	-0.301692	0.371686	1	18.9105	0.0660105	0.849879	0.961886	18.9105	0.335587	0.407098	1	18.9105	-0.367702	0.276307	0.894471	18.9105	-0.0660105	0.849879	0.961886	18.9105	0.269576	0.505482	0.922052	18.9105	-0.637278	0.106991	1	18.9105	-0.335587	0.407098	1	18.9105	-0.269576	0.505482
ENSMOCG00000002365	Lkaaear1	LKAAEAR motif containing 1 [Source:NCBI gene;Acc:101990556]	48.6903	-0.237837	0.230637	1	48.6903	-0.229483	0.244801	0.875007	48.6903	-0.152907	0.497658	1	48.6903	0.237837	0.230637	1	48.6903	0.00835335	0.96665	0.992529	48.6903	0.0849292	0.709089	1	48.6903	0.229483	0.244801	0.875007	48.6903	-0.00835335	0.96665	0.992529	48.6903	0.0765759	0.735508	0.964031	48.6903	0.152907	0.497658	1	48.6903	-0.0849292	0.709089	1	48.6903	-0.0765759	0.735508
ENSMOCG00000017676	Atp7b	ATPase copper transporting beta [Source:NCBI gene;Acc:101986601]	103.339	-0.130299	0.501555	1	103.339	-0.602056	0.00160018	0.131988	103.339	0.288935	0.195582	1	103.339	0.130299	0.501555	1	103.339	-0.471757	0.0142094	0.354415	103.339	0.419234	0.0620072	1	103.339	0.602056	0.00160018	0.131988	103.339	0.471757	0.0142094	0.354415	103.339	0.890991	5.97e-05	0.0185842	103.339	-0.288935	0.195582	1	103.339	-0.419234	0.0620072	1	103.339	-0.890991	5.97e-05
ENSMOCG00000001118	Pkn1	protein kinase N1 [Source:NCBI gene;Acc:101993986]	1889.5	0.0999103	0.159835	1	1889.5	-0.0356314	0.615007	0.968458	1889.5	-0.0311716	0.695164	1	1889.5	-0.0999103	0.159835	1	1889.5	-0.135542	0.05734	0.543697	1889.5	-0.131082	0.101152	1	1889.5	0.0356314	0.615007	0.968458	1889.5	0.135542	0.05734	0.543697	1889.5	0.00445987	0.955406	0.996596	1889.5	0.0311716	0.695164	1	1889.5	0.131082	0.101152	1	1889.5	-0.00445987	0.955406
ENSMOCG00000021413	Serf1	small EDRK-rich factor 1A [Source:NCBI gene;Acc:101985150]	279.386	-0.0100843	0.92512	1	279.386	-0.201619	0.057376	0.657688	279.386	0.00810778	0.94669	1	279.386	0.0100843	0.92512	1	279.386	-0.191535	0.0749954	0.572446	279.386	0.018192	0.881998	1	279.386	0.201619	0.057376	0.657688	279.386	0.191535	0.0749954	0.572446	279.386	0.209727	0.0843317	0.805414	279.386	-0.00810778	0.94669	1	279.386	-0.018192	0.881998	1	279.386	-0.209727	0.0843317
ENSMOCG00000000546	NA	serpin B4 [Source:NCBI gene;Acc:101994747]	NA	NA	NA	NA	NA	NA	NA	NA	NA	NA	NA	NA	NA	NA	NA	NA	NA	NA	NA	NA	NA	NA	NA	NA	NA	NA	NA	NA	NA	NA	NA	NA	NA	NA	NA	NA	NA	NA	NA	NA	NA	NA	NA	NA	NA	NA	NA
ENSMOCG00000008239	Cpm	carboxypeptidase M [Source:NCBI gene;Acc:102000813]	24.7731	-0.0222098	0.963762	1	24.7731	0.00192584	0.996852	0.999928	24.7731	-0.303461	0.577909	1	24.7731	0.0222098	0.963762	1	24.7731	0.0241357	0.960856	0.991592	24.7731	-0.281251	0.608179	1	24.7731	-0.00192584	0.996852	0.999928	24.7731	-0.0241357	0.960856	0.991592	24.7731	-0.305387	0.577327	0.931807	24.7731	0.303461	0.577909	1	24.7731	0.281251	0.608179	1	24.7731	0.305387	0.577327
ENSMOCG00000022628	Aifm1	apoptosis inducing factor mitochondria associated 1 [Source:NCBI gene;Acc:101998429]	476.436	-0.00667487	0.93299	1	476.436	0.0736183	0.353714	0.921859	476.436	0.0239152	0.790151	1	476.436	0.00667487	0.93299	1	476.436	0.0802932	0.318271	0.796153	476.436	0.03059	0.736242	1	476.436	-0.0736183	0.353714	0.921859	476.436	-0.0802932	0.318271	0.796153	476.436	-0.0497032	0.584168	0.933555	476.436	-0.0239152	0.790151	1	476.436	-0.03059	0.736242	1	476.436	0.0497032	0.584168
ENSMOCG00000019652	NA	NA	15.3267	-0.291125	0.385241	1	15.3267	-0.678533	0.0366987	0.558597	15.3267	-0.259222	0.494768	1	15.3267	0.291125	0.385241	1	15.3267	-0.387408	0.237637	0.749533	15.3267	0.0319033	0.933522	1	15.3267	0.678533	0.0366987	0.558597	15.3267	0.387408	0.237637	0.749533	15.3267	0.419311	0.261336	0.902787	15.3267	0.259222	0.494768	1	15.3267	-0.0319033	0.933522	1	15.3267	-0.419311	0.261336
ENSMOCG00000005684	NA	polysaccharide biosynthesis domain containing 1 [Source:NCBI gene;Acc:101985866]	991.039	-0.044328	0.605916	1	991.039	-0.383895	6.83e-06	0.00257098	991.039	0.0218474	0.821355	1	991.039	0.044328	0.605916	1	991.039	-0.339567	7.54e-05	0.0198013	991.039	0.0661754	0.495778	1	991.039	0.383895	6.83e-06	0.00257098	991.039	0.339567	7.54e-05	0.0198013	991.039	0.405743	2.68e-05	0.0111598	991.039	-0.0218474	0.821355	1	991.039	-0.0661754	0.495778	1	991.039	-0.405743	2.68e-05
ENSMOCG00000020521	Actg2	actin gamma 2, smooth muscle [Source:NCBI gene;Acc:101996167]	8.33927	-0.0898141	0.84946	1	8.33927	0.265878	0.581547	0.963076	8.33927	0.247288	0.654136	1	8.33927	0.0898141	0.84946	1	8.33927	0.355692	0.467669	0.859346	8.33927	0.337102	0.546021	1	8.33927	-0.265878	0.581547	0.963076	8.33927	-0.355692	0.467669	0.859346	8.33927	-0.0185898	0.973809	0.997549	8.33927	-0.247288	0.654136	1	8.33927	-0.337102	0.546021	1	8.33927	0.0185898	0.973809
ENSMOCG00000013526	Rgs19	regulator of G protein signaling 19 [Source:NCBI gene;Acc:101992048]	1024.25	-0.034837	0.745085	1	1024.25	-0.0937723	0.380701	0.930177	1024.25	-0.0368098	0.759278	1	1024.25	0.034837	0.745085	1	1024.25	-0.0589353	0.583037	0.891407	1024.25	-0.00197283	0.986934	1	1024.25	0.0937723	0.380701	0.930177	1024.25	0.0589353	0.583037	0.891407	1024.25	0.0569625	0.63589	0.942777	1024.25	0.0368098	0.759278	1	1024.25	0.00197283	0.986934	1	1024.25	-0.0569625	0.63589
ENSMOCG00000002310	Krt16	keratin 16 [Source:NCBI gene;Acc:101986908]	NA	NA	NA	NA	NA	NA	NA	NA	NA	NA	NA	NA	NA	NA	NA	NA	NA	NA	NA	NA	NA	NA	NA	NA	NA	NA	NA	NA	NA	NA	NA	NA	NA	NA	NA	NA	NA	NA	NA	NA	NA	NA	NA	NA	NA	NA	NA
ENSMOCG00000019500	Tgm1	transglutaminase 1 [Source:NCBI gene;Acc:102001338]	73.1127	0.0670104	0.710465	1	73.1127	-0.0125118	0.944339	0.998562	73.1127	0.106797	0.60269	1	73.1127	-0.0670104	0.710465	1	73.1127	-0.0795222	0.664031	0.914754	73.1127	0.0397868	0.848707	1	73.1127	0.0125118	0.944339	0.998562	73.1127	0.0795222	0.664031	0.914754	73.1127	0.119309	0.565181	0.929459	73.1127	-0.106797	0.60269	1	73.1127	-0.0397868	0.848707	1	73.1127	-0.119309	0.565181
ENSMOCG00000019025	NA	GEM interacting protein [Source:NCBI gene;Acc:102000875]	632.397	0.0426187	0.709107	1	632.397	-0.0317485	0.780533	0.984565	632.397	0.104879	0.41395	1	632.397	-0.0426187	0.709107	1	632.397	-0.0743672	0.516685	0.874856	632.397	0.0622601	0.62943	1	632.397	0.0317485	0.780533	0.984565	632.397	0.0743672	0.516685	0.874856	632.397	0.136627	0.288674	0.904315	632.397	-0.104879	0.41395	1	632.397	-0.0622601	0.62943	1	632.397	-0.136627	0.288674
ENSMOCG00000016754	Plxnb3	plexin B3 [Source:NCBI gene;Acc:101980044]	481.919	-0.017416	0.925103	1	481.919	0.0775618	0.675462	0.976582	481.919	-0.0141284	0.945713	1	481.919	0.017416	0.925103	1	481.919	0.0949778	0.60916	0.90141	481.919	0.00328762	0.987386	1	481.919	-0.0775618	0.675462	0.976582	481.919	-0.0949778	0.60916	0.90141	481.919	-0.0916902	0.65926	0.947821	481.919	0.0141284	0.945713	1	481.919	-0.00328762	0.987386	1	481.919	0.0916902	0.65926
ENSMOCG00000014204	Eif3f	eukaryotic translation initiation factor 3 subunit F [Source:NCBI gene;Acc:101988237]	4771.07	0.0232797	0.752045	1	4771.07	0.0127304	0.862752	0.99251	4771.07	-0.0226631	0.783439	1	4771.07	-0.0232797	0.752045	1	4771.07	-0.0105493	0.886307	0.971563	4771.07	-0.0459428	0.578003	1	4771.07	-0.0127304	0.862752	0.99251	4771.07	0.0105493	0.886307	0.971563	4771.07	-0.0353935	0.668096	0.949775	4771.07	0.0226631	0.783439	1	4771.07	0.0459428	0.578003	1	4771.07	0.0353935	0.668096
ENSMOCG00000019857	NA	HLA class I histocompatibility antigen, A-25 alpha chain-like [Source:NCBI gene;Acc:101996017]	29.5947	-0.28941	0.559744	1	29.5947	-0.428935	0.385607	0.933463	29.5947	-0.458958	0.407977	1	29.5947	0.28941	0.559744	1	29.5947	-0.139525	0.778141	0.94142	29.5947	-0.169549	0.760161	1	29.5947	0.428935	0.385607	0.933463	29.5947	0.139525	0.778141	0.94142	29.5947	-0.0300236	0.956762	0.996596	29.5947	0.458958	0.407977	1	29.5947	0.169549	0.760161	1	29.5947	0.0300236	0.956762
ENSMOCG00000014550	Ulk1	unc-51 like autophagy activating kinase 1 [Source:NCBI gene;Acc:101996921]	2579.14	-0.0323234	0.694135	1	2579.14	0.033715	0.681585	0.976582	2579.14	0.00498064	0.956864	1	2579.14	0.0323234	0.694135	1	2579.14	0.0660384	0.422786	0.839833	2579.14	0.037304	0.686002	1	2579.14	-0.033715	0.681585	0.976582	2579.14	-0.0660384	0.422786	0.839833	2579.14	-0.0287344	0.755432	0.96898	2579.14	-0.00498064	0.956864	1	2579.14	-0.037304	0.686002	1	2579.14	0.0287344	0.755432
ENSMOCG00000016525	NA	occludin [Source:NCBI gene;Acc:101987653]	118.674	-0.0988274	0.567011	1	118.674	-0.104415	0.544068	0.959256	118.674	-0.0785932	0.687037	1	118.674	0.0988274	0.567011	1	118.674	-0.00558729	0.97433	0.992937	118.674	0.0202341	0.917954	1	118.674	0.104415	0.544068	0.959256	118.674	0.00558729	0.97433	0.992937	118.674	0.0258214	0.895169	0.988609	118.674	0.0785932	0.687037	1	118.674	-0.0202341	0.917954	1	118.674	-0.0258214	0.895169
ENSMOCG00000016934	Capn12	calpain 12 [Source:NCBI gene;Acc:101991535]	12.3242	-0.0190901	0.955702	1	12.3242	0.385173	0.27676	0.894471	12.3242	-0.044254	0.909865	1	12.3242	0.0190901	0.955702	1	12.3242	0.404263	0.26553	0.763757	12.3242	-0.0251638	0.949716	1	12.3242	-0.385173	0.27676	0.894471	12.3242	-0.404263	0.26553	0.763757	12.3242	-0.429427	0.292654	0.904315	12.3242	0.044254	0.909865	1	12.3242	0.0251638	0.949716	1	12.3242	0.429427	0.292654
ENSMOCG00000013266	Tmem108	transmembrane protein 108 [Source:NCBI gene;Acc:101983317]	253.457	0.0315672	0.767651	1	253.457	-0.152614	0.148543	0.813064	253.457	0.114484	0.345393	1	253.457	-0.0315672	0.767651	1	253.457	-0.184181	0.086787	0.593629	253.457	0.0829171	0.500222	1	253.457	0.152614	0.148543	0.813064	253.457	0.184181	0.086787	0.593629	253.457	0.267098	0.0285065	0.621619	253.457	-0.114484	0.345393	1	253.457	-0.0829171	0.500222	1	253.457	-0.267098	0.0285065
ENSMOCG00000012531	Cyp3a13	cytochrome P450 3A9 [Source:NCBI gene;Acc:101996747]	3.24307	0.180869	0.769117	1	3.24307	0.114857	0.85028	0.990961	3.24307	0.442349	0.550123	1	3.24307	-0.180869	0.769117	1	3.24307	-0.0660119	0.917452	NA	3.24307	0.26148	0.73209	1	3.24307	-0.114857	0.85028	0.990961	3.24307	0.0660119	0.917452	NA	3.24307	0.327492	0.665534	0.949358	3.24307	-0.442349	0.550123	1	3.24307	-0.26148	0.73209	1	3.24307	-0.327492	0.665534
ENSMOCG00000018178	NA	NA	NA	NA	NA	NA	NA	NA	NA	NA	NA	NA	NA	NA	NA	NA	NA	NA	NA	NA	NA	NA	NA	NA	NA	NA	NA	NA	NA	NA	NA	NA	NA	NA	NA	NA	NA	NA	NA	NA	NA	NA	NA	NA	NA	NA	NA	NA	NA
ENSMOCG00000007851	NA	gastrula zinc finger protein XlCGF26.1-like [Source:NCBI gene;Acc:101987960]	6.83897	-0.269238	0.613998	1	6.83897	-0.305627	0.564932	0.962929	6.83897	-0.189045	0.757475	1	6.83897	0.269238	0.613998	1	6.83897	-0.0363897	0.945551	0.987717	6.83897	0.0801924	0.896046	1	6.83897	0.305627	0.564932	0.962929	6.83897	0.0363897	0.945551	0.987717	6.83897	0.116582	0.848764	0.981539	6.83897	0.189045	0.757475	1	6.83897	-0.0801924	0.896046	1	6.83897	-0.116582	0.848764
ENSMOCG00000018291	Tcea2	transcription elongation factor A2 [Source:NCBI gene;Acc:101990840]	2713.54	0.0478045	0.54312	1	2713.54	0.139228	0.0765517	0.723974	2713.54	0.0320979	0.715343	1	2713.54	-0.0478045	0.54312	1	2713.54	0.0914233	0.24633	0.756021	2713.54	-0.0157066	0.858716	1	2713.54	-0.139228	0.0765517	0.723974	2713.54	-0.0914233	0.24633	0.756021	2713.54	-0.10713	0.224695	0.887078	2713.54	-0.0320979	0.715343	1	2713.54	0.0157066	0.858716	1	2713.54	0.10713	0.224695
ENSMOCG00000022425	Ndn	necdin, MAGE family member [Source:NCBI gene;Acc:101980882]	19493.7	0.0767581	0.47885	1	19493.7	-0.0420679	0.697898	0.976582	19493.7	0.0422335	0.72749	1	19493.7	-0.0767581	0.47885	1	19493.7	-0.118826	0.273028	0.767195	19493.7	-0.0345246	0.775797	1	19493.7	0.0420679	0.697898	0.976582	19493.7	0.118826	0.273028	0.767195	19493.7	0.0843014	0.486747	0.920329	19493.7	-0.0422335	0.72749	1	19493.7	0.0345246	0.775797	1	19493.7	-0.0843014	0.486747
ENSMOCG00000018470	NA	zinc and ring finger 4 [Source:NCBI gene;Acc:101986737]	17.7327	-0.0268755	0.935569	1	17.7327	0.155018	0.643044	0.974095	17.7327	0.0245546	0.948138	1	17.7327	0.0268755	0.935569	1	17.7327	0.181894	0.595088	0.896677	17.7327	0.0514301	0.893562	1	17.7327	-0.155018	0.643044	0.974095	17.7327	-0.181894	0.595088	0.896677	17.7327	-0.130464	0.735471	0.964031	17.7327	-0.0245546	0.948138	1	17.7327	-0.0514301	0.893562	1	17.7327	0.130464	0.735471
ENSMOCG00000022539	Rprml	reprimo like [Source:NCBI gene;Acc:101997909]	99.6091	0.0167214	0.946079	1	99.6091	0.183354	0.459019	0.949394	99.6091	-0.0444323	0.872631	1	99.6091	-0.0167214	0.946079	1	99.6091	0.166632	0.504388	0.870542	99.6091	-0.0611537	0.826454	1	99.6091	-0.183354	0.459019	0.949394	99.6091	-0.166632	0.504388	0.870542	99.6091	-0.227786	0.414677	0.917007	99.6091	0.0444323	0.872631	1	99.6091	0.0611537	0.826454	1	99.6091	0.227786	0.414677
ENSMOCG00000004002	NA	NA	67.5292	-0.205952	0.301267	1	67.5292	-0.0114062	0.954607	0.998945	67.5292	-0.0206766	0.927548	1	67.5292	0.205952	0.301267	1	67.5292	0.194546	0.335003	0.802944	67.5292	0.185276	0.417731	1	67.5292	0.0114062	0.954607	0.998945	67.5292	-0.194546	0.335003	0.802944	67.5292	-0.00927041	0.967798	0.997242	67.5292	0.0206766	0.927548	1	67.5292	-0.185276	0.417731	1	67.5292	0.00927041	0.967798
ENSMOCG00000012465	NA	NA	10136	-0.0721828	0.350885	1	10136	-0.0153208	0.843028	0.989515	10136	-0.0758289	0.380985	1	10136	0.0721828	0.350885	1	10136	0.056862	0.462646	0.858007	10136	-0.00364616	0.966415	1	10136	0.0153208	0.843028	0.989515	10136	-0.056862	0.462646	0.858007	10136	-0.0605081	0.484683	0.919675	10136	0.0758289	0.380985	1	10136	0.00364616	0.966415	1	10136	0.0605081	0.484683
ENSMOCG00000014080	Spryd7	SPRY domain containing 7 [Source:NCBI gene;Acc:101991350]	2719.69	-0.00754851	0.906764	1	2719.69	0.0625265	0.331759	0.915705	2719.69	0.103849	0.151604	1	2719.69	0.00754851	0.906764	1	2719.69	0.070075	0.278481	0.771637	2719.69	0.111397	0.125123	1	2719.69	-0.0625265	0.331759	0.915705	2719.69	-0.070075	0.278481	0.771637	2719.69	0.0413223	0.569296	0.930734	2719.69	-0.103849	0.151604	1	2719.69	-0.111397	0.125123	1	2719.69	-0.0413223	0.569296
ENSMOCG00000021160	1700001C02Rik	chromosome unknown C2orf70 homolog [Source:NCBI gene;Acc:102000412]	2.44047	0.424404	0.639046	1	2.44047	0.788448	0.393947	0.935884	2.44047	0.104939	0.917052	1	2.44047	-0.424404	0.639046	1	2.44047	0.364044	0.704771	NA	2.44047	-0.319465	0.758861	1	2.44047	-0.788448	0.393947	0.935884	2.44047	-0.364044	0.704771	NA	2.44047	-0.683509	0.518314	0.922801	2.44047	-0.104939	0.917052	1	2.44047	0.319465	0.758861	1	2.44047	0.683509	0.518314
ENSMOCG00000009645	NA	putative 60S ribosomal protein L37a [Source:NCBI gene;Acc:101983263]	1.68366	-0.570562	0.575403	1	1.68366	-0.208486	0.84148	0.989515	1.68366	-1.00882	0.363901	1	1.68366	0.570562	0.575403	1	1.68366	0.362076	0.724058	NA	1.68366	-0.43826	0.689066	1	1.68366	0.208486	0.84148	0.989515	1.68366	-0.362076	0.724058	NA	1.68366	-0.800337	0.473859	0.918414	1.68366	1.00882	0.363901	1	1.68366	0.43826	0.689066	1	1.68366	0.800337	0.473859
ENSMOCG00000014064	Pram1	PML-RARA regulated adaptor molecule 1 [Source:NCBI gene;Acc:101982775]	1.09752	0.621569	0.620946	1	1.09752	-0.0111613	0.992554	0.999928	1.09752	0.22046	0.874703	1	1.09752	-0.621569	0.620946	1	1.09752	-0.63273	0.620344	NA	1.09752	-0.401109	0.784703	1	1.09752	0.0111613	0.992554	0.999928	1.09752	0.63273	0.620344	NA	1.09752	0.231621	0.870105	NA	1.09752	-0.22046	0.874703	1	1.09752	0.401109	0.784703	1	1.09752	-0.231621	0.870105
ENSMOCG00000017874	NA	NA	3.64871	0.65963	0.356616	1	3.64871	1.04212	0.158429	0.823474	3.64871	-0.546505	0.462843	1	3.64871	-0.65963	0.356616	1	3.64871	0.382493	0.625386	NA	3.64871	-1.20613	0.126148	1	3.64871	-1.04212	0.158429	0.823474	3.64871	-0.382493	0.625386	NA	3.64871	-1.58863	0.0497998	0.716861	3.64871	0.546505	0.462843	1	3.64871	1.20613	0.126148	1	3.64871	1.58863	0.0497998
ENSMOCG00000018414	Agpat5	1-acylglycerol-3-phosphate O-acyltransferase 5 [Source:NCBI gene;Acc:101982735]	995.443	0.0163146	0.798874	1	995.443	0.0113522	0.858832	0.99251	995.443	-0.0479848	0.506113	1	995.443	-0.0163146	0.798874	1	995.443	-0.00496244	0.93867	0.986319	995.443	-0.0642994	0.376859	1	995.443	-0.0113522	0.858832	0.99251	995.443	0.00496244	0.93867	0.986319	995.443	-0.0593369	0.413647	0.917007	995.443	0.0479848	0.506113	1	995.443	0.0642994	0.376859	1	995.443	0.0593369	0.413647
ENSMOCG00000009006	Zfp212	zinc finger protein 212 [Source:NCBI gene;Acc:101982480]	608.6	-0.0442614	0.450546	1	608.6	0.10866	0.0653268	0.690371	608.6	-0.045666	0.492682	1	608.6	0.0442614	0.450546	1	608.6	0.152922	0.0107974	0.327589	608.6	-0.00140457	0.983393	1	608.6	-0.10866	0.0653268	0.690371	608.6	-0.152922	0.0107974	0.327589	608.6	-0.154326	0.0227034	0.58576	608.6	0.045666	0.492682	1	608.6	0.00140457	0.983393	1	608.6	0.154326	0.0227034
ENSMOCG00000016171	Cabp5	calcium binding protein 5 [Source:NCBI gene;Acc:101997057]	1.60037	0.457234	0.613196	1	1.60037	1.66835	0.105557	0.775228	1.60037	0.833668	0.452757	1	1.60037	-0.457234	0.613196	1	1.60037	1.21111	0.25751	NA	1.60037	0.376434	0.742648	1	1.60037	-1.66835	0.105557	0.775228	1.60037	-1.21111	0.25751	NA	1.60037	-0.834678	0.503793	0.922052	1.60037	-0.833668	0.452757	1	1.60037	-0.376434	0.742648	1	1.60037	0.834678	0.503793
ENSMOCG00000004536	Pex11g	peroxisomal biogenesis factor 11 gamma [Source:NCBI gene;Acc:101989372]	25.2073	-0.0717495	0.802833	1	25.2073	-0.275197	0.330441	0.914764	25.2073	-0.195122	0.545795	1	25.2073	0.0717495	0.802833	1	25.2073	-0.203447	0.480107	0.863752	25.2073	-0.123372	0.706562	1	25.2073	0.275197	0.330441	0.914764	25.2073	0.203447	0.480107	0.863752	25.2073	0.0800752	0.804606	0.974418	25.2073	0.195122	0.545795	1	25.2073	0.123372	0.706562	1	25.2073	-0.0800752	0.804606
ENSMOCG00000014804	Lpar2	lysophosphatidic acid receptor 2 [Source:NCBI gene;Acc:102001158]	40.8119	-0.279372	0.146056	1	40.8119	-0.237143	0.216552	0.859015	40.8119	0.0850176	0.708079	1	40.8119	0.279372	0.146056	1	40.8119	0.0422285	0.827309	0.958094	40.8119	0.364389	0.110727	1	40.8119	0.237143	0.216552	0.859015	40.8119	-0.0422285	0.827309	0.958094	40.8119	0.322161	0.158066	0.852717	40.8119	-0.0850176	0.708079	1	40.8119	-0.364389	0.110727	1	40.8119	-0.322161	0.158066
ENSMOCG00000014090	Rasd2	RASD family member 2 [Source:NCBI gene;Acc:102002707]	2924.03	-0.0839725	0.239808	1	2924.03	0.0379104	0.59573	0.965729	2924.03	0.00180072	0.982064	1	2924.03	0.0839725	0.239808	1	2924.03	0.121883	0.0888581	0.598561	2924.03	0.0857732	0.28519	1	2924.03	-0.0379104	0.59573	0.965729	2924.03	-0.121883	0.0888581	0.598561	2924.03	-0.0361097	0.652826	0.946297	2924.03	-0.00180072	0.982064	1	2924.03	-0.0857732	0.28519	1	2924.03	0.0361097	0.652826
ENSMOCG00000020831	Cst8	cystatin 8 [Source:NCBI gene;Acc:101979997]	0.550918	0.496294	0.781928	1	0.550918	-0.0931469	0.95739	NA	0.550918	0.940691	0.643982	1	0.550918	-0.496294	0.781928	1	0.550918	-0.589441	0.744797	NA	0.550918	0.444398	0.8319	1	0.550918	0.0931469	0.95739	NA	0.550918	0.589441	0.744797	NA	0.550918	1.03384	0.61427	NA	0.550918	-0.940691	0.643982	1	0.550918	-0.444398	0.8319	1	0.550918	-1.03384	0.61427
ENSMOCG00000001961	Incenp	inner centromere protein [Source:NCBI gene;Acc:101997609]	81.285	-0.189606	0.20027	1	81.285	-0.160129	0.27835	0.895621	81.285	-0.0737583	0.663871	1	81.285	0.189606	0.20027	1	81.285	0.0294771	0.843752	0.961845	81.285	0.115848	0.498932	1	81.285	0.160129	0.27835	0.895621	81.285	-0.0294771	0.843752	0.961845	81.285	0.0863708	0.613597	0.939929	81.285	0.0737583	0.663871	1	81.285	-0.115848	0.498932	1	81.285	-0.0863708	0.613597
ENSMOCG00000000102	Zdhhc13	zinc finger DHHC-type containing 13 [Source:NCBI gene;Acc:101979470]	266.965	-0.0622343	0.615832	1	266.965	0.0316048	0.798903	0.984832	266.965	0.0315492	0.822185	1	266.965	0.0622343	0.615832	1	266.965	0.0938392	0.453252	0.854257	266.965	0.0937835	0.506945	1	266.965	-0.0316048	0.798903	0.984832	266.965	-0.0938392	0.453252	0.854257	266.965	-5.57e-05	0.999686	0.999835	266.965	-0.0315492	0.822185	1	266.965	-0.0937835	0.506945	1	266.965	5.57e-05	0.999686
ENSMOCG00000000801	NA	NA	12.9454	0.587963	0.183939	1	12.9454	-0.30182	0.469157	0.950009	12.9454	-0.674133	0.144981	1	12.9454	-0.587963	0.183939	1	12.9454	-0.889783	0.0442859	0.504713	12.9454	-1.2621	0.00934293	1	12.9454	0.30182	0.469157	0.950009	12.9454	0.889783	0.0442859	0.504713	12.9454	-0.372313	0.420728	0.917007	12.9454	0.674133	0.144981	1	12.9454	1.2621	0.00934293	1	12.9454	0.372313	0.420728
ENSMOCG00000000155	Lims1	LIM zinc finger domain containing 1 [Source:NCBI gene;Acc:101990698]	120.666	-0.123896	0.419206	1	120.666	-0.0959262	0.529636	0.958919	120.666	0.0448494	0.797414	1	120.666	0.123896	0.419206	1	120.666	0.02797	0.855921	0.9639	120.666	0.168746	0.337593	1	120.666	0.0959262	0.529636	0.958919	120.666	-0.02797	0.855921	0.9639	120.666	0.140776	0.421963	0.917007	120.666	-0.0448494	0.797414	1	120.666	-0.168746	0.337593	1	120.666	-0.140776	0.421963
ENSMOCG00000004321	Opn3	opsin 3 [Source:NCBI gene;Acc:101980405]	150.789	-0.161188	0.53523	1	150.789	0.292749	0.262334	0.883204	150.789	-0.0249179	0.93199	1	150.789	0.161188	0.53523	1	150.789	0.453937	0.083001	0.588598	150.789	0.13627	0.641402	1	150.789	-0.292749	0.262334	0.883204	150.789	-0.453937	0.083001	0.588598	150.789	-0.317667	0.279374	0.90308	150.789	0.0249179	0.93199	1	150.789	-0.13627	0.641402	1	150.789	0.317667	0.279374
ENSMOCG00000015386	Gabrq	gamma-aminobutyric acid type A receptor theta subunit [Source:NCBI gene;Acc:101999404]	3981.7	-0.176591	0.023422	1	3981.7	-0.179173	0.0214003	0.462727	3981.7	-0.0905016	0.29974	1	3981.7	0.176591	0.023422	1	3981.7	-0.00258129	0.973584	0.992937	3981.7	0.0860897	0.324309	1	3981.7	0.179173	0.0214003	0.462727	3981.7	0.00258129	0.973584	0.992937	3981.7	0.088671	0.309806	0.904573	3981.7	0.0905016	0.29974	1	3981.7	-0.0860897	0.324309	1	3981.7	-0.088671	0.309806
ENSMOCG00000022639	NA	60S ribosomal protein L37 pseudogene [Source:NCBI gene;Acc:101998933]	0.391234	-0.373944	0.868657	1	0.391234	-1.76482	0.426643	NA	0.391234	-1.94956	0.430024	1	0.391234	0.373944	0.868657	1	0.391234	-1.39088	0.530984	NA	0.391234	-1.57562	0.523617	1	0.391234	1.76482	0.426643	NA	0.391234	1.39088	0.530984	NA	0.391234	-0.18474	0.939467	NA	0.391234	1.94956	0.430024	1	0.391234	1.57562	0.523617	1	0.391234	0.18474	0.939467
ENSMOCG00000018129	Rnf4	ring finger protein 4 [Source:NCBI gene;Acc:101987458]	101.015	-0.42822	0.273615	1	101.015	-0.056589	0.885229	0.99251	101.015	-0.36279	0.407586	1	101.015	0.42822	0.273615	1	101.015	0.371631	0.342993	0.805191	101.015	0.0654302	0.881237	1	101.015	0.056589	0.885229	0.99251	101.015	-0.371631	0.342993	0.805191	101.015	-0.306201	0.485242	0.920021	101.015	0.36279	0.407586	1	101.015	-0.0654302	0.881237	1	101.015	0.306201	0.485242
ENSMOCG00000002462	Ppcdc	phosphopantothenoylcysteine decarboxylase [Source:NCBI gene;Acc:101990686]	332.582	0.149866	0.273217	1	332.582	0.0458021	0.736747	0.978312	332.582	0.121205	0.430343	1	332.582	-0.149866	0.273217	1	332.582	-0.104064	0.449548	0.852852	332.582	-0.0286612	0.853215	1	332.582	-0.0458021	0.736747	0.978312	332.582	0.104064	0.449548	0.852852	332.582	0.0754024	0.625396	0.941544	332.582	-0.121205	0.430343	1	332.582	0.0286612	0.853215	1	332.582	-0.0754024	0.625396
ENSMOCG00000022741	Cldn5	claudin 5 [Source:NCBI gene;Acc:101980339]	450.923	0.188659	0.165183	1	450.923	-0.0756737	0.575424	0.963063	450.923	0.165345	0.278136	1	450.923	-0.188659	0.165183	1	450.923	-0.264333	0.0525839	0.530482	450.923	-0.0233143	0.879338	1	450.923	0.0756737	0.575424	0.963063	450.923	0.264333	0.0525839	0.530482	450.923	0.241018	0.11483	0.823052	450.923	-0.165345	0.278136	1	450.923	0.0233143	0.879338	1	450.923	-0.241018	0.11483
ENSMOCG00000005041	Thg1l	tRNA-histidine guanylyltransferase 1 like [Source:NCBI gene;Acc:101999123]	186.222	0.127381	0.250466	1	186.222	-0.020793	0.849276	0.990961	186.222	-0.0246965	0.84276	1	186.222	-0.127381	0.250466	1	186.222	-0.148174	0.186994	0.713724	186.222	-0.152077	0.231276	1	186.222	0.020793	0.849276	0.990961	186.222	0.148174	0.186994	0.713724	186.222	-0.00390351	0.975245	0.997549	186.222	0.0246965	0.84276	1	186.222	0.152077	0.231276	1	186.222	0.00390351	0.975245
ENSMOCG00000013305	NA	zinc finger protein OZF-like [Source:NCBI gene;Acc:101987678]	474.428	0.111029	0.218767	1	474.428	0.0833666	0.35425	0.921859	474.428	0.0739077	0.468877	1	474.428	-0.111029	0.218767	1	474.428	-0.0276627	0.761572	0.937424	474.428	-0.0371216	0.718754	1	474.428	-0.0833666	0.35425	0.921859	474.428	0.0276627	0.761572	0.937424	474.428	-0.00945886	0.926707	0.993053	474.428	-0.0739077	0.468877	1	474.428	0.0371216	0.718754	1	474.428	0.00945886	0.926707
ENSMOCG00000017890	Sox18	SRY-box 18 [Source:NCBI gene;Acc:101992518]	193.538	0.393045	0.00792667	1	193.538	0.250622	0.0879078	0.748075	193.538	0.274266	0.0989126	1	193.538	-0.393045	0.00792667	1	193.538	-0.142423	0.342835	0.805191	193.538	-0.118779	0.482457	1	193.538	-0.250622	0.0879078	0.748075	193.538	0.142423	0.342835	0.805191	193.538	0.0236438	0.888139	0.987395	193.538	-0.274266	0.0989126	1	193.538	0.118779	0.482457	1	193.538	-0.0236438	0.888139
ENSMOCG00000004986	NA	H-2 class I histocompatibility antigen, Q10 alpha chain-like [Source:NCBI gene;Acc:101987585]	6.7562	0.738905	0.150899	1	6.7562	0.53991	0.280626	0.898277	6.7562	0.673318	0.249245	1	6.7562	-0.738905	0.150899	1	6.7562	-0.198995	0.711225	0.929402	6.7562	-0.0655871	0.915269	1	6.7562	-0.53991	0.280626	0.898277	6.7562	0.198995	0.711225	0.929402	6.7562	0.133408	0.82542	0.976109	6.7562	-0.673318	0.249245	1	6.7562	0.0655871	0.915269	1	6.7562	-0.133408	0.82542
ENSMOCG00000001326	Pbx4	PBX homeobox 4 [Source:NCBI gene;Acc:102001441]	109.195	0.0175831	0.906503	1	109.195	-0.0815652	0.582479	0.963076	109.195	0.208256	0.225138	1	109.195	-0.0175831	0.906503	1	109.195	-0.0991484	0.512277	0.873257	109.195	0.190673	0.273808	1	109.195	0.0815652	0.582479	0.963076	109.195	0.0991484	0.512277	0.873257	109.195	0.289821	0.0940406	0.808541	109.195	-0.208256	0.225138	1	109.195	-0.190673	0.273808	1	109.195	-0.289821	0.0940406
ENSMOCG00000005586	Zfp414	zinc finger protein 414 [Source:NCBI gene;Acc:101979847]	1129.19	0.038918	0.701856	1	1129.19	-0.0878249	0.386363	0.933994	1129.19	0.00303105	0.978761	1	1129.19	-0.038918	0.701856	1	1129.19	-0.126743	0.213545	0.735682	1129.19	-0.0358869	0.753557	1	1129.19	0.0878249	0.386363	0.933994	1129.19	0.126743	0.213545	0.735682	1129.19	0.090856	0.425713	0.917007	1129.19	-0.00303105	0.978761	1	1129.19	0.0358869	0.753557	1	1129.19	-0.090856	0.425713
ENSMOCG00000012751	Krt14	keratin, type I cytoskeletal 14 [Source:NCBI gene;Acc:101987380]	5.76986	0.321606	0.697098	1	5.76986	1.26578	0.137549	0.806861	5.76986	1.42944	0.146428	1	5.76986	-0.321606	0.697098	1	5.76986	0.944173	0.275304	0.769417	5.76986	1.10783	0.265844	1	5.76986	-1.26578	0.137549	0.806861	5.76986	-0.944173	0.275304	0.769417	5.76986	0.163661	0.872208	0.986314	5.76986	-1.42944	0.146428	1	5.76986	-1.10783	0.265844	1	5.76986	-0.163661	0.872208
ENSMOCG00000010208	Pym1	PYM homolog 1, exon junction complex associated factor [Source:NCBI gene;Acc:101994845]	623.692	-0.020386	0.794127	1	623.692	-0.108138	0.163739	0.826566	623.692	-0.0645888	0.462429	1	623.692	0.020386	0.794127	1	623.692	-0.0877523	0.264155	0.763128	623.692	-0.0442027	0.618328	1	623.692	0.108138	0.163739	0.826566	623.692	0.0877523	0.264155	0.763128	623.692	0.0435496	0.621903	0.94108	623.692	0.0645888	0.462429	1	623.692	0.0442027	0.618328	1	623.692	-0.0435496	0.621903
ENSMOCG00000000647	Kcna2	potassium voltage-gated channel subfamily A member 2 [Source:NCBI gene;Acc:101999119]	1750.98	-0.0475297	0.643419	1	1750.98	-0.0767948	0.454083	0.946958	1750.98	-0.107222	0.350894	1	1750.98	0.0475297	0.643419	1	1750.98	-0.0292651	0.775905	0.940974	1750.98	-0.0596921	0.604162	1	1750.98	0.0767948	0.454083	0.946958	1750.98	0.0292651	0.775905	0.940974	1750.98	-0.030427	0.791436	0.971622	1750.98	0.107222	0.350894	1	1750.98	0.0596921	0.604162	1	1750.98	0.030427	0.791436
ENSMOCG00000018489	Nova2	NOVA alternative splicing regulator 2 [Source:NCBI gene;Acc:101999136]	2080.54	0.0796001	0.352842	1	2080.54	-0.0573849	0.502047	0.955841	2080.54	0.0816694	0.394585	1	2080.54	-0.0796001	0.352842	1	2080.54	-0.136985	0.11059	0.633736	2080.54	0.00206933	0.982849	1	2080.54	0.0573849	0.502047	0.955841	2080.54	0.136985	0.11059	0.633736	2080.54	0.139054	0.147868	0.847071	2080.54	-0.0816694	0.394585	1	2080.54	-0.00206933	0.982849	1	2080.54	-0.139054	0.147868
ENSMOCG00000019066	Dhx58	DExH-box helicase 58 [Source:NCBI gene;Acc:101984922]	251.697	-0.00632356	0.971878	1	251.697	-0.0354632	0.842979	0.989515	251.697	0.195134	0.334399	1	251.697	0.00632356	0.971878	1	251.697	-0.0291396	0.871441	0.969157	251.697	0.201458	0.321161	1	251.697	0.0354632	0.842979	0.989515	251.697	0.0291396	0.871441	0.969157	251.697	0.230597	0.255425	0.901133	251.697	-0.195134	0.334399	1	251.697	-0.201458	0.321161	1	251.697	-0.230597	0.255425
ENSMOCG00000012600	Arhgef18	Rho/Rac guanine nucleotide exchange factor 18 [Source:NCBI gene;Acc:101989661]	1110.07	-0.0555145	0.599472	1	1110.07	-0.0419692	0.691094	0.976582	1110.07	-0.133176	0.260462	1	1110.07	0.0555145	0.599472	1	1110.07	0.0135454	0.898291	0.97438	1110.07	-0.0776616	0.51281	1	1110.07	0.0419692	0.691094	0.976582	1110.07	-0.0135454	0.898291	0.97438	1110.07	-0.091207	0.441804	0.917631	1110.07	0.133176	0.260462	1	1110.07	0.0776616	0.51281	1	1110.07	0.091207	0.441804
ENSMOCG00000017428	Dguok	deoxyguanosine kinase [Source:NCBI gene;Acc:101996633]	600.448	-0.181674	0.301773	1	600.448	-0.225796	0.19888	0.852738	600.448	0.00606453	0.975483	1	600.448	0.181674	0.301773	1	600.448	-0.0441218	0.802051	0.949026	600.448	0.187738	0.341949	1	600.448	0.225796	0.19888	0.852738	600.448	0.0441218	0.802051	0.949026	600.448	0.23186	0.240146	0.893717	600.448	-0.00606453	0.975483	1	600.448	-0.187738	0.341949	1	600.448	-0.23186	0.240146
ENSMOCG00000018721	Gmpr2	guanosine monophosphate reductase 2 [Source:NCBI gene;Acc:102001616]	1800.89	-0.030919	0.690625	1	1800.89	-0.141564	0.0677664	0.698327	1800.89	-0.0993665	0.253569	1	1800.89	0.030919	0.690625	1	1800.89	-0.110644	0.155012	0.687853	1800.89	-0.0684475	0.433024	1	1800.89	0.141564	0.0677664	0.698327	1800.89	0.110644	0.155012	0.687853	1800.89	0.042197	0.628216	0.942615	1800.89	0.0993665	0.253569	1	1800.89	0.0684475	0.433024	1	1800.89	-0.042197	0.628216
ENSMOCG00000020643	Cib4	calcium and integrin binding family member 4 [Source:NCBI gene;Acc:102000697]	12.3788	0.031531	0.954286	1	12.3788	-0.39976	0.461424	0.949928	12.3788	0.100983	0.871141	1	12.3788	-0.031531	0.954286	1	12.3788	-0.431291	0.433177	0.844466	12.3788	0.0694522	0.912092	1	12.3788	0.39976	0.461424	0.949928	12.3788	0.431291	0.433177	0.844466	12.3788	0.500744	0.421363	0.917007	12.3788	-0.100983	0.871141	1	12.3788	-0.0694522	0.912092	1	12.3788	-0.500744	0.421363
ENSMOCG00000000095	NA	methyltransferase like 4 [Source:NCBI gene;Acc:101990958]	26.98	-0.0117868	0.959929	1	26.98	-0.161913	0.482313	0.952693	26.98	0.0765773	0.777917	1	26.98	0.0117868	0.959929	1	26.98	-0.150126	0.526293	0.87807	26.98	0.0883641	0.749743	1	26.98	0.161913	0.482313	0.952693	26.98	0.150126	0.526293	0.87807	26.98	0.23849	0.383249	0.917007	26.98	-0.0765773	0.777917	1	26.98	-0.0883641	0.749743	1	26.98	-0.23849	0.383249
ENSMOCG00000017273	NA	granzyme C-like [Source:NCBI gene;Acc:101998404]	1.56229	-3.33024	0.180102	1	1.56229	-4.81792	0.0492328	0.616328	1.56229	0	1	1	1.56229	3.33024	0.180102	1	1.56229	-1.48768	0.528259	NA	1.56229	2.77127	0.321842	1	1.56229	4.81792	0.0492328	0.616328	1.56229	1.48768	0.528259	NA	1.56229	4.25895	0.123719	0.830883	1.56229	0	1	1	1.56229	-2.77127	0.321842	1	1.56229	-4.25895	0.123719
ENSMOCG00000021491	Cbr4	carbonyl reductase 4 [Source:NCBI gene;Acc:101990014]	67.1754	-0.202989	0.481113	1	67.1754	-0.0520843	0.856717	0.992371	67.1754	-0.368308	0.253398	1	67.1754	0.202989	0.481113	1	67.1754	0.150904	0.602105	0.898796	67.1754	-0.165319	0.609149	1	67.1754	0.0520843	0.856717	0.992371	67.1754	-0.150904	0.602105	0.898796	67.1754	-0.316224	0.328532	0.908126	67.1754	0.368308	0.253398	1	67.1754	0.165319	0.609149	1	67.1754	0.316224	0.328532
ENSMOCG00000013774	Gosr2	golgi SNAP receptor complex member 2 [Source:NCBI gene;Acc:101998482]	2421.69	0.0954151	0.0738442	1	2421.69	0.0959897	0.0716338	0.712466	2421.69	-0.0194612	0.744974	1	2421.69	-0.0954151	0.0738442	1	2421.69	0.000575	0.991465	0.998086	2421.69	-0.114876	0.0564145	1	2421.69	-0.0959897	0.0716338	0.712466	2421.69	-0.000575	0.991465	0.998086	2421.69	-0.115451	0.0548635	0.733291	2421.69	0.0194612	0.744974	1	2421.69	0.114876	0.0564145	1	2421.69	0.115451	0.0548635
ENSMOCG00000003398	Myo1f	A disintegrin and metalloproteinase with thrombospondin motifs 10 [Source:NCBI gene;Acc:101980514]	131.887	-0.108443	0.600553	1	131.887	0.0247292	0.905065	0.99251	131.887	-0.092272	0.691805	1	131.887	0.108443	0.600553	1	131.887	0.133172	0.523142	0.877038	131.887	0.0161708	0.944872	1	131.887	-0.0247292	0.905065	0.99251	131.887	-0.133172	0.523142	0.877038	131.887	-0.117001	0.617178	0.939929	131.887	0.092272	0.691805	1	131.887	-0.0161708	0.944872	1	131.887	0.117001	0.617178
ENSMOCG00000008854	Lsm11	LSM11, U7 small nuclear RNA associated [Source:NCBI gene;Acc:101999397]	34.583	-0.203982	0.427062	1	34.583	-0.220806	0.387679	0.934561	34.583	-0.374876	0.192728	1	34.583	0.203982	0.427062	1	34.583	-0.0168233	0.947992	0.988375	34.583	-0.170893	0.555464	1	34.583	0.220806	0.387679	0.934561	34.583	0.0168233	0.947992	0.988375	34.583	-0.15407	0.593661	0.936715	34.583	0.374876	0.192728	1	34.583	0.170893	0.555464	1	34.583	0.15407	0.593661
ENSMOCG00000022467	Sema4a	semaphorin 4A [Source:NCBI gene;Acc:101983545]	1976.88	0.143295	0.0599995	1	1976.88	0.187366	0.0138678	0.406135	1976.88	0.0586782	0.491626	1	1976.88	-0.143295	0.0599995	1	1976.88	0.0440701	0.5649	0.887805	1976.88	-0.0846172	0.323461	1	1976.88	-0.187366	0.0138678	0.406135	1976.88	-0.0440701	0.5649	0.887805	1976.88	-0.128687	0.133018	0.838059	1976.88	-0.0586782	0.491626	1	1976.88	0.0846172	0.323461	1	1976.88	0.128687	0.133018
ENSMOCG00000019103	Gm29797	linkage group 8 C20orf204 homolog [Source:NCBI gene;Acc:101985924]	2.65433	-0.488315	0.507174	1	2.65433	0.387243	0.622207	0.969582	2.65433	0.380225	0.675582	1	2.65433	0.488315	0.507174	1	2.65433	0.875558	0.262982	NA	2.65433	0.86854	0.33737	1	2.65433	-0.387243	0.622207	0.969582	2.65433	-0.875558	0.262982	NA	2.65433	-0.0070178	0.994082	0.998725	2.65433	-0.380225	0.675582	1	2.65433	-0.86854	0.33737	1	2.65433	0.0070178	0.994082
ENSMOCG00000012801	NA	zinc finger protein 883 [Source:NCBI gene;Acc:101987104]	74.1137	-0.0318136	0.867832	1	74.1137	0.079541	0.677884	0.976582	74.1137	-0.160564	0.454329	1	74.1137	0.0318136	0.867832	1	74.1137	0.111355	0.566466	0.887895	74.1137	-0.128751	0.553053	1	74.1137	-0.079541	0.677884	0.976582	74.1137	-0.111355	0.566466	0.887895	74.1137	-0.240105	0.269268	0.902787	74.1137	0.160564	0.454329	1	74.1137	0.128751	0.553053	1	74.1137	0.240105	0.269268
ENSMOCG00000000049	Zfp282	zinc finger protein 282 [Source:NCBI gene;Acc:101982951]	637.272	0.0521414	0.387579	1	637.272	0.0650894	0.279008	0.896642	637.272	0.12617	0.0664935	1	637.272	-0.0521414	0.387579	1	637.272	0.012948	0.83308	0.95956	637.272	0.0740287	0.289595	1	637.272	-0.0650894	0.279008	0.896642	637.272	-0.012948	0.83308	0.95956	637.272	0.0610807	0.380931	0.917007	637.272	-0.12617	0.0664935	1	637.272	-0.0740287	0.289595	1	637.272	-0.0610807	0.380931
ENSMOCG00000013700	Chd8	chromodomain helicase DNA binding protein 8 [Source:NCBI gene;Acc:101995238]	2754.59	0.0298651	0.413984	1	2754.59	0.0193263	0.595859	0.965729	2754.59	0.0101487	0.805461	1	2754.59	-0.0298651	0.413984	1	2754.59	-0.0105388	0.77526	0.940561	2754.59	-0.0197164	0.63575	1	2754.59	-0.0193263	0.595859	0.965729	2754.59	0.0105388	0.77526	0.940561	2754.59	-0.00917755	0.825069	0.976109	2754.59	-0.0101487	0.805461	1	2754.59	0.0197164	0.63575	1	2754.59	0.00917755	0.825069
ENSMOCG00000020106	Kat2a	lysine acetyltransferase 2A [Source:NCBI gene;Acc:101985215]	2977.71	0.0567319	0.609631	1	2977.71	0.077909	0.483058	0.952693	2977.71	0.0333187	0.788679	1	2977.71	-0.0567319	0.609631	1	2977.71	0.0211771	0.849022	0.961845	2977.71	-0.0234132	0.850784	1	2977.71	-0.077909	0.483058	0.952693	2977.71	-0.0211771	0.849022	0.961845	2977.71	-0.0445902	0.720083	0.960604	2977.71	-0.0333187	0.788679	1	2977.71	0.0234132	0.850784	1	2977.71	0.0445902	0.720083
ENSMOCG00000007293	Krt9	keratin 9 [Source:NCBI gene;Acc:101980858]	NA	NA	NA	NA	NA	NA	NA	NA	NA	NA	NA	NA	NA	NA	NA	NA	NA	NA	NA	NA	NA	NA	NA	NA	NA	NA	NA	NA	NA	NA	NA	NA	NA	NA	NA	NA	NA	NA	NA	NA	NA	NA	NA	NA	NA	NA	NA
ENSMOCG00000004940	Abcb1a	ATP binding cassette subfamily B member 1 [Source:NCBI gene;Acc:101987516]	392.059	-0.146463	0.205569	1	392.059	-0.138165	0.231458	0.867967	392.059	-0.0768859	0.555459	1	392.059	0.146463	0.205569	1	392.059	0.00829811	0.943009	0.986754	392.059	0.0695767	0.595187	1	392.059	0.138165	0.231458	0.867967	392.059	-0.00829811	0.943009	0.986754	392.059	0.0612786	0.639267	0.942777	392.059	0.0768859	0.555459	1	392.059	-0.0695767	0.595187	1	392.059	-0.0612786	0.639267
ENSMOCG00000001701	Prpf6	pre-mRNA processing factor 6 [Source:NCBI gene;Acc:101992791]	2172.28	-0.00274788	0.952861	1	2172.28	-0.0342293	0.460186	0.949928	2172.28	-0.0340168	0.515145	1	2172.28	0.00274788	0.952861	1	2172.28	-0.0314814	0.501014	0.869519	2172.28	-0.0312689	0.552609	1	2172.28	0.0342293	0.460186	0.949928	2172.28	0.0314814	0.501014	0.869519	2172.28	0.000213	0.996772	0.998852	2172.28	0.0340168	0.515145	1	2172.28	0.0312689	0.552609	1	2172.28	-0.000213	0.996772
ENSMOCG00000000699	Prkci	protein kinase C iota [Source:NCBI gene;Acc:101987866]	138.983	-0.510514	0.0328145	1	138.983	-0.338851	0.156505	0.820797	138.983	-0.453669	0.0905185	1	138.983	0.510514	0.0328145	1	138.983	0.171663	0.472615	0.860872	138.983	0.0568453	0.831958	1	138.983	0.338851	0.156505	0.820797	138.983	-0.171663	0.472615	0.860872	138.983	-0.114818	0.668176	0.949775	138.983	0.453669	0.0905185	1	138.983	-0.0568453	0.831958	1	138.983	0.114818	0.668176
ENSMOCG00000019452	Trim39	E3 ubiquitin-protein ligase TRIM39 [Source:NCBI gene;Acc:101986833]	555.616	-0.0344269	0.680733	1	555.616	0.00766086	0.926951	0.99569	555.616	0.0397996	0.673923	1	555.616	0.0344269	0.680733	1	555.616	0.0420877	0.618056	0.903767	555.616	0.0742265	0.436248	1	555.616	-0.00766086	0.926951	0.99569	555.616	-0.0420877	0.618056	0.903767	555.616	0.0321388	0.735788	0.964031	555.616	-0.0397996	0.673923	1	555.616	-0.0742265	0.436248	1	555.616	-0.0321388	0.735788
ENSMOCG00000004709	Bmpr2	bone morphogenetic protein receptor type 2 [Source:NCBI gene;Acc:101989045]	86.6433	0.0731971	0.825856	1	86.6433	-0.771135	0.0188938	0.436376	86.6433	-0.428539	0.246502	1	86.6433	-0.0731971	0.825856	1	86.6433	-0.844332	0.0107407	0.327382	86.6433	-0.501736	0.177428	1	86.6433	0.771135	0.0188938	0.436376	86.6433	0.844332	0.0107407	0.327382	86.6433	0.342596	0.352197	0.908743	86.6433	0.428539	0.246502	1	86.6433	0.501736	0.177428	1	86.6433	-0.342596	0.352197
ENSMOCG00000002024	Chst12	carbohydrate sulfotransferase 12 [Source:NCBI gene;Acc:101995319]	724.981	0.129458	0.270789	1	724.981	-0.0052952	0.963962	0.999072	724.981	-0.0475666	0.717488	1	724.981	-0.129458	0.270789	1	724.981	-0.134753	0.253314	0.76059	724.981	-0.177024	0.180379	1	724.981	0.0052952	0.963962	0.999072	724.981	0.134753	0.253314	0.76059	724.981	-0.0422714	0.748474	0.967811	724.981	0.0475666	0.717488	1	724.981	0.177024	0.180379	1	724.981	0.0422714	0.748474
ENSMOCG00000017526	Hey1	hes related family bHLH transcription factor with YRPW motif 1 [Source:NCBI gene;Acc:101997093]	1635.34	0.067237	0.563917	1	1635.34	0.174364	0.134528	0.805333	1635.34	0.0233655	0.857827	1	1635.34	-0.067237	0.563917	1	1635.34	0.107127	0.359042	0.812058	1635.34	-0.0438715	0.737092	1	1635.34	-0.174364	0.134528	0.805333	1635.34	-0.107127	0.359042	0.812058	1635.34	-0.150999	0.247887	0.897985	1635.34	-0.0233655	0.857827	1	1635.34	0.0438715	0.737092	1	1635.34	0.150999	0.247887
ENSMOCG00000000165	Elf1	E74 like ETS transcription factor 1 [Source:NCBI gene;Acc:101980482]	128.694	0.154667	0.262322	1	128.694	0.181511	0.187107	0.841815	128.694	0.0837133	0.592324	1	128.694	-0.154667	0.262322	1	128.694	0.0268435	0.848802	0.961845	128.694	-0.0709539	0.655756	1	128.694	-0.181511	0.187107	0.841815	128.694	-0.0268435	0.848802	0.961845	128.694	-0.0977974	0.53807	0.922801	128.694	-0.0837133	0.592324	1	128.694	0.0709539	0.655756	1	128.694	0.0977974	0.53807
ENSMOCG00000020381	Abcd1	ATP binding cassette subfamily D member 1 [Source:NCBI gene;Acc:101980515]	554.982	-0.0101449	0.928604	1	554.982	0.0766826	0.498203	0.954296	554.982	0.211209	0.0983654	1	554.982	0.0101449	0.928604	1	554.982	0.0868275	0.445939	0.851464	554.982	0.221354	0.084739	1	554.982	-0.0766826	0.498203	0.954296	554.982	-0.0868275	0.445939	0.851464	554.982	0.134527	0.294773	0.904315	554.982	-0.211209	0.0983654	1	554.982	-0.221354	0.084739	1	554.982	-0.134527	0.294773
ENSMOCG00000019829	P4ha3	prolyl 4-hydroxylase subunit alpha 3 [Source:NCBI gene;Acc:101989284]	2306.5	0.0190081	0.867575	1	2306.5	0.0481898	0.672397	0.976035	2306.5	-0.0300745	0.813594	1	2306.5	-0.0190081	0.867575	1	2306.5	0.0291817	0.798226	0.947738	2306.5	-0.0490826	0.700747	1	2306.5	-0.0481898	0.672397	0.976035	2306.5	-0.0291817	0.798226	0.947738	2306.5	-0.0782643	0.539901	0.922826	2306.5	0.0300745	0.813594	1	2306.5	0.0490826	0.700747	1	2306.5	0.0782643	0.539901
ENSMOCG00000021050	Dgka	diacylglycerol kinase alpha [Source:NCBI gene;Acc:101995533]	224.987	-0.224351	0.127864	1	224.987	-0.224217	0.127266	0.79535	224.987	-0.355757	0.0310198	1	224.987	0.224351	0.127864	1	224.987	0.000134	0.999275	0.999948	224.987	-0.131405	0.42713	1	224.987	0.224217	0.127266	0.79535	224.987	-0.000134	0.999275	0.999948	224.987	-0.13154	0.425863	0.917007	224.987	0.355757	0.0310198	1	224.987	0.131405	0.42713	1	224.987	0.13154	0.425863
ENSMOCG00000002915	NA	NA	NA	NA	NA	NA	NA	NA	NA	NA	NA	NA	NA	NA	NA	NA	NA	NA	NA	NA	NA	NA	NA	NA	NA	NA	NA	NA	NA	NA	NA	NA	NA	NA	NA	NA	NA	NA	NA	NA	NA	NA	NA	NA	NA	NA	NA	NA	NA
ENSMOCG00000000267	Usp38	ubiquitin specific peptidase 38 [Source:NCBI gene;Acc:101992375]	532.234	-0.0776025	0.277167	1	532.234	-0.0222969	0.754531	0.980626	532.234	-0.0837183	0.300597	1	532.234	0.0776025	0.277167	1	532.234	0.0553057	0.443688	0.850514	532.234	-0.00611581	0.940301	1	532.234	0.0222969	0.754531	0.980626	532.234	-0.0553057	0.443688	0.850514	532.234	-0.0614215	0.451484	0.918254	532.234	0.0837183	0.300597	1	532.234	0.00611581	0.940301	1	532.234	0.0614215	0.451484
ENSMOCG00000015294	Mgst3	microsomal glutathione S-transferase 3 [Source:NCBI gene;Acc:101980891]	1648.68	0.0704265	0.479557	1	1648.68	-0.00716525	0.942573	0.998389	1648.68	-0.0542027	0.626632	1	1648.68	-0.0704265	0.479557	1	1648.68	-0.0775917	0.436942	0.847536	1648.68	-0.124629	0.264653	1	1648.68	0.00716525	0.942573	0.998389	1648.68	0.0775917	0.436942	0.847536	1648.68	-0.0470375	0.673405	0.950915	1648.68	0.0542027	0.626632	1	1648.68	0.124629	0.264653	1	1648.68	0.0470375	0.673405
ENSMOCG00000007543	Hspb9	heat shock protein, alpha-crystallin-related, B9 [Source:MGI Symbol;Acc:MGI:1922732]	1.6647	1.2251	0.177976	1	1.6647	0.648688	0.443443	0.944546	1.6647	1.29399	0.228515	1	1.6647	-1.2251	0.177976	1	1.6647	-0.576409	0.549456	NA	1.6647	0.0688917	0.952989	1	1.6647	-0.648688	0.443443	0.944546	1.6647	0.576409	0.549456	NA	1.6647	0.645301	0.564573	0.929459	1.6647	-1.29399	0.228515	1	1.6647	-0.0688917	0.952989	1	1.6647	-0.645301	0.564573
ENSMOCG00000016890	Ddx39	DExD-box helicase 39A [Source:NCBI gene;Acc:101994764]	365.044	-0.0250577	0.800552	1	365.044	-0.0284963	0.773266	0.984565	365.044	-0.100254	0.368442	1	365.044	0.0250577	0.800552	1	365.044	-0.00343858	0.972588	0.992937	365.044	-0.0751966	0.503855	1	365.044	0.0284963	0.773266	0.984565	365.044	0.00343858	0.972588	0.992937	365.044	-0.071758	0.522655	0.922801	365.044	0.100254	0.368442	1	365.044	0.0751966	0.503855	1	365.044	0.071758	0.522655
ENSMOCG00000006413	NA	magnesium-dependent phosphatase 1 [Source:NCBI gene;Acc:102002737]	245.927	-0.0210363	0.854573	1	245.927	0.0829583	0.470237	0.950009	245.927	-0.0144017	0.911555	1	245.927	0.0210363	0.854573	1	245.927	0.103995	0.371152	0.818105	245.927	0.0066346	0.959575	1	245.927	-0.0829583	0.470237	0.950009	245.927	-0.103995	0.371152	0.818105	245.927	-0.09736	0.457335	0.918414	245.927	0.0144017	0.911555	1	245.927	-0.0066346	0.959575	1	245.927	0.09736	0.457335
ENSMOCG00000016788	NA	phosphoglycerate mutase 1-like [Source:NCBI gene;Acc:101979055]	16.209	-0.278303	0.536995	1	16.209	-0.272886	0.54409	0.959256	16.209	0.0144132	0.977681	1	16.209	0.278303	0.536995	1	16.209	0.00541641	0.990427	0.997709	16.209	0.292716	0.570963	1	16.209	0.272886	0.54409	0.959256	16.209	-0.00541641	0.990427	0.997709	16.209	0.2873	0.577492	0.931807	16.209	-0.0144132	0.977681	1	16.209	-0.292716	0.570963	1	16.209	-0.2873	0.577492
ENSMOCG00000018531	NA	RAB5C, member RAS oncogene family [Source:NCBI gene;Acc:101985962]	5726.04	0.0625966	0.363056	1	5726.04	-0.0035468	0.958865	0.999072	5726.04	0.0407079	0.597135	1	5726.04	-0.0625966	0.363056	1	5726.04	-0.0661434	0.337101	0.804028	5726.04	-0.0218887	0.77662	1	5726.04	0.0035468	0.958865	0.999072	5726.04	0.0661434	0.337101	0.804028	5726.04	0.0442547	0.565962	0.929459	5726.04	-0.0407079	0.597135	1	5726.04	0.0218887	0.77662	1	5726.04	-0.0442547	0.565962
ENSMOCG00000020811	Calcr	calcitonin receptor [Source:NCBI gene;Acc:101995289]	311.761	-0.264356	0.383507	1	311.761	-0.534409	0.0776776	0.724823	311.761	-0.267567	0.430595	1	311.761	0.264356	0.383507	1	311.761	-0.270053	0.372897	0.819415	311.761	-0.00321102	0.992457	1	311.761	0.534409	0.0776776	0.724823	311.761	0.270053	0.372897	0.819415	311.761	0.266842	0.431503	0.917007	311.761	0.267567	0.430595	1	311.761	0.00321102	0.992457	1	311.761	-0.266842	0.431503
ENSMOCG00000019330	Cstl1	cystatin like 1 [Source:NCBI gene;Acc:101980756]	14.9804	0.963454	0.105096	1	14.9804	0.989541	0.0953806	0.761053	14.9804	0.58007	0.38105	1	14.9804	-0.963454	0.105096	1	14.9804	0.0260867	0.965892	0.9924	14.9804	-0.383384	0.571304	1	14.9804	-0.989541	0.0953806	0.761053	14.9804	-0.0260867	0.965892	0.9924	14.9804	-0.409471	0.544822	0.924634	14.9804	-0.58007	0.38105	1	14.9804	0.383384	0.571304	1	14.9804	0.409471	0.544822
ENSMOCG00000019515	Prdm15	PR/SET domain 15 [Source:NCBI gene;Acc:101986731]	15.6414	-0.365704	0.407692	1	15.6414	-0.699604	0.107313	0.776064	15.6414	-0.94059	0.0516855	1	15.6414	0.365704	0.407692	1	15.6414	-0.3339	0.442705	0.850337	15.6414	-0.574886	0.234819	1	15.6414	0.699604	0.107313	0.776064	15.6414	0.3339	0.442705	0.850337	15.6414	-0.240986	0.613616	0.939929	15.6414	0.94059	0.0516855	1	15.6414	0.574886	0.234819	1	15.6414	0.240986	0.613616
ENSMOCG00000000068	Kmo	kynurenine 3-monooxygenase [Source:NCBI gene;Acc:101980682]	25.3614	0.578568	0.0981354	1	25.3614	-0.00459192	0.989216	0.999928	25.3614	0.359212	0.360753	1	25.3614	-0.578568	0.0981354	1	25.3614	-0.583159	0.0984007	0.61329	25.3614	-0.219355	0.587577	1	25.3614	0.00459192	0.989216	0.999928	25.3614	0.583159	0.0984007	0.61329	25.3614	0.363804	0.357964	0.910501	25.3614	-0.359212	0.360753	1	25.3614	0.219355	0.587577	1	25.3614	-0.363804	0.357964
ENSMOCG00000010755	Entpd6	ectonucleoside triphosphate diphosphohydrolase 6 [Source:NCBI gene;Acc:101988425]	4179.48	-0.073223	0.305795	1	4179.48	-0.0598247	0.402513	0.936303	4179.48	-0.0579952	0.468778	1	4179.48	0.073223	0.305795	1	4179.48	0.0133983	0.851555	0.962352	4179.48	0.0152278	0.849356	1	4179.48	0.0598247	0.402513	0.936303	4179.48	-0.0133983	0.851555	0.962352	4179.48	0.0018295	0.981786	0.997871	4179.48	0.0579952	0.468778	1	4179.48	-0.0152278	0.849356	1	4179.48	-0.0018295	0.981786
ENSMOCG00000002537	Pds5b	PDS5 cohesin associated factor B [Source:NCBI gene;Acc:101999959]	1802.1	-0.00712121	0.921209	1	1802.1	0.00707638	0.921611	0.994802	1802.1	-0.0425	0.598795	1	1802.1	0.00712121	0.921209	1	1802.1	0.0141976	0.844189	0.961845	1802.1	-0.0353788	0.662547	1	1802.1	-0.00707638	0.921611	0.994802	1802.1	-0.0141976	0.844189	0.961845	1802.1	-0.0495764	0.540471	0.922826	1802.1	0.0425	0.598795	1	1802.1	0.0353788	0.662547	1	1802.1	0.0495764	0.540471
ENSMOCG00000020753	Eif3m	eukaryotic translation initiation factor 3 subunit M [Source:NCBI gene;Acc:101985368]	2364.16	-0.0469154	0.529173	1	2364.16	-0.0783382	0.29279	0.903114	2364.16	0.0235496	0.778299	1	2364.16	0.0469154	0.529173	1	2364.16	-0.0314228	0.673967	0.917312	2364.16	0.070465	0.400687	1	2364.16	0.0783382	0.29279	0.903114	2364.16	0.0314228	0.673967	0.917312	2364.16	0.101888	0.22386	0.887078	2364.16	-0.0235496	0.778299	1	2364.16	-0.070465	0.400687	1	2364.16	-0.101888	0.22386
ENSMOCG00000005164	Scamp5	secretory carrier membrane protein 5 [Source:NCBI gene;Acc:101990971]	2528.12	-0.0285682	0.81564	1	2528.12	0.0824832	0.500869	0.955472	2528.12	-0.0554621	0.68577	1	2528.12	0.0285682	0.81564	1	2528.12	0.111051	0.365349	0.815062	2528.12	-0.0268939	0.844599	1	2528.12	-0.0824832	0.500869	0.955472	2528.12	-0.111051	0.365349	0.815062	2528.12	-0.137945	0.314734	0.904914	2528.12	0.0554621	0.68577	1	2528.12	0.0268939	0.844599	1	2528.12	0.137945	0.314734
ENSMOCG00000000725	Txnrd2	thioredoxin reductase 2 [Source:NCBI gene;Acc:101983216]	420.427	0.0565174	0.576945	1	420.427	-0.100334	0.319039	0.911595	420.427	-0.261879	0.0202801	1	420.427	-0.0565174	0.576945	1	420.427	-0.156851	0.123783	0.653486	420.427	-0.318396	0.00518882	1	420.427	0.100334	0.319039	0.911595	420.427	0.156851	0.123783	0.653486	420.427	-0.161545	0.154148	0.849676	420.427	0.261879	0.0202801	1	420.427	0.318396	0.00518882	1	420.427	0.161545	0.154148
ENSMOCG00000016111	Stard3nl	STARD3 N-terminal like [Source:NCBI gene;Acc:101983233]	2398.43	0.0802996	0.289981	1	2398.43	-0.0797189	0.292295	0.903114	2398.43	0.0307477	0.717602	1	2398.43	-0.0802996	0.289981	1	2398.43	-0.160018	0.0352602	0.474132	2398.43	-0.0495519	0.561251	1	2398.43	0.0797189	0.292295	0.903114	2398.43	0.160018	0.0352602	0.474132	2398.43	0.110467	0.194384	0.872726	2398.43	-0.0307477	0.717602	1	2398.43	0.0495519	0.561251	1	2398.43	-0.110467	0.194384
ENSMOCG00000021357	Rpp21	E3 ubiquitin-protein ligase TRIM39 [Source:NCBI gene;Acc:101986833]	256.234	0.00982796	0.936481	1	256.234	0.00287446	0.981334	0.999385	256.234	0.0232034	0.867301	1	256.234	-0.00982796	0.936481	1	256.234	-0.00695349	0.955443	0.989968	256.234	0.0133754	0.924038	1	256.234	-0.00287446	0.981334	0.999385	256.234	0.00695349	0.955443	0.989968	256.234	0.0203289	0.884444	0.987225	256.234	-0.0232034	0.867301	1	256.234	-0.0133754	0.924038	1	256.234	-0.0203289	0.884444
ENSMOCG00000015102	Adgre5	adhesion G protein-coupled receptor E5 [Source:NCBI gene;Acc:101995056]	333.107	0.172553	0.200798	1	333.107	0.0945612	0.481874	0.952693	333.107	0.0186477	0.901779	1	333.107	-0.172553	0.200798	1	333.107	-0.0779916	0.566029	0.887805	333.107	-0.153905	0.312494	1	333.107	-0.0945612	0.481874	0.952693	333.107	0.0779916	0.566029	0.887805	333.107	-0.0759135	0.617482	0.939929	333.107	-0.0186477	0.901779	1	333.107	0.153905	0.312494	1	333.107	0.0759135	0.617482
ENSMOCG00000022354	Hmcn1	hemicentin 1 [Source:NCBI gene;Acc:101984145]	86.7363	0.923504	0.235961	1	86.7363	1.63897	0.0351613	0.549085	86.7363	1.28926	0.141707	1	86.7363	-0.923504	0.235961	1	86.7363	0.715471	0.360669	0.813396	86.7363	0.365755	0.678197	1	86.7363	-1.63897	0.0351613	0.549085	86.7363	-0.715471	0.360669	0.813396	86.7363	-0.349716	0.691222	0.954841	86.7363	-1.28926	0.141707	1	86.7363	-0.365755	0.678197	1	86.7363	0.349716	0.691222
ENSMOCG00000010573	Tssk4	testis specific serine kinase 4 [Source:NCBI gene;Acc:101978894]	1.26743	-0.820555	0.525837	1	1.26743	1.58678	0.28119	0.898277	1.26743	1.98886	0.242446	1	1.26743	0.820555	0.525837	1	1.26743	2.40733	0.097847	NA	1.26743	2.80942	0.0956039	1	1.26743	-1.58678	0.28119	0.898277	1.26743	-2.40733	0.097847	NA	1.26743	0.402084	0.825781	NA	1.26743	-1.98886	0.242446	1	1.26743	-2.80942	0.0956039	1	1.26743	-0.402084	0.825781
ENSMOCG00000006805	NA	palladin, cytoskeletal associated protein [Source:NCBI gene;Acc:101990309]	127.592	0.000874	0.99754	1	127.592	-0.00542012	0.98472	0.999759	127.592	0.239612	0.452831	1	127.592	-0.000874	0.99754	1	127.592	-0.00629386	0.982336	0.994591	127.592	0.238739	0.456052	1	127.592	0.00542012	0.98472	0.999759	127.592	0.00629386	0.982336	0.994591	127.592	0.245032	0.443811	0.917631	127.592	-0.239612	0.452831	1	127.592	-0.238739	0.456052	1	127.592	-0.245032	0.443811
ENSMOCG00000016977	Gm20219	predicted gene, 20219 [Source:MGI Symbol;Acc:MGI:5012404]	121.896	0.267623	0.0295786	1	121.896	0.0708687	0.557612	0.9629	121.896	0.0529345	0.700844	1	121.896	-0.267623	0.0295786	1	121.896	-0.196754	0.117438	0.641366	121.896	-0.214688	0.13064	1	121.896	-0.0708687	0.557612	0.9629	121.896	0.196754	0.117438	0.641366	121.896	-0.0179342	0.898192	0.989505	121.896	-0.0529345	0.700844	1	121.896	0.214688	0.13064	1	121.896	0.0179342	0.898192
ENSMOCG00000005834	Fgd4	FYVE, RhoGEF and PH domain containing 4 [Source:NCBI gene;Acc:101980415]	20.6799	-0.0420975	0.905011	1	20.6799	-0.426616	0.216644	0.859015	20.6799	-0.121159	0.760679	1	20.6799	0.0420975	0.905011	1	20.6799	-0.384518	0.273294	0.767558	20.6799	-0.0790617	0.844366	1	20.6799	0.426616	0.216644	0.859015	20.6799	0.384518	0.273294	0.767558	20.6799	0.305457	0.440732	0.917631	20.6799	0.121159	0.760679	1	20.6799	0.0790617	0.844366	1	20.6799	-0.305457	0.440732
ENSMOCG00000000637	Csrp3	cysteine and glycine rich protein 3 [Source:NCBI gene;Acc:101979756]	2.09087	0.15698	0.857874	1	2.09087	-1.27055	0.10105	0.76771	2.09087	0.132218	0.895793	1	2.09087	-0.15698	0.857874	1	2.09087	-1.42753	0.0839611	NA	2.09087	-0.0247623	0.981172	1	2.09087	1.27055	0.10105	0.76771	2.09087	1.42753	0.0839611	NA	2.09087	1.40277	0.146423	0.846113	2.09087	-0.132218	0.895793	1	2.09087	0.0247623	0.981172	1	2.09087	-1.40277	0.146423
ENSMOCG00000016453	Trmt1l	tRNA methyltransferase 1 like [Source:NCBI gene;Acc:101981329]	795.774	-0.0385338	0.545134	1	795.774	-0.0026919	0.966212	0.999072	795.774	0.0345662	0.632315	1	795.774	0.0385338	0.545134	1	795.774	0.0358419	0.577288	0.890546	795.774	0.0731	0.31606	1	795.774	0.0026919	0.966212	0.999072	795.774	-0.0358419	0.577288	0.890546	795.774	0.0372581	0.608763	0.939131	795.774	-0.0345662	0.632315	1	795.774	-0.0731	0.31606	1	795.774	-0.0372581	0.608763
ENSMOCG00000008043	Mdm2	MDM2 proto-oncogene [Source:NCBI gene;Acc:102001095]	1289.22	-0.0240729	0.656874	1	1289.22	0.0828373	0.12665	0.794442	1289.22	-0.0443907	0.467761	1	1289.22	0.0240729	0.656874	1	1289.22	0.10691	0.0509589	0.524476	1289.22	-0.0203178	0.741585	1	1289.22	-0.0828373	0.12665	0.794442	1289.22	-0.10691	0.0509589	0.524476	1289.22	-0.127228	0.0390527	0.679903	1289.22	0.0443907	0.467761	1	1289.22	0.0203178	0.741585	1	1289.22	0.127228	0.0390527
ENSMOCG00000016568	Cyp2f2	cytochrome P450 2F2 [Source:NCBI gene;Acc:102001904]	13.511	-0.340693	0.466303	1	13.511	-0.604748	0.189639	0.844173	13.511	-0.879808	0.0862133	1	13.511	0.340693	0.466303	1	13.511	-0.264054	0.567705	0.888941	13.511	-0.539114	0.293979	1	13.511	0.604748	0.189639	0.844173	13.511	0.264054	0.567705	0.888941	13.511	-0.27506	0.587986	0.934809	13.511	0.879808	0.0862133	1	13.511	0.539114	0.293979	1	13.511	0.27506	0.587986
ENSMOCG00000006250	NA	NA	0.528965	1.68646	0.431238	1	0.528965	2.22958	0.298084	NA	0.528965	1.76075	0.466734	1	0.528965	-1.68646	0.431238	1	0.528965	0.543121	0.808968	NA	0.528965	0.0742931	0.976403	1	0.528965	-2.22958	0.298084	NA	0.528965	-0.543121	0.808968	NA	0.528965	-0.468828	0.85193	NA	0.528965	-1.76075	0.466734	1	0.528965	-0.0742931	0.976403	1	0.528965	0.468828	0.85193
ENSMOCG00000005084	NA	hemoglobin subunit beta [Source:NCBI gene;Acc:101992382]	519.541	-0.59009	0.284283	1	519.541	0.0365143	0.947195	0.998562	519.541	-0.292172	0.635479	1	519.541	0.59009	0.284283	1	519.541	0.626604	0.255673	0.761201	519.541	0.297917	0.628812	1	519.541	-0.0365143	0.947195	0.998562	519.541	-0.626604	0.255673	0.761201	519.541	-0.328687	0.593931	0.936715	519.541	0.292172	0.635479	1	519.541	-0.297917	0.628812	1	519.541	0.328687	0.593931
ENSMOCG00000000502	Napb	NSF attachment protein beta [Source:NCBI gene;Acc:101981041]	373.477	-0.389106	0.208591	1	373.477	-0.626762	0.0425844	0.590652	373.477	-0.510454	0.140177	1	373.477	0.389106	0.208591	1	373.477	-0.237657	0.441932	0.850313	373.477	-0.121349	0.725817	1	373.477	0.626762	0.0425844	0.590652	373.477	0.237657	0.441932	0.850313	373.477	0.116308	0.736545	0.964031	373.477	0.510454	0.140177	1	373.477	0.121349	0.725817	1	373.477	-0.116308	0.736545
ENSMOCG00000014671	Slc25a44	solute carrier family 25 member 44 [Source:NCBI gene;Acc:101984191]	2010.9	-0.0728777	0.37022	1	2010.9	0.0363934	0.654605	0.975674	2010.9	-0.0804152	0.377591	1	2010.9	0.0728777	0.37022	1	2010.9	0.109271	0.18042	0.709007	2010.9	-0.00753747	0.934234	1	2010.9	-0.0363934	0.654605	0.975674	2010.9	-0.109271	0.18042	0.709007	2010.9	-0.116809	0.201048	0.874758	2010.9	0.0804152	0.377591	1	2010.9	0.00753747	0.934234	1	2010.9	0.116809	0.201048
ENSMOCG00000012221	Ndc80	NDC80 kinetochore complex component [Source:NCBI gene;Acc:101991422]	11.446	-0.654428	0.106366	1	11.446	-0.559691	0.16849	0.830879	11.446	-0.911924	0.0425436	1	11.446	0.654428	0.106366	1	11.446	0.0947365	0.811682	0.952226	11.446	-0.257496	0.559899	1	11.446	0.559691	0.16849	0.830879	11.446	-0.0947365	0.811682	0.952226	11.446	-0.352233	0.426278	0.917007	11.446	0.911924	0.0425436	1	11.446	0.257496	0.559899	1	11.446	0.352233	0.426278
ENSMOCG00000000912	Elf4	E74 like ETS transcription factor 4 [Source:NCBI gene;Acc:101999174]	1.68551	-0.481584	0.651775	1	1.68551	-1.04774	0.304122	0.908387	1.68551	-1.70937	0.11814	1	1.68551	0.481584	0.651775	1	1.68551	-0.566152	0.574528	NA	1.68551	-1.22779	0.257178	1	1.68551	1.04774	0.304122	0.908387	1.68551	0.566152	0.574528	NA	1.68551	-0.661637	0.523369	0.922801	1.68551	1.70937	0.11814	1	1.68551	1.22779	0.257178	1	1.68551	0.661637	0.523369
ENSMOCG00000014278	Cul1	cullin 1 [Source:NCBI gene;Acc:102002460]	3043.21	0.00250744	0.950464	1	3043.21	-0.0157212	0.696056	0.976582	3043.21	-0.0420727	0.353873	1	3043.21	-0.00250744	0.950464	1	3043.21	-0.0182287	0.653522	0.91122	3043.21	-0.0445801	0.329374	1	3043.21	0.0157212	0.696056	0.976582	3043.21	0.0182287	0.653522	0.91122	3043.21	-0.0263515	0.563358	0.928967	3043.21	0.0420727	0.353873	1	3043.21	0.0445801	0.329374	1	3043.21	0.0263515	0.563358
ENSMOCG00000018419	Zfp772	zinc finger protein 419-like [Source:NCBI gene;Acc:101987664]	50.3871	-0.0108616	0.960833	1	50.3871	-0.129726	0.553763	0.961744	50.3871	-0.0700037	0.7792	1	50.3871	0.0108616	0.960833	1	50.3871	-0.118864	0.593826	0.896155	50.3871	-0.0591421	0.815192	1	50.3871	0.129726	0.553763	0.961744	50.3871	0.118864	0.593826	0.896155	50.3871	0.0597223	0.812082	0.974775	50.3871	0.0700037	0.7792	1	50.3871	0.0591421	0.815192	1	50.3871	-0.0597223	0.812082
ENSMOCG00000006827	Safb2	scaffold attachment factor B2 [Source:NCBI gene;Acc:101997244]	3644.3	0.0806515	0.366258	1	3644.3	0.0322572	0.717728	0.978091	3644.3	0.0117175	0.906611	1	3644.3	-0.0806515	0.366258	1	3644.3	-0.0483943	0.588317	0.893917	3644.3	-0.0689339	0.490773	1	3644.3	-0.0322572	0.717728	0.978091	3644.3	0.0483943	0.588317	0.893917	3644.3	-0.0205397	0.837276	0.978637	3644.3	-0.0117175	0.906611	1	3644.3	0.0689339	0.490773	1	3644.3	0.0205397	0.837276
ENSMOCG00000000067	Etv6	ETS variant 6 [Source:NCBI gene;Acc:101998073]	9.31036	-0.327449	0.662922	1	9.31036	0.0474738	0.949946	0.998828	9.31036	0.160791	0.850978	1	9.31036	0.327449	0.662922	1	9.31036	0.374923	0.620571	0.904713	9.31036	0.48824	0.568798	1	9.31036	-0.0474738	0.949946	0.998828	9.31036	-0.374923	0.620571	0.904713	9.31036	0.113317	0.895321	0.988609	9.31036	-0.160791	0.850978	1	9.31036	-0.48824	0.568798	1	9.31036	-0.113317	0.895321
ENSMOCG00000011211	Fam78b	family with sequence similarity 78 member B [Source:NCBI gene;Acc:101995428]	171.377	-0.183151	0.371264	1	171.377	0.0432592	0.833135	0.989178	171.377	-0.162832	0.478709	1	171.377	0.183151	0.371264	1	171.377	0.226411	0.271809	0.766848	171.377	0.0203197	0.929752	1	171.377	-0.0432592	0.833135	0.989178	171.377	-0.226411	0.271809	0.766848	171.377	-0.206091	0.37215	0.91549	171.377	0.162832	0.478709	1	171.377	-0.0203197	0.929752	1	171.377	0.206091	0.37215
ENSMOCG00000011355	Bcap31	B cell receptor associated protein 31 [Source:NCBI gene;Acc:101981079]	2986.19	0.00248328	0.96763	1	2986.19	-0.107877	0.0772576	0.724334	2986.19	0.0162261	0.813105	1	2986.19	-0.00248328	0.96763	1	2986.19	-0.11036	0.0718413	0.568034	2986.19	0.0137428	0.8418	1	2986.19	0.107877	0.0772576	0.724334	2986.19	0.11036	0.0718413	0.568034	2986.19	0.124103	0.0709825	0.770609	2986.19	-0.0162261	0.813105	1	2986.19	-0.0137428	0.8418	1	2986.19	-0.124103	0.0709825
ENSMOCG00000014958	Trim13	tripartite motif containing 13 [Source:NCBI gene;Acc:101991821]	20.5572	-0.0693598	0.815027	1	20.5572	-0.356046	0.21864	0.861859	20.5572	-0.431165	0.18884	1	20.5572	0.0693598	0.815027	1	20.5572	-0.286686	0.331668	0.80053	20.5572	-0.361805	0.277737	1	20.5572	0.356046	0.21864	0.861859	20.5572	0.286686	0.331668	0.80053	20.5572	-0.0751196	0.818352	0.975087	20.5572	0.431165	0.18884	1	20.5572	0.361805	0.277737	1	20.5572	0.0751196	0.818352
ENSMOCG00000020409	Alg11	ALG11 alpha-1,2-mannosyltransferase [Source:NCBI gene;Acc:101986880]	183.36	0.104982	0.519096	1	183.36	0.0626856	0.699292	0.976582	183.36	0.202832	0.270888	1	183.36	-0.104982	0.519096	1	183.36	-0.042296	0.796557	0.947423	183.36	0.0978501	0.598426	1	183.36	-0.0626856	0.699292	0.976582	183.36	0.042296	0.796557	0.947423	183.36	0.140146	0.44949	0.918254	183.36	-0.202832	0.270888	1	183.36	-0.0978501	0.598426	1	183.36	-0.140146	0.44949
ENSMOCG00000004218	NA	zinc finger and SCAN domain containing 4 [Source:NCBI gene;Acc:102001168]	1.12956	-0.684014	0.592647	1	1.12956	0.353191	0.794856	0.984832	1.12956	0.177568	0.90819	1	1.12956	0.684014	0.592647	1	1.12956	1.0372	0.438232	NA	1.12956	0.861582	0.571291	1	1.12956	-0.353191	0.794856	0.984832	1.12956	-1.0372	0.438232	NA	1.12956	-0.175623	0.912021	NA	1.12956	-0.177568	0.90819	1	1.12956	-0.861582	0.571291	1	1.12956	0.175623	0.912021
ENSMOCG00000015817	NA	cytochrome P450 3A25 [Source:NCBI gene;Acc:101995535]	1.25679	0.0775248	0.94606	1	1.25679	0.627576	0.600666	0.966391	1.25679	-0.620645	0.615725	1	1.25679	-0.0775248	0.94606	1	1.25679	0.550051	0.655117	NA	1.25679	-0.69817	0.581934	1	1.25679	-0.627576	0.600666	0.966391	1.25679	-0.550051	0.655117	NA	1.25679	-1.24822	0.342968	NA	1.25679	0.620645	0.615725	1	1.25679	0.69817	0.581934	1	1.25679	1.24822	0.342968
ENSMOCG00000005108	Kcnh4	potassium voltage-gated channel subfamily H member 4 [Source:NCBI gene;Acc:101986252]	332.83	0.173523	0.184245	1	332.83	0.0239228	0.853923	0.992086	332.83	0.150859	0.304397	1	332.83	-0.173523	0.184245	1	332.83	-0.1496	0.255437	0.761201	332.83	-0.0226645	0.878544	1	332.83	-0.0239228	0.853923	0.992086	332.83	0.1496	0.255437	0.761201	332.83	0.126936	0.389959	0.917007	332.83	-0.150859	0.304397	1	332.83	0.0226645	0.878544	1	332.83	-0.126936	0.389959
ENSMOCG00000011170	Clint1	clathrin interactor 1 [Source:NCBI gene;Acc:101999668]	1288.24	-0.0230421	0.692296	1	1288.24	-0.0274455	0.636388	0.973347	1288.24	-0.0832515	0.203513	1	1288.24	0.0230421	0.692296	1	1288.24	-0.00440342	0.940112	0.986319	1288.24	-0.0602095	0.361367	1	1288.24	0.0274455	0.636388	0.973347	1288.24	0.00440342	0.940112	0.986319	1288.24	-0.055806	0.396468	0.917007	1288.24	0.0832515	0.203513	1	1288.24	0.0602095	0.361367	1	1288.24	0.055806	0.396468
ENSMOCG00000015362	Ush1c	USH1 protein network component harmonin [Source:NCBI gene;Acc:102000671]	68.6743	0.361084	0.765076	1	68.6743	2.1239	0.0801155	0.728563	68.6743	-0.633612	0.638719	1	68.6743	-0.361084	0.765076	1	68.6743	1.76281	0.146685	0.678647	68.6743	-0.994696	0.461384	1	68.6743	-2.1239	0.0801155	0.728563	68.6743	-1.76281	0.146685	0.678647	68.6743	-2.75751	0.0418709	0.692254	68.6743	0.633612	0.638719	1	68.6743	0.994696	0.461384	1	68.6743	2.75751	0.0418709
ENSMOCG00000012505	Pmel	premelanosome protein [Source:NCBI gene;Acc:101995838]	0.881824	0.663579	0.657135	1	0.881824	1.68881	0.266297	NA	0.881824	-1.41193	0.342707	1	0.881824	-0.663579	0.657135	1	0.881824	1.02523	0.524275	NA	0.881824	-2.0755	0.189172	1	0.881824	-1.68881	0.266297	NA	0.881824	-1.02523	0.524275	NA	0.881824	-3.10074	0.0531672	NA	0.881824	1.41193	0.342707	1	0.881824	2.0755	0.189172	1	0.881824	3.10074	0.0531672
ENSMOCG00000019693	Tgfa	transforming growth factor alpha [Source:NCBI gene;Acc:101999550]	11.6738	-0.258434	0.605203	1	11.6738	0.0598583	0.905688	0.992638	11.6738	-0.363571	0.516253	1	11.6738	0.258434	0.605203	1	11.6738	0.318292	0.530927	0.878113	11.6738	-0.105137	0.85175	1	11.6738	-0.0598583	0.905688	0.992638	11.6738	-0.318292	0.530927	0.878113	11.6738	-0.423429	0.455408	0.918414	11.6738	0.363571	0.516253	1	11.6738	0.105137	0.85175	1	11.6738	0.423429	0.455408
ENSMOCG00000000076	Aldh9a1	aldehyde dehydrogenase 9 family member A1 [Source:NCBI gene;Acc:101981183]	1212.52	0.0594889	0.500122	1	1212.52	-0.0344697	0.695245	0.976582	1212.52	-0.0626505	0.525933	1	1212.52	-0.0594889	0.500122	1	1212.52	-0.0939586	0.288334	0.779256	1212.52	-0.122139	0.218368	1	1212.52	0.0344697	0.695245	0.976582	1212.52	0.0939586	0.288334	0.779256	1212.52	-0.0281808	0.775957	0.970268	1212.52	0.0626505	0.525933	1	1212.52	0.122139	0.218368	1	1212.52	0.0281808	0.775957
ENSMOCG00000011683	Lgals4	galectin 4 [Source:NCBI gene;Acc:101980334]	1.58696	-1.12735	0.327993	1	1.58696	1.06765	0.425194	0.942999	1.58696	-1.15151	0.370921	1	1.58696	1.12735	0.327993	1	1.58696	2.195	0.0909696	NA	1.58696	-0.0241572	0.98452	1	1.58696	-1.06765	0.425194	0.942999	1.58696	-2.195	0.0909696	NA	1.58696	-2.21916	0.117911	0.826362	1.58696	1.15151	0.370921	1	1.58696	0.0241572	0.98452	1	1.58696	2.21916	0.117911
ENSMOCG00000000509	Zfp398	zinc finger protein 398 [Source:NCBI gene;Acc:101983235]	77.6566	-0.044729	0.794557	1	77.6566	0.16001	0.349899	0.919629	77.6566	0.566642	0.00492212	1	77.6566	0.044729	0.794557	1	77.6566	0.204739	0.239872	0.751191	77.6566	0.611371	0.00273781	1	77.6566	-0.16001	0.349899	0.919629	77.6566	-0.204739	0.239872	0.751191	77.6566	0.406632	0.0457776	0.702324	77.6566	-0.566642	0.00492212	1	77.6566	-0.611371	0.00273781	1	77.6566	-0.406632	0.0457776
ENSMOCG00000013051	Bhlhb9	basic helix-loop-helix family member b9 [Source:NCBI gene;Acc:101988130]	1318.54	-0.0815642	0.161348	1	1318.54	-0.00594142	0.9187	0.994422	1318.54	-0.0517519	0.431048	1	1318.54	0.0815642	0.161348	1	1318.54	0.0756228	0.197093	0.721409	1318.54	0.0298123	0.651961	1	1318.54	0.00594142	0.9187	0.994422	1318.54	-0.0756228	0.197093	0.721409	1318.54	-0.0458105	0.488091	0.920511	1318.54	0.0517519	0.431048	1	1318.54	-0.0298123	0.651961	1	1318.54	0.0458105	0.488091
ENSMOCG00000012889	NA	NA	89.9133	0.30666	0.128551	1	89.9133	0.16775	0.402091	0.936303	89.9133	0.0301999	0.893308	1	89.9133	-0.30666	0.128551	1	89.9133	-0.13891	0.497099	0.868284	89.9133	-0.27646	0.227446	1	89.9133	-0.16775	0.402091	0.936303	89.9133	0.13891	0.497099	0.868284	89.9133	-0.13755	0.545744	0.924927	89.9133	-0.0301999	0.893308	1	89.9133	0.27646	0.227446	1	89.9133	0.13755	0.545744
ENSMOCG00000022310	NA	NA	566.98	0.309429	0.265624	1	566.98	0.145646	0.60001	0.966391	566.98	0.459314	0.139986	1	566.98	-0.309429	0.265624	1	566.98	-0.163783	0.556141	0.885953	566.98	0.149885	0.630598	1	566.98	-0.145646	0.60001	0.966391	566.98	0.163783	0.556141	0.885953	566.98	0.313668	0.313941	0.904914	566.98	-0.459314	0.139986	1	566.98	-0.149885	0.630598	1	566.98	-0.313668	0.313941
ENSMOCG00000018448	Uri1	URI1 prefoldin like chaperone [Source:NCBI gene;Acc:101993297]	767.608	0.0293593	0.753422	1	767.608	0.0137459	0.882811	0.99251	767.608	-0.06192	0.554814	1	767.608	-0.0293593	0.753422	1	767.608	-0.0156134	0.867956	0.968348	767.608	-0.0912793	0.386646	1	767.608	-0.0137459	0.882811	0.99251	767.608	0.0156134	0.867956	0.968348	767.608	-0.0756659	0.472199	0.918414	767.608	0.06192	0.554814	1	767.608	0.0912793	0.386646	1	767.608	0.0756659	0.472199
ENSMOCG00000000291	NA	H-2 class I histocompatibility antigen, Q10 alpha chain-like [Source:NCBI gene;Acc:101988333]	1645.34	0.018815	0.914095	1	1645.34	-0.383851	0.0275608	0.5037	1645.34	0.171918	0.378545	1	1645.34	-0.018815	0.914095	1	1645.34	-0.402666	0.020947	0.410763	1645.34	0.153103	0.433322	1	1645.34	0.383851	0.0275608	0.5037	1645.34	0.402666	0.020947	0.410763	1645.34	0.555769	0.00441375	0.328057	1645.34	-0.171918	0.378545	1	1645.34	-0.153103	0.433322	1	1645.34	-0.555769	0.00441375
ENSMOCG00000006008	NA	NA	14.275	-0.255486	0.777539	1	14.275	0.266875	0.768923	0.983323	14.275	0.394389	0.699753	1	14.275	0.255486	0.777539	1	14.275	0.522361	0.565712	0.887805	14.275	0.649875	0.525487	1	14.275	-0.266875	0.768923	0.983323	14.275	-0.522361	0.565712	0.887805	14.275	0.127514	0.901207	0.990041	14.275	-0.394389	0.699753	1	14.275	-0.649875	0.525487	1	14.275	-0.127514	0.901207
ENSMOCG00000000500	2021-09-06	septin 6 [Source:NCBI gene;Acc:101995813]	937.939	0.113714	0.454471	1	937.939	0.132317	0.383895	0.933302	937.939	0.0158862	0.925593	1	937.939	-0.113714	0.454471	1	937.939	0.018603	0.902824	0.975708	937.939	-0.0978283	0.566046	1	937.939	-0.132317	0.383895	0.933302	937.939	-0.018603	0.902824	0.975708	937.939	-0.116431	0.494442	0.921951	937.939	-0.0158862	0.925593	1	937.939	0.0978283	0.566046	1	937.939	0.116431	0.494442
ENSMOCG00000014908	NA	transmembrane 9 superfamily member 1 [Source:NCBI gene;Acc:101979546]	1508.36	0.00589597	0.901125	1	1508.36	0.0147326	0.755628	0.980867	1508.36	-0.0165258	0.757538	1	1508.36	-0.00589597	0.901125	1	1508.36	0.00883668	0.853807	0.963161	1508.36	-0.0224217	0.678428	1	1508.36	-0.0147326	0.755628	0.980867	1508.36	-0.00883668	0.853807	0.963161	1508.36	-0.0312584	0.562502	0.928722	1508.36	0.0165258	0.757538	1	1508.36	0.0224217	0.678428	1	1508.36	0.0312584	0.562502
ENSMOCG00000014538	Kcnrg	potassium channel regulator [Source:MGI Symbol;Acc:MGI:2685591]	34.4425	-0.437578	0.100448	1	34.4425	0.0800309	0.768837	0.983323	34.4425	-0.375757	0.213063	1	34.4425	0.437578	0.100448	1	34.4425	0.517608	0.0566176	0.541494	34.4425	0.061821	0.837306	1	34.4425	-0.0800309	0.768837	0.983323	34.4425	-0.517608	0.0566176	0.541494	34.4425	-0.455787	0.136772	0.839571	34.4425	0.375757	0.213063	1	34.4425	-0.061821	0.837306	1	34.4425	0.455787	0.136772
ENSMOCG00000018051	Cilp2	cartilage intermediate layer protein 2 [Source:NCBI gene;Acc:101980126]	84.848	0.125417	0.710082	1	84.848	0.254394	0.45098	0.94563	84.848	-0.0748868	0.842515	1	84.848	-0.125417	0.710082	1	84.848	0.128977	0.704315	0.926792	84.848	-0.200304	0.597195	1	84.848	-0.254394	0.45098	0.94563	84.848	-0.128977	0.704315	0.926792	84.848	-0.329281	0.385139	0.917007	84.848	0.0748868	0.842515	1	84.848	0.200304	0.597195	1	84.848	0.329281	0.385139
ENSMOCG00000018426	NA	polyamine-modulated factor 1 [Source:NCBI gene;Acc:101984860]	280.323	0.165988	0.16443	1	280.323	-0.0098686	0.933596	0.996541	280.323	0.0756392	0.573088	1	280.323	-0.165988	0.16443	1	280.323	-0.175857	0.14393	0.675315	280.323	-0.0903493	0.506197	1	280.323	0.0098686	0.933596	0.996541	280.323	0.175857	0.14393	0.675315	280.323	0.0855078	0.526717	0.922801	280.323	-0.0756392	0.573088	1	280.323	0.0903493	0.506197	1	280.323	-0.0855078	0.526717
ENSMOCG00000017555	Apoo	apolipoprotein O [Source:NCBI gene;Acc:101993134]	722.27	-0.0249924	0.71858	1	722.27	-0.106774	0.121409	0.792484	722.27	-0.0544795	0.486181	1	722.27	0.0249924	0.71858	1	722.27	-0.0817813	0.240904	0.752512	722.27	-0.0294872	0.708736	1	722.27	0.106774	0.121409	0.792484	722.27	0.0817813	0.240904	0.752512	722.27	0.0522942	0.505678	0.922052	722.27	0.0544795	0.486181	1	722.27	0.0294872	0.708736	1	722.27	-0.0522942	0.505678
ENSMOCG00000001924	NA	elongin-C [Source:NCBI gene;Acc:101980789]	NA	NA	NA	NA	NA	NA	NA	NA	NA	NA	NA	NA	NA	NA	NA	NA	NA	NA	NA	NA	NA	NA	NA	NA	NA	NA	NA	NA	NA	NA	NA	NA	NA	NA	NA	NA	NA	NA	NA	NA	NA	NA	NA	NA	NA	NA	NA
ENSMOCG00000009897	Tub	tubby bipartite transcription factor [Source:NCBI gene;Acc:101988530]	5338.99	-0.0451591	0.528564	1	5338.99	0.106932	0.135722	0.806153	5338.99	-0.0692967	0.387501	1	5338.99	0.0451591	0.528564	1	5338.99	0.152091	0.0341103	0.469163	5338.99	-0.0241376	0.763687	1	5338.99	-0.106932	0.135722	0.806153	5338.99	-0.152091	0.0341103	0.469163	5338.99	-0.176229	0.0281925	0.621619	5338.99	0.0692967	0.387501	1	5338.99	0.0241376	0.763687	1	5338.99	0.176229	0.0281925
ENSMOCG00000008304	Nek5	NIMA related kinase 5 [Source:NCBI gene;Acc:101998068]	43.4759	-0.0227747	0.938812	1	43.4759	-0.164631	0.576194	0.963063	43.4759	-0.131043	0.69421	1	43.4759	0.0227747	0.938812	1	43.4759	-0.141857	0.633766	0.909705	43.4759	-0.108268	0.747396	1	43.4759	0.164631	0.576194	0.963063	43.4759	0.141857	0.633766	0.909705	43.4759	0.0335886	0.919958	0.99226	43.4759	0.131043	0.69421	1	43.4759	0.108268	0.747396	1	43.4759	-0.0335886	0.919958
ENSMOCG00000000982	NA	NA	503.157	-0.0141101	0.936135	1	503.157	-0.354447	0.0434233	0.590652	503.157	0.17737	0.369608	1	503.157	0.0141101	0.936135	1	503.157	-0.340337	0.0532221	0.532322	503.157	0.19148	0.333955	1	503.157	0.354447	0.0434233	0.590652	503.157	0.340337	0.0532221	0.532322	503.157	0.531817	0.0071329	0.38985	503.157	-0.17737	0.369608	1	503.157	-0.19148	0.333955	1	503.157	-0.531817	0.0071329
ENSMOCG00000013694	Pop7	POP7 homolog, ribonuclease P/MRP subunit [Source:NCBI gene;Acc:101983517]	1057.77	0.0896284	0.355756	1	1057.77	-0.0881882	0.361743	0.921927	1057.77	-0.0371762	0.732085	1	1057.77	-0.0896284	0.355756	1	1057.77	-0.177817	0.0676121	0.562134	1057.77	-0.126805	0.245244	1	1057.77	0.0881882	0.361743	0.921927	1057.77	0.177817	0.0676121	0.562134	1057.77	0.051012	0.639188	0.942777	1057.77	0.0371762	0.732085	1	1057.77	0.126805	0.245244	1	1057.77	-0.051012	0.639188
ENSMOCG00000017788	NA	protein kinase C-binding protein NELL1 [Source:NCBI gene;Acc:102002634]	447.902	-0.135058	0.519093	1	447.902	0.0586361	0.779669	0.984565	447.902	-0.0974795	0.677715	1	447.902	0.135058	0.519093	1	447.902	0.193694	0.356191	0.811156	447.902	0.0375785	0.872876	1	447.902	-0.0586361	0.779669	0.984565	447.902	-0.193694	0.356191	0.811156	447.902	-0.156116	0.506428	0.922052	447.902	0.0974795	0.677715	1	447.902	-0.0375785	0.872876	1	447.902	0.156116	0.506428
ENSMOCG00000004343	NA	NA	9.83191	0.0279701	0.964027	1	9.83191	0.471641	0.452885	0.946516	9.83191	-0.151263	0.827486	1	9.83191	-0.0279701	0.964027	1	9.83191	0.443671	0.485003	0.865027	9.83191	-0.179233	0.798049	1	9.83191	-0.471641	0.452885	0.946516	9.83191	-0.443671	0.485003	0.865027	9.83191	-0.622904	0.378775	0.916377	9.83191	0.151263	0.827486	1	9.83191	0.179233	0.798049	1	9.83191	0.622904	0.378775
ENSMOCG00000014896	Marveld2	MARVEL domain containing 2 [Source:NCBI gene;Acc:101987934]	43.8687	0.253443	0.226886	1	43.8687	0.228128	0.27338	0.894471	43.8687	-0.104944	0.653449	1	43.8687	-0.253443	0.226886	1	43.8687	-0.0253152	0.906465	0.976361	43.8687	-0.358387	0.135616	1	43.8687	-0.228128	0.27338	0.894471	43.8687	0.0253152	0.906465	0.976361	43.8687	-0.333072	0.163235	0.85717	43.8687	0.104944	0.653449	1	43.8687	0.358387	0.135616	1	43.8687	0.333072	0.163235
ENSMOCG00000015107	Krt19	keratin 19 [Source:NCBI gene;Acc:101987842]	13.8138	-0.941747	0.136084	1	13.8138	0.475377	0.465292	0.949985	13.8138	0.351299	0.632031	1	13.8138	0.941747	0.136084	1	13.8138	1.41712	0.0281311	0.442595	13.8138	1.29305	0.0759702	1	13.8138	-0.475377	0.465292	0.949985	13.8138	-1.41712	0.0281311	0.442595	13.8138	-0.124078	0.867796	0.985418	13.8138	-0.351299	0.632031	1	13.8138	-1.29305	0.0759702	1	13.8138	0.124078	0.867796
ENSMOCG00000016074	NA	aphrodisin-like [Source:NCBI gene;Acc:101978992]	1.27735	0	1	1	1.27735	-4.96567	0.0634605	0.683738	1.27735	0	1	1	1.27735	0	1	1	1.27735	-4.57712	0.0871344	NA	1.27735	0	1	1	1.27735	4.96567	0.0634605	0.683738	1.27735	4.57712	0.0871344	NA	1.27735	4.40669	0.144123	NA	1.27735	0	1	1	1.27735	0	1	1	1.27735	-4.40669	0.144123
ENSMOCG00000005645	Cdk2	cyclin dependent kinase 2 [Source:NCBI gene;Acc:101996491]	103.324	0.0656929	0.6895	1	103.324	0.0884773	0.588861	0.963308	103.324	-0.110519	0.5484	1	103.324	-0.0656929	0.6895	1	103.324	0.0227844	0.891436	0.972783	103.324	-0.176212	0.346115	1	103.324	-0.0884773	0.588861	0.963308	103.324	-0.0227844	0.891436	0.972783	103.324	-0.198997	0.285698	0.904315	103.324	0.110519	0.5484	1	103.324	0.176212	0.346115	1	103.324	0.198997	0.285698
ENSMOCG00000005911	Ubxn4	UBX domain protein 4 [Source:NCBI gene;Acc:102002542]	2510.9	0.0202147	0.675623	1	2510.9	-0.00504603	0.91659	0.994422	2510.9	-0.016915	0.75549	1	2510.9	-0.0202147	0.675623	1	2510.9	-0.0252607	0.602918	0.898893	2510.9	-0.0371297	0.496901	1	2510.9	0.00504603	0.91659	0.994422	2510.9	0.0252607	0.602918	0.898893	2510.9	-0.0118689	0.827724	0.97622	2510.9	0.016915	0.75549	1	2510.9	0.0371297	0.496901	1	2510.9	0.0118689	0.827724
ENSMOCG00000019664	Yjefn3	YjeF N-terminal domain containing 3 [Source:NCBI gene;Acc:101980418]	157.681	-0.091859	0.489806	1	157.681	-0.290088	0.0270314	0.499777	157.681	-0.060338	0.687892	1	157.681	0.091859	0.489806	1	157.681	-0.198229	0.136987	0.667478	157.681	0.031521	0.835757	1	157.681	0.290088	0.0270314	0.499777	157.681	0.198229	0.136987	0.667478	157.681	0.22975	0.126755	0.831613	157.681	0.060338	0.687892	1	157.681	-0.031521	0.835757	1	157.681	-0.22975	0.126755
ENSMOCG00000018124	Ech1	enoyl-CoA hydratase 1 [Source:NCBI gene;Acc:101980610]	3226.53	0.00718963	0.940747	1	3226.53	-0.121919	0.207079	0.856809	3226.53	-0.0378988	0.726205	1	3226.53	-0.00718963	0.940747	1	3226.53	-0.129108	0.182247	0.709723	3226.53	-0.0450884	0.677359	1	3226.53	0.121919	0.207079	0.856809	3226.53	0.129108	0.182247	0.709723	3226.53	0.08402	0.437807	0.917492	3226.53	0.0378988	0.726205	1	3226.53	0.0450884	0.677359	1	3226.53	-0.08402	0.437807
ENSMOCG00000009523	NA	NA	NA	NA	NA	NA	NA	NA	NA	NA	NA	NA	NA	NA	NA	NA	NA	NA	NA	NA	NA	NA	NA	NA	NA	NA	NA	NA	NA	NA	NA	NA	NA	NA	NA	NA	NA	NA	NA	NA	NA	NA	NA	NA	NA	NA	NA	NA	NA
ENSMOCG00000020462	Ipo4	importin 4 [Source:NCBI gene;Acc:101980033]	6691.2	0.0535182	0.462278	1	6691.2	0.0876812	0.228347	0.865724	6691.2	0.0117933	0.884882	1	6691.2	-0.0535182	0.462278	1	6691.2	0.0341631	0.639322	0.910469	6691.2	-0.0417249	0.608912	1	6691.2	-0.0876812	0.228347	0.865724	6691.2	-0.0341631	0.639322	0.910469	6691.2	-0.0758879	0.352007	0.908743	6691.2	-0.0117933	0.884882	1	6691.2	0.0417249	0.608912	1	6691.2	0.0758879	0.352007
ENSMOCG00000016358	Klf10	Kruppel like factor 10 [Source:NCBI gene;Acc:101983401]	185.65	0.0903756	0.567162	1	185.65	0.21817	0.167631	0.830879	185.65	0.0728517	0.681992	1	185.65	-0.0903756	0.567162	1	185.65	0.127794	0.424266	0.840619	185.65	-0.0175239	0.922195	1	185.65	-0.21817	0.167631	0.830879	185.65	-0.127794	0.424266	0.840619	185.65	-0.145318	0.418384	0.917007	185.65	-0.0728517	0.681992	1	185.65	0.0175239	0.922195	1	185.65	0.145318	0.418384
ENSMOCG00000020011	NA	NA	40.6245	-0.0558422	0.791057	1	40.6245	0.00590647	0.977676	0.999186	40.6245	0.378173	0.130371	1	40.6245	0.0558422	0.791057	1	40.6245	0.0617487	0.773988	0.940146	40.6245	0.434015	0.0867019	1	40.6245	-0.00590647	0.977676	0.999186	40.6245	-0.0617487	0.773988	0.940146	40.6245	0.372266	0.142134	0.844601	40.6245	-0.378173	0.130371	1	40.6245	-0.434015	0.0867019	1	40.6245	-0.372266	0.142134
ENSMOCG00000001985	Nanos2	nanos C2HC-type zinc finger 2 [Source:NCBI gene;Acc:101999585]	4.37095	-0.182137	0.792808	1	4.37095	-0.942454	0.155056	0.819446	4.37095	-0.331377	0.669048	1	4.37095	0.182137	0.792808	1	4.37095	-0.760317	0.258166	0.761583	4.37095	-0.14924	0.848924	1	4.37095	0.942454	0.155056	0.819446	4.37095	0.760317	0.258166	0.761583	4.37095	0.611076	0.419225	0.917007	4.37095	0.331377	0.669048	1	4.37095	0.14924	0.848924	1	4.37095	-0.611076	0.419225
ENSMOCG00000017745	Ednra	endothelin receptor type A [Source:NCBI gene;Acc:101979344]	5.09194	-0.073914	0.90547	1	5.09194	0.109837	0.861008	0.99251	5.09194	-0.452988	0.509938	1	5.09194	0.073914	0.90547	1	5.09194	0.183751	0.773323	0.940079	5.09194	-0.379074	0.586632	1	5.09194	-0.109837	0.861008	0.99251	5.09194	-0.183751	0.773323	0.940079	5.09194	-0.562825	0.42241	0.917007	5.09194	0.452988	0.509938	1	5.09194	0.379074	0.586632	1	5.09194	0.562825	0.42241
ENSMOCG00000009496	NA	checkpoint kinase 2 [Source:NCBI gene;Acc:101999742]	8.51751	0.214344	0.610005	1	8.51751	-0.00532464	0.989635	0.999928	8.51751	0.0299853	0.94962	1	8.51751	-0.214344	0.610005	1	8.51751	-0.219669	0.607559	0.900774	8.51751	-0.184359	0.706781	1	8.51751	0.00532464	0.989635	0.999928	8.51751	0.219669	0.607559	0.900774	8.51751	0.03531	0.941509	0.995054	8.51751	-0.0299853	0.94962	1	8.51751	0.184359	0.706781	1	8.51751	-0.03531	0.941509
ENSMOCG00000002097	Sugt1	SGT1 homolog, MIS12 kinetochore complex assembly cochaperone [Source:NCBI gene;Acc:101981046]	1528.77	0.00451678	0.93601	1	1528.77	-0.0663779	0.23617	0.869917	1528.77	-0.0291366	0.64562	1	1528.77	-0.00451678	0.93601	1	1528.77	-0.0708947	0.209701	0.731834	1528.77	-0.0336534	0.597794	1	1528.77	0.0663779	0.23617	0.869917	1528.77	0.0708947	0.209701	0.731834	1528.77	0.0372413	0.558114	0.928142	1528.77	0.0291366	0.64562	1	1528.77	0.0336534	0.597794	1	1528.77	-0.0372413	0.558114
ENSMOCG00000018295	Fh1	fumarate hydratase [Source:NCBI gene;Acc:101981154]	2812.37	0.0352485	0.694005	1	2812.37	-0.0203974	0.819737	0.987954	2812.37	-0.11451	0.253127	1	2812.37	-0.0352485	0.694005	1	2812.37	-0.0556459	0.535092	0.8787	2812.37	-0.149758	0.135749	1	2812.37	0.0203974	0.819737	0.987954	2812.37	0.0556459	0.535092	0.8787	2812.37	-0.0941123	0.348137	0.908743	2812.37	0.11451	0.253127	1	2812.37	0.149758	0.135749	1	2812.37	0.0941123	0.348137
ENSMOCG00000000355	Zc4h2	zinc finger C4H2-type containing [Source:NCBI gene;Acc:101984643]	409.517	-0.0160947	0.809076	1	409.517	0.0594202	0.372707	0.928562	409.517	0.0512415	0.503176	1	409.517	0.0160947	0.809076	1	409.517	0.0755149	0.266826	0.764345	409.517	0.0673362	0.386237	1	409.517	-0.0594202	0.372707	0.928562	409.517	-0.0755149	0.266826	0.764345	409.517	-0.00817874	0.916227	0.99185	409.517	-0.0512415	0.503176	1	409.517	-0.0673362	0.386237	1	409.517	0.00817874	0.916227
ENSMOCG00000022124	Dusp1	dual specificity phosphatase 1 [Source:NCBI gene;Acc:101996207]	721.143	0.238391	0.0205564	1	721.143	-0.125592	0.218683	0.861859	721.143	0.107204	0.352483	1	721.143	-0.238391	0.0205564	1	721.143	-0.363983	0.00042	0.0565862	721.143	-0.131187	0.259176	1	721.143	0.125592	0.218683	0.861859	721.143	0.363983	0.00042	0.0565862	721.143	0.232797	0.043909	0.695822	721.143	-0.107204	0.352483	1	721.143	0.131187	0.259176	1	721.143	-0.232797	0.043909
ENSMOCG00000014078	Hsd17b3	hydroxysteroid 17-beta dehydrogenase 3 [Source:NCBI gene;Acc:102000414]	0.601176	0.129066	0.95952	1	0.601176	-1.20526	0.626775	NA	0.601176	-0.438796	0.877071	1	0.601176	-0.129066	0.95952	1	0.601176	-1.33433	0.59272	NA	0.601176	-0.567862	0.842106	1	0.601176	1.20526	0.626775	NA	0.601176	1.33433	0.59272	NA	0.601176	0.766464	0.7838	NA	0.601176	0.438796	0.877071	1	0.601176	0.567862	0.842106	1	0.601176	-0.766464	0.7838
ENSMOCG00000016409	Wnt9b	Wnt family member 9B [Source:NCBI gene;Acc:101998752]	0.481298	1.0254	0.634677	1	0.481298	0.23153	0.913091	NA	0.481298	1.82182	0.453335	1	0.481298	-1.0254	0.634677	1	0.481298	-0.793867	0.717802	NA	0.481298	0.796426	0.749619	1	0.481298	-0.23153	0.913091	NA	0.481298	0.793867	0.717802	NA	0.481298	1.59029	0.518645	NA	0.481298	-1.82182	0.453335	1	0.481298	-0.796426	0.749619	1	0.481298	-1.59029	0.518645
ENSMOCG00000013075	Lhx5	LIM homeobox 5 [Source:NCBI gene;Acc:101996772]	497.603	0.0575075	0.604094	1	497.603	-0.135294	0.219628	0.861859	497.603	0.0500654	0.687699	1	497.603	-0.0575075	0.604094	1	497.603	-0.192802	0.0832268	0.589099	497.603	-0.00744207	0.952716	1	497.603	0.135294	0.219628	0.861859	497.603	0.192802	0.0832268	0.589099	497.603	0.18536	0.137786	0.839571	497.603	-0.0500654	0.687699	1	497.603	0.00744207	0.952716	1	497.603	-0.18536	0.137786
ENSMOCG00000014040	Safb	scaffold attachment factor B [Source:NCBI gene;Acc:101997712]	4089.82	0.059284	0.393207	1	4089.82	0.0763148	0.271456	0.891927	4089.82	0.0105646	0.891868	1	4089.82	-0.059284	0.393207	1	4089.82	0.0170308	0.806665	0.951525	4089.82	-0.0487193	0.531644	1	4089.82	-0.0763148	0.271456	0.891927	4089.82	-0.0170308	0.806665	0.951525	4089.82	-0.0657501	0.398372	0.917007	4089.82	-0.0105646	0.891868	1	4089.82	0.0487193	0.531644	1	4089.82	0.0657501	0.398372
ENSMOCG00000003706	Pgm2l1	phosphoglucomutase 2 like 1 [Source:NCBI gene;Acc:101982211]	619.516	-0.177651	0.189734	1	619.516	-0.106469	0.431763	0.942999	619.516	-0.0927614	0.541737	1	619.516	0.177651	0.189734	1	619.516	0.0711829	0.599945	0.898051	619.516	0.0848901	0.577224	1	619.516	0.106469	0.431763	0.942999	619.516	-0.0711829	0.599945	0.898051	619.516	0.0137071	0.92826	0.993134	619.516	0.0927614	0.541737	1	619.516	-0.0848901	0.577224	1	619.516	-0.0137071	0.92826
ENSMOCG00000016296	Grifin	galectin-related inter-fiber protein [Source:NCBI gene;Acc:101995036]	7.86921	0.415364	0.533617	1	7.86921	0.408313	0.537725	0.959256	7.86921	0.1729	0.815669	1	7.86921	-0.415364	0.533617	1	7.86921	-0.00705021	0.991745	0.998163	7.86921	-0.242464	0.749257	1	7.86921	-0.408313	0.537725	0.959256	7.86921	0.00705021	0.991745	0.998163	7.86921	-0.235413	0.755025	0.96898	7.86921	-0.1729	0.815669	1	7.86921	0.242464	0.749257	1	7.86921	0.235413	0.755025
ENSMOCG00000002114	Adamts10	A disintegrin and metalloproteinase with thrombospondin motifs 10 [Source:NCBI gene;Acc:101980514]	1233.39	0.0684185	0.516083	1	1233.39	-0.118131	0.260892	0.883204	1233.39	0.211528	0.0736906	1	1233.39	-0.0684185	0.516083	1	1233.39	-0.18655	0.0771016	0.576272	1233.39	0.14311	0.227859	1	1233.39	0.118131	0.260892	0.883204	1233.39	0.18655	0.0771016	0.576272	1233.39	0.32966	0.00537335	0.351057	1233.39	-0.211528	0.0736906	1	1233.39	-0.14311	0.227859	1	1233.39	-0.32966	0.00537335
ENSMOCG00000015702	Lpar4	lysophosphatidic acid receptor 4 [Source:NCBI gene;Acc:101989643]	9.0702	-0.0880557	0.838581	1	9.0702	-0.184222	0.666247	0.975674	9.0702	0.0208871	0.966802	1	9.0702	0.0880557	0.838581	1	9.0702	-0.0961659	0.824763	0.957299	9.0702	0.108943	0.830187	1	9.0702	0.184222	0.666247	0.975674	9.0702	0.0961659	0.824763	0.957299	9.0702	0.205109	0.68381	0.954346	9.0702	-0.0208871	0.966802	1	9.0702	-0.108943	0.830187	1	9.0702	-0.205109	0.68381
ENSMOCG00000015120	Mypop	Myb related transcription factor, partner of profilin [Source:NCBI gene;Acc:101999862]	2235.34	-0.0377909	0.739784	1	2235.34	-0.0792581	0.48575	0.952693	2235.34	0.00397795	0.97508	1	2235.34	0.0377909	0.739784	1	2235.34	-0.0414672	0.715786	0.930388	2235.34	0.0417689	0.743248	1	2235.34	0.0792581	0.48575	0.952693	2235.34	0.0414672	0.715786	0.930388	2235.34	0.0832361	0.513682	0.922434	2235.34	-0.00397795	0.97508	1	2235.34	-0.0417689	0.743248	1	2235.34	-0.0832361	0.513682
ENSMOCG00000003768	Fam193a	family with sequence similarity 193 member A [Source:NCBI gene;Acc:101987927]	1358.93	-0.00937952	0.854471	1	1358.93	-0.00310381	0.951468	0.998882	1358.93	0.0074345	0.897546	1	1358.93	0.00937952	0.854471	1	1358.93	0.00627571	0.903239	0.975846	1358.93	0.016814	0.773003	1	1358.93	0.00310381	0.951468	0.998882	1358.93	-0.00627571	0.903239	0.975846	1358.93	0.0105383	0.856233	0.982912	1358.93	-0.0074345	0.897546	1	1358.93	-0.016814	0.773003	1	1358.93	-0.0105383	0.856233
ENSMOCG00000015070	Ndufa13	NADH:ubiquinone oxidoreductase subunit A13 [Source:NCBI gene;Acc:102001713]	4588.57	0.0619257	0.438973	1	4588.57	-0.0561188	0.482644	0.952693	4588.57	0.0451783	0.61383	1	4588.57	-0.0619257	0.438973	1	4588.57	-0.118045	0.140519	0.671124	4588.57	-0.0167474	0.851845	1	4588.57	0.0561188	0.482644	0.952693	4588.57	0.118045	0.140519	0.671124	4588.57	0.101297	0.258242	0.902787	4588.57	-0.0451783	0.61383	1	4588.57	0.0167474	0.851845	1	4588.57	-0.101297	0.258242
ENSMOCG00000000161	NA	NA	18.6301	-0.30057	0.619782	1	18.6301	1.01779	0.10287	0.770476	18.6301	-0.580208	0.390137	1	18.6301	0.30057	0.619782	1	18.6301	1.31836	0.0350468	0.473963	18.6301	-0.279638	0.67935	1	18.6301	-1.01779	0.10287	0.770476	18.6301	-1.31836	0.0350468	0.473963	18.6301	-1.598	0.0210891	0.574452	18.6301	0.580208	0.390137	1	18.6301	0.279638	0.67935	1	18.6301	1.598	0.0210891
ENSMOCG00000013786	NA	NA	0.63889	0.371174	0.853447	1	0.63889	-1.19553	0.53222	NA	0.63889	-0.763183	0.727082	1	0.63889	-0.371174	0.853447	1	0.63889	-1.5667	0.420886	NA	0.63889	-1.13436	0.608597	1	0.63889	1.19553	0.53222	NA	0.63889	1.5667	0.420886	NA	0.63889	0.432345	0.839083	NA	0.63889	0.763183	0.727082	1	0.63889	1.13436	0.608597	1	0.63889	-0.432345	0.839083
ENSMOCG00000010003	NA	hemoglobin subunit beta-like [Source:NCBI gene;Acc:101992662]	1301.06	0.205501	0.611494	1	1301.06	0.301454	0.456204	0.948163	1301.06	0.192354	0.670694	1	1301.06	-0.205501	0.611494	1	1301.06	0.0959529	0.812585	0.952457	1301.06	-0.0131467	0.976822	1	1301.06	-0.301454	0.456204	0.948163	1301.06	-0.0959529	0.812585	0.952457	1301.06	-0.1091	0.809478	0.974691	1301.06	-0.192354	0.670694	1	1301.06	0.0131467	0.976822	1	1301.06	0.1091	0.809478
ENSMOCG00000014586	Krt15	keratin 15 [Source:NCBI gene;Acc:101988110]	1.308	-0.201213	0.867018	1	1.308	0.540938	0.672588	0.976035	1.308	-0.496608	0.712805	1	1.308	0.201213	0.867018	1	1.308	0.742151	0.563761	NA	1.308	-0.295395	0.827359	1	1.308	-0.540938	0.672588	0.976035	1.308	-0.742151	0.563761	NA	1.308	-1.03755	0.466382	0.918414	1.308	0.496608	0.712805	1	1.308	0.295395	0.827359	1	1.308	1.03755	0.466382
ENSMOCG00000005402	Hcrt	hypocretin neuropeptide precursor [Source:NCBI gene;Acc:101986542]	7.77297	-0.610443	0.307132	1	7.77297	-0.281157	0.643287	0.974374	7.77297	0.482318	0.497935	1	7.77297	0.610443	0.307132	1	7.77297	0.329286	0.583964	0.891887	7.77297	1.09276	0.122048	1	7.77297	0.281157	0.643287	0.974374	7.77297	-0.329286	0.583964	0.891887	7.77297	0.763474	0.285389	0.904315	7.77297	-0.482318	0.497935	1	7.77297	-1.09276	0.122048	1	7.77297	-0.763474	0.285389
ENSMOCG00000008584	Rec8	REC8 meiotic recombination protein [Source:NCBI gene;Acc:101980327]	34.259	-0.140113	0.658126	1	34.259	0.0106284	0.973293	0.999072	34.259	0.281603	0.439624	1	34.259	0.140113	0.658126	1	34.259	0.150741	0.637672	0.910081	34.259	0.421716	0.250067	1	34.259	-0.0106284	0.973293	0.999072	34.259	-0.150741	0.637672	0.910081	34.259	0.270975	0.460754	0.918414	34.259	-0.281603	0.439624	1	34.259	-0.421716	0.250067	1	34.259	-0.270975	0.460754
ENSMOCG00000008928	Cacng6	calcium channel, voltage-dependent, gamma subunit 6 [Source:MGI Symbol;Acc:MGI:1859168]	5.37179	0.027891	0.953597	1	5.37179	0.22875	0.637742	0.973448	5.37179	0.327685	0.56601	1	5.37179	-0.027891	0.953597	1	5.37179	0.200859	0.68973	0.923636	5.37179	0.299794	0.608778	1	5.37179	-0.22875	0.637742	0.973448	5.37179	-0.200859	0.68973	0.923636	5.37179	0.0989347	0.867071	0.985252	5.37179	-0.327685	0.56601	1	5.37179	-0.299794	0.608778	1	5.37179	-0.0989347	0.867071
ENSMOCG00000014121	Supt16	SPT16 homolog, facilitates chromatin remodeling subunit [Source:NCBI gene;Acc:101984452]	2383	0.0185527	0.639272	1	2383	0.00237591	0.951976	0.998882	2383	-0.0116187	0.794613	1	2383	-0.0185527	0.639272	1	2383	-0.0161768	0.685335	0.921514	2383	-0.0301714	0.503035	1	2383	-0.00237591	0.951976	0.998882	2383	0.0161768	0.685335	0.921514	2383	-0.0139947	0.755465	0.96898	2383	0.0116187	0.794613	1	2383	0.0301714	0.503035	1	2383	0.0139947	0.755465
ENSMOCG00000002268	NA	NA	4.00883	-0.0191587	0.975505	1	4.00883	-0.126546	0.837588	0.989515	4.00883	-0.889948	0.177281	1	4.00883	0.0191587	0.975505	1	4.00883	-0.107387	0.865295	0.967468	4.00883	-0.87079	0.196579	1	4.00883	0.126546	0.837588	0.989515	4.00883	0.107387	0.865295	0.967468	4.00883	-0.763403	0.253266	0.900641	4.00883	0.889948	0.177281	1	4.00883	0.87079	0.196579	1	4.00883	0.763403	0.253266
ENSMOCG00000013029	Hnrnpl	heterogeneous nuclear ribonucleoprotein L [Source:NCBI gene;Acc:101980884]	11343.9	0.0123036	0.875244	1	11343.9	-0.00347665	0.964606	0.999072	11343.9	0.0561793	0.521608	1	11343.9	-0.0123036	0.875244	1	11343.9	-0.0157802	0.840489	0.961845	11343.9	0.0438757	0.616916	1	11343.9	0.00347665	0.964606	0.999072	11343.9	0.0157802	0.840489	0.961845	11343.9	0.059656	0.496336	0.922052	11343.9	-0.0561793	0.521608	1	11343.9	-0.0438757	0.616916	1	11343.9	-0.059656	0.496336
ENSMOCG00000013862	Samd10	sterile alpha motif domain containing 10 [Source:NCBI gene;Acc:101993076]	546.989	0.0913363	0.278349	1	546.989	-0.0569477	0.495839	0.95373	546.989	-0.033918	0.719817	1	546.989	-0.0913363	0.278349	1	546.989	-0.148284	0.0805735	0.582532	546.989	-0.125254	0.190405	1	546.989	0.0569477	0.495839	0.95373	546.989	0.148284	0.0805735	0.582532	546.989	0.0230297	0.808648	0.974691	546.989	0.033918	0.719817	1	546.989	0.125254	0.190405	1	546.989	-0.0230297	0.808648
ENSMOCG00000019346	A430078G23Rik	RIKEN cDNA A430078G23 gene [Source:MGI Symbol;Acc:MGI:2442135]	1.29742	-0.814408	0.540814	1	1.29742	-0.742077	0.577525	0.963063	1.29742	-1.88152	0.181995	1	1.29742	0.814408	0.540814	1	1.29742	0.0723316	0.955402	NA	1.29742	-1.06711	0.437057	1	1.29742	0.742077	0.577525	0.963063	1.29742	-0.0723316	0.955402	NA	1.29742	-1.13945	0.40683	NA	1.29742	1.88152	0.181995	1	1.29742	1.06711	0.437057	1	1.29742	1.13945	0.40683
ENSMOCG00000002516	Gigyf1	GRB10 interacting GYF protein 1 [Source:NCBI gene;Acc:101983229]	3767.96	0.0289165	0.664869	1	3767.96	0.0549216	0.410327	0.939438	3767.96	0.0235845	0.752408	1	3767.96	-0.0289165	0.664869	1	3767.96	0.0260051	0.697542	0.925171	3767.96	-0.00533204	0.943281	1	3767.96	-0.0549216	0.410327	0.939438	3767.96	-0.0260051	0.697542	0.925171	3767.96	-0.0313371	0.675688	0.951215	3767.96	-0.0235845	0.752408	1	3767.96	0.00533204	0.943281	1	3767.96	0.0313371	0.675688
ENSMOCG00000020439	Ghdc	GH3 domain containing [Source:NCBI gene;Acc:101986820]	321.926	-0.0115048	0.930744	1	321.926	-0.00502451	0.969664	0.999072	321.926	0.0647934	0.663942	1	321.926	0.0115048	0.930744	1	321.926	0.00648033	0.961195	0.991649	321.926	0.0762982	0.611183	1	321.926	0.00502451	0.969664	0.999072	321.926	-0.00648033	0.961195	0.991649	321.926	0.0698179	0.641282	0.943352	321.926	-0.0647934	0.663942	1	321.926	-0.0762982	0.611183	1	321.926	-0.0698179	0.641282
ENSMOCG00000007466	Tssk6	testis specific serine kinase 6 [Source:NCBI gene;Acc:102001987]	37.3073	-0.6492	0.0151631	1	37.3073	-0.736707	0.005469	0.278667	37.3073	-0.430052	0.157059	1	37.3073	0.6492	0.0151631	1	37.3073	-0.0875072	0.73896	0.932871	37.3073	0.219148	0.467549	1	37.3073	0.736707	0.005469	0.278667	37.3073	0.0875072	0.73896	0.932871	37.3073	0.306655	0.306317	0.904315	37.3073	0.430052	0.157059	1	37.3073	-0.219148	0.467549	1	37.3073	-0.306655	0.306317
ENSMOCG00000016998	Slc18a1	solute carrier family 18 member A1 [Source:NCBI gene;Acc:101983418]	5.98574	-0.426913	0.366239	1	5.98574	-0.175873	0.714619	0.978091	5.98574	-0.15252	0.783342	1	5.98574	0.426913	0.366239	1	5.98574	0.25104	0.60011	0.898101	5.98574	0.274393	0.619669	1	5.98574	0.175873	0.714619	0.978091	5.98574	-0.25104	0.60011	0.898101	5.98574	0.0233534	0.966743	0.996973	5.98574	0.15252	0.783342	1	5.98574	-0.274393	0.619669	1	5.98574	-0.0233534	0.966743
ENSMOCG00000016912	Rxylt1	ribitol xylosyltransferase 1 [Source:NCBI gene;Acc:101996496]	620.344	-0.00280197	0.972107	1	620.344	-0.0213595	0.789087	0.984832	620.344	0.0638486	0.481325	1	620.344	0.00280197	0.972107	1	620.344	-0.0185575	0.818135	0.954553	620.344	0.0666506	0.465991	1	620.344	0.0213595	0.789087	0.984832	620.344	0.0185575	0.818135	0.954553	620.344	0.0852081	0.350026	0.908743	620.344	-0.0638486	0.481325	1	620.344	-0.0666506	0.465991	1	620.344	-0.0852081	0.350026
ENSMOCG00000019548	Kcnh2	potassium voltage-gated channel subfamily H member 2 [Source:NCBI gene;Acc:101997694]	3025.73	0.0500036	0.366675	1	3025.73	-0.0341179	0.537038	0.959256	3025.73	0.110322	0.0761068	1	3025.73	-0.0500036	0.366675	1	3025.73	-0.0841215	0.130242	0.659484	3025.73	0.0603183	0.334386	1	3025.73	0.0341179	0.537038	0.959256	3025.73	0.0841215	0.130242	0.659484	3025.73	0.14444	0.0205804	0.571811	3025.73	-0.110322	0.0761068	1	3025.73	-0.0603183	0.334386	1	3025.73	-0.14444	0.0205804
ENSMOCG00000020421	Mcph1	microcephalin 1 [Source:NCBI gene;Acc:101985660]	23.8721	0.0499701	0.888255	1	23.8721	-0.0407732	0.908066	0.992638	23.8721	-0.177399	0.655408	1	23.8721	-0.0499701	0.888255	1	23.8721	-0.0907433	0.800486	0.948896	23.8721	-0.227369	0.572483	1	23.8721	0.0407732	0.908066	0.992638	23.8721	0.0907433	0.800486	0.948896	23.8721	-0.136626	0.733067	0.964031	23.8721	0.177399	0.655408	1	23.8721	0.227369	0.572483	1	23.8721	0.136626	0.733067
ENSMOCG00000000544	Kcna10	potassium voltage-gated channel subfamily A member 10 [Source:NCBI gene;Acc:101999845]	1.40114	-0.612998	0.616028	1	1.40114	2.13438	0.134471	0.805333	1.40114	0.1862	0.897153	1	1.40114	0.612998	0.616028	1	1.40114	2.74737	0.0525182	NA	1.40114	0.799198	0.57666	1	1.40114	-2.13438	0.134471	0.805333	1.40114	-2.74737	0.0525182	NA	1.40114	-1.94818	0.225969	0.887078	1.40114	-0.1862	0.897153	1	1.40114	-0.799198	0.57666	1	1.40114	1.94818	0.225969
ENSMOCG00000000439	Zfp954	zinc finger protein 773-like [Source:NCBI gene;Acc:101987387]	213.222	0.0670447	0.500864	1	213.222	-0.0207807	0.833293	0.98927	213.222	-0.0115285	0.918466	1	213.222	-0.0670447	0.500864	1	213.222	-0.0878254	0.384727	0.823835	213.222	-0.0785732	0.493136	1	213.222	0.0207807	0.833293	0.98927	213.222	0.0878254	0.384727	0.823835	213.222	0.00925219	0.935255	0.994518	213.222	0.0115285	0.918466	1	213.222	0.0785732	0.493136	1	213.222	-0.00925219	0.935255
ENSMOCG00000020261	Piwil4	piwi like RNA-mediated gene silencing 4 [Source:NCBI gene;Acc:101991355]	2.52434	0.699573	0.32417	1	2.52434	0.166826	0.802403	0.984832	2.52434	1.15777	0.195379	1	2.52434	-0.699573	0.32417	1	2.52434	-0.532746	0.46738	NA	2.52434	0.458194	0.627659	1	2.52434	-0.166826	0.802403	0.984832	2.52434	0.532746	0.46738	NA	2.52434	0.99094	0.277708	0.902884	2.52434	-1.15777	0.195379	1	2.52434	-0.458194	0.627659	1	2.52434	-0.99094	0.277708
ENSMOCG00000002140	E2f8	E2F transcription factor 8 [Source:NCBI gene;Acc:101980045]	0.82637	-2.57835	0.0889199	1	0.82637	-2.3011	0.132616	NA	0.82637	-2.09518	0.2276	1	0.82637	2.57835	0.0889199	1	0.82637	0.277252	0.842573	NA	0.82637	0.483171	0.765446	1	0.82637	2.3011	0.132616	NA	0.82637	-0.277252	0.842573	NA	0.82637	0.205919	0.899658	NA	0.82637	2.09518	0.2276	1	0.82637	-0.483171	0.765446	1	0.82637	-0.205919	0.899658
ENSMOCG00000002955	Irf2bp1	interferon regulatory factor 2 binding protein 1 [Source:NCBI gene;Acc:102000137]	2813.36	0.066723	0.483973	1	2813.36	-0.0387782	0.683829	0.976582	2813.36	0.0290946	0.785044	1	2813.36	-0.066723	0.483973	1	2813.36	-0.105501	0.269017	0.765951	2813.36	-0.0376284	0.724775	1	2813.36	0.0387782	0.683829	0.976582	2813.36	0.105501	0.269017	0.765951	2813.36	0.0678729	0.525005	0.922801	2813.36	-0.0290946	0.785044	1	2813.36	0.0376284	0.724775	1	2813.36	-0.0678729	0.525005
ENSMOCG00000011629	Ric3	RIC3 acetylcholine receptor chaperone [Source:NCBI gene;Acc:101988989]	493.776	-0.258731	0.100814	1	493.776	-0.130874	0.406657	0.938531	493.776	-0.0994509	0.574324	1	493.776	0.258731	0.100814	1	493.776	0.127856	0.418107	0.837754	493.776	0.15928	0.368774	1	493.776	0.130874	0.406657	0.938531	493.776	-0.127856	0.418107	0.837754	493.776	0.0314234	0.859294	0.983372	493.776	0.0994509	0.574324	1	493.776	-0.15928	0.368774	1	493.776	-0.0314234	0.859294
ENSMOCG00000017379	Rnf2	ring finger protein 2 [Source:NCBI gene;Acc:101981862]	564.198	0.0533065	0.519962	1	564.198	0.144525	0.0810477	0.731018	564.198	0.0331291	0.723433	1	564.198	-0.0533065	0.519962	1	564.198	0.0912187	0.276424	0.770053	564.198	-0.0201773	0.830887	1	564.198	-0.144525	0.0810477	0.731018	564.198	-0.0912187	0.276424	0.770053	564.198	-0.111396	0.238328	0.891654	564.198	-0.0331291	0.723433	1	564.198	0.0201773	0.830887	1	564.198	0.111396	0.238328
ENSMOCG00000001060	Gatad2a	GATA zinc finger domain containing 2A [Source:NCBI gene;Acc:102002265]	1244.76	0.0493462	0.536153	1	1244.76	0.0975815	0.220717	0.862451	1244.76	0.0311952	0.727356	1	1244.76	-0.0493462	0.536153	1	1244.76	0.0482352	0.547727	0.882668	1244.76	-0.0181511	0.840113	1	1244.76	-0.0975815	0.220717	0.862451	1244.76	-0.0482352	0.547727	0.882668	1244.76	-0.0663863	0.460218	0.918414	1244.76	-0.0311952	0.727356	1	1244.76	0.0181511	0.840113	1	1244.76	0.0663863	0.460218
ENSMOCG00000015112	Urod	uroporphyrinogen decarboxylase [Source:NCBI gene;Acc:101979541]	931.714	0.0667367	0.401752	1	931.714	-0.0970181	0.22042	0.862278	931.714	0.0318818	0.721311	1	931.714	-0.0667367	0.401752	1	931.714	-0.163755	0.0404486	0.493982	931.714	-0.0348549	0.698667	1	931.714	0.0970181	0.22042	0.862278	931.714	0.163755	0.0404486	0.493982	931.714	0.1289	0.150559	0.84855	931.714	-0.0318818	0.721311	1	931.714	0.0348549	0.698667	1	931.714	-0.1289	0.150559
ENSMOCG00000011321	Lrp11	LDL receptor related protein 11 [Source:NCBI gene;Acc:101983220]	2947.14	-0.181516	0.0334201	1	2947.14	-0.145442	0.0881991	0.748313	2947.14	-0.145477	0.127914	1	2947.14	0.181516	0.0334201	1	2947.14	0.0360736	0.672764	0.917138	2947.14	0.0360391	0.706346	1	2947.14	0.145442	0.0881991	0.748313	2947.14	-0.0360736	0.672764	0.917138	2947.14	-3.45e-05	0.999712	0.999835	2947.14	0.145477	0.127914	1	2947.14	-0.0360391	0.706346	1	2947.14	3.45e-05	0.999712
ENSMOCG00000013073	Rab5b	RAB5B, member RAS oncogene family [Source:NCBI gene;Acc:101983693]	198.844	-0.0840803	0.649169	1	198.844	0.166701	0.368583	0.92623	198.844	-0.0066643	0.974418	1	198.844	0.0840803	0.649169	1	198.844	0.250782	0.178256	0.704054	198.844	0.077416	0.710569	1	198.844	-0.166701	0.368583	0.92623	198.844	-0.250782	0.178256	0.704054	198.844	-0.173366	0.40711	0.917007	198.844	0.0066643	0.974418	1	198.844	-0.077416	0.710569	1	198.844	0.173366	0.40711
ENSMOCG00000020313	Zfp512b	zinc finger protein 512B [Source:NCBI gene;Acc:101993357]	631.9	-0.00338516	0.989457	1	631.9	0.255865	0.318163	0.911595	631.9	0.140058	0.625271	1	631.9	0.00338516	0.989457	1	631.9	0.259251	0.31234	0.794074	631.9	0.143443	0.617249	1	631.9	-0.255865	0.318163	0.911595	631.9	-0.259251	0.31234	0.794074	631.9	-0.115807	0.686722	0.954346	631.9	-0.140058	0.625271	1	631.9	-0.143443	0.617249	1	631.9	0.115807	0.686722
ENSMOCG00000015264	Rad17	RAD17 checkpoint clamp loader component [Source:NCBI gene;Acc:101983104]	176.646	0.0200182	0.855963	1	176.646	0.0704062	0.523017	0.958919	176.646	-0.0122024	0.922493	1	176.646	-0.0200182	0.855963	1	176.646	0.050388	0.653718	0.911247	176.646	-0.0322206	0.80012	1	176.646	-0.0704062	0.523017	0.958919	176.646	-0.050388	0.653718	0.911247	176.646	-0.0826086	0.5161	0.922801	176.646	0.0122024	0.922493	1	176.646	0.0322206	0.80012	1	176.646	0.0826086	0.5161
ENSMOCG00000018267	Gnb2	G protein subunit beta 2 [Source:NCBI gene;Acc:101982944]	11148.1	0.0801873	0.353513	1	11148.1	-0.0919306	0.287281	0.900702	11148.1	0.0683277	0.479654	1	11148.1	-0.0801873	0.353513	1	11148.1	-0.172118	0.0464992	0.512802	11148.1	-0.0118596	0.90241	1	11148.1	0.0919306	0.287281	0.900702	11148.1	0.172118	0.0464992	0.512802	11148.1	0.160258	0.0974245	0.808541	11148.1	-0.0683277	0.479654	1	11148.1	0.0118596	0.90241	1	11148.1	-0.160258	0.0974245
ENSMOCG00000005971	Irf9	interferon regulatory factor 9 [Source:NCBI gene;Acc:101996392]	406.609	0.15342	0.192797	1	406.609	-0.225115	0.0534998	0.641933	406.609	0.155526	0.240725	1	406.609	-0.15342	0.192797	1	406.609	-0.378535	0.00133627	0.112065	406.609	0.00210606	0.987442	1	406.609	0.225115	0.0534998	0.641933	406.609	0.378535	0.00133627	0.112065	406.609	0.380641	0.00413605	0.316564	406.609	-0.155526	0.240725	1	406.609	-0.00210606	0.987442	1	406.609	-0.380641	0.00413605
ENSMOCG00000017816	Gzf1	GDNF inducible zinc finger protein 1 [Source:NCBI gene;Acc:101981333]	258.657	0.00713027	0.958168	1	258.657	0.146077	0.283292	0.899104	258.657	-0.0454442	0.766118	1	258.657	-0.00713027	0.958168	1	258.657	0.138947	0.31183	0.794007	258.657	-0.0525745	0.732606	1	258.657	-0.146077	0.283292	0.899104	258.657	-0.138947	0.31183	0.794007	258.657	-0.191522	0.213814	0.882947	258.657	0.0454442	0.766118	1	258.657	0.0525745	0.732606	1	258.657	0.191522	0.213814
ENSMOCG00000002124	Rpp25	ribonuclease P and MRP subunit p25 [Source:NCBI gene;Acc:101991245]	88.5231	-0.0369501	0.865951	1	88.5231	-0.131153	0.546694	0.960006	88.5231	0.191033	0.441971	1	88.5231	0.0369501	0.865951	1	88.5231	-0.0942031	0.668512	0.916254	88.5231	0.227983	0.362887	1	88.5231	0.131153	0.546694	0.960006	88.5231	0.0942031	0.668512	0.916254	88.5231	0.322186	0.196477	0.873041	88.5231	-0.191033	0.441971	1	88.5231	-0.227983	0.362887	1	88.5231	-0.322186	0.196477
ENSMOCG00000011875	Stat5b	signal transducer and activator of transcription 5B [Source:NCBI gene;Acc:101987102]	2942.11	-0.0288845	0.679385	1	2942.11	-0.0782112	0.262455	0.883204	2942.11	0.0282481	0.718458	1	2942.11	0.0288845	0.679385	1	2942.11	-0.0493266	0.481085	0.863752	2942.11	0.0571327	0.467001	1	2942.11	0.0782112	0.262455	0.883204	2942.11	0.0493266	0.481085	0.863752	2942.11	0.106459	0.174847	0.864676	2942.11	-0.0282481	0.718458	1	2942.11	-0.0571327	0.467001	1	2942.11	-0.106459	0.174847
ENSMOCG00000015985	Hectd3	HECT domain E3 ubiquitin protein ligase 3 [Source:NCBI gene;Acc:101980324]	2178.23	0.0302919	0.579871	1	2178.23	0.00672036	0.902043	0.99251	2178.23	0.0748329	0.223964	1	2178.23	-0.0302919	0.579871	1	2178.23	-0.0235716	0.668383	0.916254	2178.23	0.044541	0.471903	1	2178.23	-0.00672036	0.902043	0.99251	2178.23	0.0235716	0.668383	0.916254	2178.23	0.0681126	0.270471	0.902787	2178.23	-0.0748329	0.223964	1	2178.23	-0.044541	0.471903	1	2178.23	-0.0681126	0.270471
ENSMOCG00000004014	NA	40S ribosomal protein S26-like [Source:NCBI gene;Acc:101981588]	19.6728	0.0954726	0.839979	1	19.6728	0.00379876	0.993558	0.999928	19.6728	-0.272952	0.603473	1	19.6728	-0.0954726	0.839979	1	19.6728	-0.0916738	0.847468	0.961845	19.6728	-0.368425	0.487747	1	19.6728	-0.00379876	0.993558	0.999928	19.6728	0.0916738	0.847468	0.961845	19.6728	-0.276751	0.600797	0.937666	19.6728	0.272952	0.603473	1	19.6728	0.368425	0.487747	1	19.6728	0.276751	0.600797
ENSMOCG00000019680	NA	bone gamma-carboxyglutamate protein [Source:NCBI gene;Acc:101985153]	2.04728	-0.420053	0.577052	1	2.04728	0.41253	0.611146	0.968458	2.04728	0.345908	0.712148	1	2.04728	0.420053	0.577052	1	2.04728	0.832583	0.302575	NA	2.04728	0.765961	0.412285	1	2.04728	-0.41253	0.611146	0.968458	2.04728	-0.832583	0.302575	NA	2.04728	-0.066622	0.945896	0.995192	2.04728	-0.345908	0.712148	1	2.04728	-0.765961	0.412285	1	2.04728	0.066622	0.945896
ENSMOCG00000001376	Zfp786	zinc finger protein 786 [Source:NCBI gene;Acc:101984940]	214.161	0.00715939	0.966231	1	214.161	0.388199	0.0225836	0.467526	214.161	-0.0810092	0.669143	1	214.161	-0.00715939	0.966231	1	214.161	0.381039	0.0262298	0.439357	214.161	-0.0881686	0.643738	1	214.161	-0.388199	0.0225836	0.467526	214.161	-0.381039	0.0262298	0.439357	214.161	-0.469208	0.0143509	0.516364	214.161	0.0810092	0.669143	1	214.161	0.0881686	0.643738	1	214.161	0.469208	0.0143509
ENSMOCG00000022332	NA	NA	0.661029	-0.163496	0.919979	1	0.661029	0.365793	0.826725	NA	0.661029	-0.761361	0.668771	1	0.661029	0.163496	0.919979	1	0.661029	0.529289	0.753037	NA	0.661029	-0.597864	0.73839	1	0.661029	-0.365793	0.826725	NA	0.661029	-0.529289	0.753037	NA	0.661029	-1.12715	0.53789	NA	0.661029	0.761361	0.668771	1	0.661029	0.597864	0.73839	1	0.661029	1.12715	0.53789
ENSMOCG00000006437	Paqr6	progestin and adipoQ receptor family member 6 [Source:NCBI gene;Acc:101985618]	1779.54	0.344898	0.0034296	0.93638	1779.54	0.143151	0.22365	0.864326	1779.54	0.173578	0.187851	1	1779.54	-0.344898	0.0034296	0.93638	1779.54	-0.201747	0.0875698	0.595506	1779.54	-0.17132	0.195036	1	1779.54	-0.143151	0.22365	0.864326	1779.54	0.201747	0.0875698	0.595506	1779.54	0.0304273	0.817711	0.975087	1779.54	-0.173578	0.187851	1	1779.54	0.17132	0.195036	1	1779.54	-0.0304273	0.817711
ENSMOCG00000019636	Sdsl	serine dehydratase like [Source:NCBI gene;Acc:101997056]	255.92	0.0186062	0.916548	1	255.92	0.00116786	0.994742	0.999928	255.92	-0.0994356	0.616799	1	255.92	-0.0186062	0.916548	1	255.92	-0.0174383	0.922117	0.980682	255.92	-0.118042	0.554515	1	255.92	-0.00116786	0.994742	0.999928	255.92	0.0174383	0.922117	0.980682	255.92	-0.100603	0.613937	0.939929	255.92	0.0994356	0.616799	1	255.92	0.118042	0.554515	1	255.92	0.100603	0.613937
ENSMOCG00000002412	Foxa3	forkhead box A3 [Source:NCBI gene;Acc:102000408]	1.52142	-0.111606	0.918294	1	1.52142	-0.0197053	0.985574	0.999928	1.52142	0.396505	0.759434	1	1.52142	0.111606	0.918294	1	1.52142	0.0919007	0.933813	NA	1.52142	0.508111	0.697892	1	1.52142	0.0197053	0.985574	0.999928	1.52142	-0.0919007	0.933813	NA	1.52142	0.416211	0.750794	0.968297	1.52142	-0.396505	0.759434	1	1.52142	-0.508111	0.697892	1	1.52142	-0.416211	0.750794
ENSMOCG00000005313	Mccc2	methylcrotonoyl-CoA carboxylase 2 [Source:NCBI gene;Acc:101985999]	560.035	0.134102	0.165288	1	560.035	0.170768	0.0768867	0.724159	560.035	-0.0375017	0.72893	1	560.035	-0.134102	0.165288	1	560.035	0.0366657	0.70724	0.927653	560.035	-0.171604	0.116055	1	560.035	-0.170768	0.0768867	0.724159	560.035	-0.0366657	0.70724	0.927653	560.035	-0.208269	0.0562402	0.73649	560.035	0.0375017	0.72893	1	560.035	0.171604	0.116055	1	560.035	0.208269	0.0562402
ENSMOCG00000007803	Bcorl1	BCL6 corepressor like 1 [Source:NCBI gene;Acc:101999444]	429.139	-0.126473	0.531026	1	429.139	0.0453128	0.822509	0.988488	429.139	0.0357837	0.874421	1	429.139	0.126473	0.531026	1	429.139	0.171786	0.395954	0.828471	429.139	0.162257	0.474238	1	429.139	-0.0453128	0.822509	0.988488	429.139	-0.171786	0.395954	0.828471	429.139	-0.00952905	0.966492	0.996973	429.139	-0.0357837	0.874421	1	429.139	-0.162257	0.474238	1	429.139	0.00952905	0.966492
ENSMOCG00000013748	NA	NA	32.2331	1.52814	NA	NA	32.2331	-0.386306	NA	NA	32.2331	-1.10965	NA	NA	32.2331	-1.52814	NA	NA	32.2331	-1.91445	NA	NA	32.2331	-2.6378	NA	NA	32.2331	0.386306	NA	NA	32.2331	1.91445	NA	NA	32.2331	-0.723345	NA	NA	32.2331	1.10965	NA	NA	32.2331	2.6378	NA	NA	32.2331	0.723345	NA
ENSMOCG00000015325	Ccn3	cellular communication network factor 3 [Source:NCBI gene;Acc:102001486]	188.918	-0.100385	0.592806	1	188.918	-0.145859	0.435961	0.942999	188.918	0.0862195	0.683845	1	188.918	0.100385	0.592806	1	188.918	-0.0454747	0.809116	0.951536	188.918	0.186604	0.380152	1	188.918	0.145859	0.435961	0.942999	188.918	0.0454747	0.809116	0.951536	188.918	0.232079	0.274096	0.902787	188.918	-0.0862195	0.683845	1	188.918	-0.186604	0.380152	1	188.918	-0.232079	0.274096
ENSMOCG00000013922	Slc6a8	solute carrier family 6 member 8 [Source:NCBI gene;Acc:101981717]	1738.79	-0.114349	0.284719	1	1738.79	0.0418508	0.695515	0.976582	1738.79	-0.0775894	0.516855	1	1738.79	0.114349	0.284719	1	1738.79	0.1562	0.144764	0.675506	1738.79	0.0367596	0.759085	1	1738.79	-0.0418508	0.695515	0.976582	1738.79	-0.1562	0.144764	0.675506	1738.79	-0.11944	0.319162	0.905757	1738.79	0.0775894	0.516855	1	1738.79	-0.0367596	0.759085	1	1738.79	0.11944	0.319162
ENSMOCG00000004010	Vsx1	visual system homeobox 1 [Source:NCBI gene;Acc:101988708]	NA	NA	NA	NA	NA	NA	NA	NA	NA	NA	NA	NA	NA	NA	NA	NA	NA	NA	NA	NA	NA	NA	NA	NA	NA	NA	NA	NA	NA	NA	NA	NA	NA	NA	NA	NA	NA	NA	NA	NA	NA	NA	NA	NA	NA	NA	NA
ENSMOCG00000016561	Rnf31	ring finger protein 31 [Source:NCBI gene;Acc:101980875]	898.938	0.113949	0.19674	1	898.938	0.179085	0.042371	0.590625	898.938	0.17242	0.0824689	1	898.938	-0.113949	0.19674	1	898.938	0.0651361	0.464062	0.858007	898.938	0.058471	0.558527	1	898.938	-0.179085	0.042371	0.590625	898.938	-0.0651361	0.464062	0.858007	898.938	-0.00666512	0.946809	0.995192	898.938	-0.17242	0.0824689	1	898.938	-0.058471	0.558527	1	898.938	0.00666512	0.946809
ENSMOCG00000004876	Col11a1	collagen type XI alpha 1 chain [Source:NCBI gene;Acc:101983425]	178.114	0.0358343	0.906597	1	178.114	0.128864	0.673043	0.976035	178.114	0.0122658	0.97139	1	178.114	-0.0358343	0.906597	1	178.114	0.0930297	0.76135	0.937424	178.114	-0.0235685	0.945191	1	178.114	-0.128864	0.673043	0.976035	178.114	-0.0930297	0.76135	0.937424	178.114	-0.116598	0.733758	0.964031	178.114	-0.0122658	0.97139	1	178.114	0.0235685	0.945191	1	178.114	0.116598	0.733758
ENSMOCG00000015589	Uckl1	uridine-cytidine kinase 1 like 1 [Source:NCBI gene;Acc:101993842]	2036.13	0.0760619	0.35451	1	2036.13	0.0598017	0.466152	0.950009	2036.13	0.0800541	0.384506	1	2036.13	-0.0760619	0.35451	1	2036.13	-0.0162602	0.843564	0.961845	2036.13	0.00399221	0.965522	1	2036.13	-0.0598017	0.466152	0.950009	2036.13	0.0162602	0.843564	0.961845	2036.13	0.0202525	0.82628	0.976109	2036.13	-0.0800541	0.384506	1	2036.13	-0.00399221	0.965522	1	2036.13	-0.0202525	0.82628
ENSMOCG00000010966	Lpcat2	lysophosphatidylcholine acyltransferase 2 [Source:NCBI gene;Acc:101986827]	42.409	-0.319403	0.200932	1	42.409	-0.247724	0.320462	0.911595	42.409	-0.00536601	0.985137	1	42.409	0.319403	0.200932	1	42.409	0.071679	0.774489	0.940375	42.409	0.314037	0.276814	1	42.409	0.247724	0.320462	0.911595	42.409	-0.071679	0.774489	0.940375	42.409	0.242358	0.400739	0.917007	42.409	0.00536601	0.985137	1	42.409	-0.314037	0.276814	1	42.409	-0.242358	0.400739
ENSMOCG00000006876	NA	NA	0.550331	-0.216102	0.904001	1	0.550331	0.222832	0.902832	NA	0.550331	0.695279	0.737372	1	0.550331	0.216102	0.904001	1	0.550331	0.438934	0.810519	NA	0.550331	0.911381	0.661	1	0.550331	-0.222832	0.902832	NA	0.550331	-0.438934	0.810519	NA	0.550331	0.472446	0.822596	NA	0.550331	-0.695279	0.737372	1	0.550331	-0.911381	0.661	1	0.550331	-0.472446	0.822596
ENSMOCG00000012814	Slc35e3	solute carrier family 35 member E3 [Source:NCBI gene;Acc:101986004]	74.7927	0.199071	0.279544	1	74.7927	-0.138449	0.442517	0.944546	74.7927	-0.312371	0.122902	1	74.7927	-0.199071	0.279544	1	74.7927	-0.337521	0.0687492	0.562134	74.7927	-0.511443	0.0135241	1	74.7927	0.138449	0.442517	0.944546	74.7927	0.337521	0.0687492	0.562134	74.7927	-0.173922	0.393229	0.917007	74.7927	0.312371	0.122902	1	74.7927	0.511443	0.0135241	1	74.7927	0.173922	0.393229
ENSMOCG00000016590	Smg5	SMG5 nonsense mediated mRNA decay factor [Source:NCBI gene;Acc:101986095]	3007.29	-0.00958179	0.873962	1	3007.29	0.0937598	0.120633	0.790538	3007.29	0.0733863	0.279078	1	3007.29	0.00958179	0.873962	1	3007.29	0.103342	0.0884437	0.597625	3007.29	0.0829681	0.22258	1	3007.29	-0.0937598	0.120633	0.790538	3007.29	-0.103342	0.0884437	0.597625	3007.29	-0.0203734	0.764564	0.96963	3007.29	-0.0733863	0.279078	1	3007.29	-0.0829681	0.22258	1	3007.29	0.0203734	0.764564
ENSMOCG00000004233	Suox	sulfite oxidase [Source:NCBI gene;Acc:101997336]	706.505	0.0880822	0.301998	1	706.505	-0.126523	0.135179	0.805333	706.505	0.0436093	0.649164	1	706.505	-0.0880822	0.301998	1	706.505	-0.214606	0.0122568	0.342337	706.505	-0.0444729	0.64572	1	706.505	0.126523	0.135179	0.805333	706.505	0.214606	0.0122568	0.342337	706.505	0.170133	0.0768724	0.782517	706.505	-0.0436093	0.649164	1	706.505	0.0444729	0.64572	1	706.505	-0.170133	0.0768724
ENSMOCG00000005993	Micos13	mitochondrial contact site and cristae organizing system subunit 13 [Source:NCBI gene;Acc:101998577]	2736.32	0.0914516	0.309974	1	2736.32	-0.0614235	0.49467	0.95373	2736.32	0.0517955	0.607393	1	2736.32	-0.0914516	0.309974	1	2736.32	-0.152875	0.090068	0.601862	2736.32	-0.0396562	0.694667	1	2736.32	0.0614235	0.49467	0.95373	2736.32	0.152875	0.090068	0.601862	2736.32	0.113219	0.261875	0.902787	2736.32	-0.0517955	0.607393	1	2736.32	0.0396562	0.694667	1	2736.32	-0.113219	0.261875
ENSMOCG00000017058	Gadd45g	growth arrest and DNA damage inducible gamma [Source:NCBI gene;Acc:101994269]	746.758	-0.212666	0.348281	1	746.758	-0.465622	0.0397973	0.572948	746.758	0.0508166	0.841422	1	746.758	0.212666	0.348281	1	746.758	-0.252956	0.264378	0.763128	746.758	0.263483	0.299822	1	746.758	0.465622	0.0397973	0.572948	746.758	0.252956	0.264378	0.763128	746.758	0.516439	0.0419498	0.692254	746.758	-0.0508166	0.841422	1	746.758	-0.263483	0.299822	1	746.758	-0.516439	0.0419498
ENSMOCG00000000496	Cacng8	calcium voltage-gated channel auxiliary subunit gamma 8 [Source:NCBI gene;Acc:102001265]	1857.77	-0.0810407	0.55105	1	1857.77	-0.0966756	0.476727	0.952649	1857.77	-0.0532931	0.72604	1	1857.77	0.0810407	0.55105	1	1857.77	-0.0156349	0.908502	0.976897	1857.77	0.0277476	0.85539	1	1857.77	0.0966756	0.476727	0.952649	1857.77	0.0156349	0.908502	0.976897	1857.77	0.0433825	0.775604	0.970268	1857.77	0.0532931	0.72604	1	1857.77	-0.0277476	0.85539	1	1857.77	-0.0433825	0.775604
ENSMOCG00000012717	Comt	catechol-O-methyltransferase [Source:NCBI gene;Acc:101982932]	2784.53	0.065384	0.305374	1	2784.53	-0.0287792	0.65117	0.975674	2784.53	0.0015203	0.983028	1	2784.53	-0.065384	0.305374	1	2784.53	-0.0941632	0.140952	0.671206	2784.53	-0.0638637	0.373352	1	2784.53	0.0287792	0.65117	0.975674	2784.53	0.0941632	0.140952	0.671206	2784.53	0.0302995	0.672236	0.950673	2784.53	-0.0015203	0.983028	1	2784.53	0.0638637	0.373352	1	2784.53	-0.0302995	0.672236
ENSMOCG00000000310	Fth1	ferritin heavy chain 1 [Source:NCBI gene;Acc:101998205]	23184.2	0.0687661	0.65868	1	23184.2	-0.105943	0.49613	0.95373	23184.2	0.00934578	0.957178	1	23184.2	-0.0687661	0.65868	1	23184.2	-0.174709	0.26176	0.762328	23184.2	-0.0594204	0.732831	1	23184.2	0.105943	0.49613	0.95373	23184.2	0.174709	0.26176	0.762328	23184.2	0.115289	0.507746	0.922052	23184.2	-0.00934578	0.957178	1	23184.2	0.0594204	0.732831	1	23184.2	-0.115289	0.507746
ENSMOCG00000012736	Nek3	NIMA related kinase 3 [Source:NCBI gene;Acc:101987352]	121.633	0.217595	0.0800222	1	121.633	0.0492809	0.687096	0.976582	121.633	0.216672	0.127281	1	121.633	-0.217595	0.0800222	1	121.633	-0.168314	0.184075	0.711789	121.633	-0.000923	0.99495	1	121.633	-0.0492809	0.687096	0.976582	121.633	0.168314	0.184075	0.711789	121.633	0.167391	0.245723	0.895519	121.633	-0.216672	0.127281	1	121.633	0.000923	0.99495	1	121.633	-0.167391	0.245723
ENSMOCG00000020280	Otog	otogelin [Source:NCBI gene;Acc:102001137]	9.72994	0.387273	0.658563	1	9.72994	3.75569	0.000486	0.0628512	9.72994	-1.10692	0.249125	1	9.72994	-0.387273	0.658563	1	9.72994	3.36842	0.00191901	0.137825	9.72994	-1.49419	0.123722	1	9.72994	-3.75569	0.000486	0.0628512	9.72994	-3.36842	0.00191901	0.137825	9.72994	-4.86261	2.54e-05	0.010841	9.72994	1.10692	0.249125	1	9.72994	1.49419	0.123722	1	9.72994	4.86261	2.54e-05
ENSMOCG00000012059	Rinl	Ras and Rab interactor like [Source:NCBI gene;Acc:101981364]	223.194	-0.0852421	0.504332	1	223.194	0.233578	0.0695926	0.703788	223.194	0.00951774	0.947418	1	223.194	0.0852421	0.504332	1	223.194	0.31882	0.0141712	0.354305	223.194	0.0947599	0.514693	1	223.194	-0.233578	0.0695926	0.703788	223.194	-0.31882	0.0141712	0.354305	223.194	-0.22406	0.125816	0.831613	223.194	-0.00951774	0.947418	1	223.194	-0.0947599	0.514693	1	223.194	0.22406	0.125816
ENSMOCG00000003479	NA	NA	1.8962	-0.234431	0.877972	1	1.8962	-2.04123	0.159943	0.82548	1.8962	1.53297	0.412766	1	1.8962	0.234431	0.877972	1	1.8962	-1.8068	0.216508	NA	1.8962	1.7674	0.346903	1	1.8962	2.04123	0.159943	0.82548	1.8962	1.8068	0.216508	NA	1.8962	3.5742	0.0494419	0.715632	1.8962	-1.53297	0.412766	1	1.8962	-1.7674	0.346903	1	1.8962	-3.5742	0.0494419
ENSMOCG00000017626	Slc35d2	solute carrier family 35 member D2 [Source:NCBI gene;Acc:102000700]	17.3327	0.380169	0.3109	1	17.3327	0.31339	0.399642	0.935969	17.3327	0.366552	0.390439	1	17.3327	-0.380169	0.3109	1	17.3327	-0.0667797	0.862248	0.966529	17.3327	-0.0136173	0.975198	1	17.3327	-0.31339	0.399642	0.935969	17.3327	0.0667797	0.862248	0.966529	17.3327	0.0531624	0.902811	0.990041	17.3327	-0.366552	0.390439	1	17.3327	0.0136173	0.975198	1	17.3327	-0.0531624	0.902811
ENSMOCG00000004535	Ripk4	receptor interacting serine/threonine kinase 4 [Source:NCBI gene;Acc:101983507]	9.21776	-0.0510304	0.90231	1	9.21776	0.20537	0.626873	0.970711	9.21776	-0.366545	0.426216	1	9.21776	0.0510304	0.90231	1	9.21776	0.2564	0.55273	0.885601	9.21776	-0.315515	0.501414	1	9.21776	-0.20537	0.626873	0.970711	9.21776	-0.2564	0.55273	0.885601	9.21776	-0.571915	0.228856	0.888462	9.21776	0.366545	0.426216	1	9.21776	0.315515	0.501414	1	9.21776	0.571915	0.228856
ENSMOCG00000012263	Ccl25	C-C motif chemokine ligand 25 [Source:NCBI gene;Acc:101991051]	3.08318	-0.183607	0.79011	1	3.08318	-0.0728156	0.916129	0.994422	3.08318	1.50356	0.129221	1	3.08318	0.183607	0.79011	1	3.08318	0.110792	0.874392	NA	3.08318	1.68717	0.0907983	1	3.08318	0.0728156	0.916129	0.994422	3.08318	-0.110792	0.874392	NA	3.08318	1.57638	0.114479	0.823052	3.08318	-1.50356	0.129221	1	3.08318	-1.68717	0.0907983	1	3.08318	-1.57638	0.114479
ENSMOCG00000008388	Sympk	symplekin [Source:NCBI gene;Acc:102000695]	2910.89	-0.0413661	0.477563	1	2910.89	-0.0280476	0.629745	0.971274	2910.89	0.042714	0.513651	1	2910.89	0.0413661	0.477563	1	2910.89	0.0133186	0.819717	0.955118	2910.89	0.0840801	0.20012	1	2910.89	0.0280476	0.629745	0.971274	2910.89	-0.0133186	0.819717	0.955118	2910.89	0.0707615	0.280501	0.90308	2910.89	-0.042714	0.513651	1	2910.89	-0.0840801	0.20012	1	2910.89	-0.0707615	0.280501
ENSMOCG00000002467	NA	NA	431.967	-0.0233049	0.736834	1	431.967	0.0520688	0.45288	0.946516	431.967	-0.0753228	0.337333	1	431.967	0.0233049	0.736834	1	431.967	0.0753737	0.285732	0.77746	431.967	-0.0520179	0.513453	1	431.967	-0.0520688	0.45288	0.946516	431.967	-0.0753737	0.285732	0.77746	431.967	-0.127392	0.109592	0.819318	431.967	0.0753228	0.337333	1	431.967	0.0520179	0.513453	1	431.967	0.127392	0.109592
ENSMOCG00000013679	NA	ribosomal protein L36 [Source:NCBI gene;Acc:101998857]	4984.98	0.145422	0.112557	1	4984.98	-0.0375603	0.681634	0.976582	4984.98	0.0903388	0.378183	1	4984.98	-0.145422	0.112557	1	4984.98	-0.182982	0.0460219	0.511399	4984.98	-0.0550831	0.591533	1	4984.98	0.0375603	0.681634	0.976582	4984.98	0.182982	0.0460219	0.511399	4984.98	0.127899	0.212427	0.882947	4984.98	-0.0903388	0.378183	1	4984.98	0.0550831	0.591533	1	4984.98	-0.127899	0.212427
ENSMOCG00000015806	Kif6	kinesin family member 6 [Source:NCBI gene;Acc:101987624]	16.9467	-0.0979354	0.795901	1	16.9467	-0.157122	0.67608	0.976582	16.9467	-0.179654	0.673478	1	16.9467	0.0979354	0.795901	1	16.9467	-0.0591863	0.876651	0.969627	16.9467	-0.0817188	0.849619	1	16.9467	0.157122	0.67608	0.976582	16.9467	0.0591863	0.876651	0.969627	16.9467	-0.0225326	0.958085	0.996596	16.9467	0.179654	0.673478	1	16.9467	0.0817188	0.849619	1	16.9467	0.0225326	0.958085
ENSMOCG00000018613	Cox5a	cytochrome c oxidase subunit 5A, mitochondrial [Source:NCBI gene;Acc:101991528]	5145.64	-0.00776838	0.920673	1	5145.64	-0.111661	0.151987	0.815588	5145.64	0.0740149	0.396794	1	5145.64	0.00776838	0.920673	1	5145.64	-0.103893	0.183189	0.710537	5145.64	0.0817833	0.349663	1	5145.64	0.111661	0.151987	0.815588	5145.64	0.103893	0.183189	0.710537	5145.64	0.185676	0.0336159	0.652454	5145.64	-0.0740149	0.396794	1	5145.64	-0.0817833	0.349663	1	5145.64	-0.185676	0.0336159
ENSMOCG00000007391	Lonp1	lon peptidase 1, mitochondrial [Source:NCBI gene;Acc:101999140]	3029.12	0.0715044	0.231597	1	3029.12	-0.00846765	0.887107	0.99251	3029.12	0.00943138	0.88797	1	3029.12	-0.0715044	0.231597	1	3029.12	-0.0799721	0.182337	0.709723	3029.12	-0.062073	0.355897	1	3029.12	0.00846765	0.887107	0.99251	3029.12	0.0799721	0.182337	0.709723	3029.12	0.017899	0.789729	0.971622	3029.12	-0.00943138	0.88797	1	3029.12	0.062073	0.355897	1	3029.12	-0.017899	0.789729
ENSMOCG00000014542	Arvcf	ARVCF delta catenin family member [Source:NCBI gene;Acc:101982647]	1392.55	0.0750241	0.363196	1	1392.55	0.138891	0.0921371	0.754091	1392.55	0.0263008	0.776016	1	1392.55	-0.0750241	0.363196	1	1392.55	0.0638665	0.441445	0.849946	1392.55	-0.0487233	0.599917	1	1392.55	-0.138891	0.0921371	0.754091	1392.55	-0.0638665	0.441445	0.849946	1392.55	-0.11259	0.225298	0.887078	1392.55	-0.0263008	0.776016	1	1392.55	0.0487233	0.599917	1	1392.55	0.11259	0.225298
ENSMOCG00000000691	Kcnk3	potassium two pore domain channel subfamily K member 3 [Source:NCBI gene;Acc:102000980]	1675	-0.0333618	0.64363	1	1675	-0.0204743	0.776185	0.984565	1675	-0.061035	0.450286	1	1675	0.0333618	0.64363	1	1675	0.0128874	0.858702	0.9652	1675	-0.0276732	0.733188	1	1675	0.0204743	0.776185	0.984565	1675	-0.0128874	0.858702	0.9652	1675	-0.0405606	0.616962	0.939929	1675	0.061035	0.450286	1	1675	0.0276732	0.733188	1	1675	0.0405606	0.616962
ENSMOCG00000013234	NA	proteasome activator subunit 2 [Source:NCBI gene;Acc:101980603]	1461.9	0.0435157	0.673931	1	1461.9	-0.0937995	0.363526	0.922946	1461.9	0.0973329	0.401136	1	1461.9	-0.0435157	0.673931	1	1461.9	-0.137315	0.184889	0.711789	1461.9	0.0538172	0.643352	1	1461.9	0.0937995	0.363526	0.922946	1461.9	0.137315	0.184889	0.711789	1461.9	0.191132	0.099587	0.808815	1461.9	-0.0973329	0.401136	1	1461.9	-0.0538172	0.643352	1	1461.9	-0.191132	0.099587
ENSMOCG00000006912	Cyp2t4	cytochrome P450 2F2-like [Source:NCBI gene;Acc:102002174]	11.2981	-0.111184	0.75963	1	11.2981	-0.109739	0.761599	0.981401	11.2981	0.0119882	0.977193	1	11.2981	0.111184	0.75963	1	11.2981	0.00144433	0.996879	0.999289	11.2981	0.123172	0.772403	1	11.2981	0.109739	0.761599	0.981401	11.2981	-0.00144433	0.996879	0.999289	11.2981	0.121727	0.774266	0.970268	11.2981	-0.0119882	0.977193	1	11.2981	-0.123172	0.772403	1	11.2981	-0.121727	0.774266
ENSMOCG00000013313	Sirt2	sirtuin 2 [Source:NCBI gene;Acc:101981811]	2854.92	-0.0335278	0.723754	1	2854.92	-0.128654	0.174479	0.833059	2854.92	0.0463597	0.662499	1	2854.92	0.0335278	0.723754	1	2854.92	-0.0951258	0.31628	0.795129	2854.92	0.0798875	0.452671	1	2854.92	0.128654	0.174479	0.833059	2854.92	0.0951258	0.31628	0.795129	2854.92	0.175013	0.099594	0.808815	2854.92	-0.0463597	0.662499	1	2854.92	-0.0798875	0.452671	1	2854.92	-0.175013	0.099594
ENSMOCG00000014387	Rab6a	RAB6A, member RAS oncogene family [Source:NCBI gene;Acc:101985012]	7682.98	-0.0935727	0.0939209	1	7682.98	-0.0572364	0.305342	0.908387	7682.98	-0.0137201	0.826494	1	7682.98	0.0935727	0.0939209	1	7682.98	0.0363362	0.515781	0.874676	7682.98	0.0798525	0.202524	1	7682.98	0.0572364	0.305342	0.908387	7682.98	-0.0363362	0.515781	0.874676	7682.98	0.0435163	0.487226	0.920329	7682.98	0.0137201	0.826494	1	7682.98	-0.0798525	0.202524	1	7682.98	-0.0435163	0.487226
ENSMOCG00000008593	Aurkc	aurora kinase C [Source:NCBI gene;Acc:101987946]	65.3184	-0.027296	0.851765	1	65.3184	0.0256265	0.860965	0.99251	65.3184	-0.0981942	0.554242	1	65.3184	0.027296	0.851765	1	65.3184	0.0529225	0.724123	0.931902	65.3184	-0.0708981	0.67527	1	65.3184	-0.0256265	0.860965	0.99251	65.3184	-0.0529225	0.724123	0.931902	65.3184	-0.123821	0.464942	0.918414	65.3184	0.0981942	0.554242	1	65.3184	0.0708981	0.67527	1	65.3184	0.123821	0.464942
ENSMOCG00000014676	NA	NA	28.9268	-0.272024	0.300929	1	28.9268	0.142213	0.597163	0.965918	28.9268	-0.551547	0.0590508	1	28.9268	0.272024	0.300929	1	28.9268	0.414237	0.126127	0.657045	28.9268	-0.279523	0.34132	1	28.9268	-0.142213	0.597163	0.965918	28.9268	-0.414237	0.126127	0.657045	28.9268	-0.69376	0.0204322	0.5703	28.9268	0.551547	0.0590508	1	28.9268	0.279523	0.34132	1	28.9268	0.69376	0.0204322
ENSMOCG00000018712	Nxt1	nuclear transport factor 2 like export factor 1 [Source:NCBI gene;Acc:101981593]	516.582	0.069205	0.362439	1	516.582	-0.107491	0.152712	0.817093	516.582	-0.0116466	0.891683	1	516.582	-0.069205	0.362439	1	516.582	-0.176696	0.0209698	0.410763	516.582	-0.0808517	0.351258	1	516.582	0.107491	0.152712	0.817093	516.582	0.176696	0.0209698	0.410763	516.582	0.0958441	0.265179	0.902787	516.582	0.0116466	0.891683	1	516.582	0.0808517	0.351258	1	516.582	-0.0958441	0.265179
ENSMOCG00000007483	Dnajc5	DnaJ heat shock protein family (Hsp40) member C5 [Source:NCBI gene;Acc:101994316]	7976.2	-0.111386	0.121737	1	7976.2	-0.0395745	0.582402	0.963076	7976.2	-0.0657802	0.414111	1	7976.2	0.111386	0.121737	1	7976.2	0.0718117	0.318767	0.796153	7976.2	0.0456061	0.571499	1	7976.2	0.0395745	0.582402	0.963076	7976.2	-0.0718117	0.318767	0.796153	7976.2	-0.0262056	0.745055	0.966279	7976.2	0.0657802	0.414111	1	7976.2	-0.0456061	0.571499	1	7976.2	0.0262056	0.745055
ENSMOCG00000014114	NA	NA	0.432962	-0.593853	0.841448	1	0.432962	0.462926	0.877625	NA	0.432962	1.19409	0.722809	1	0.432962	0.593853	0.841448	1	0.432962	1.05678	0.723932	NA	0.432962	1.78794	0.593926	1	0.432962	-0.462926	0.877625	NA	0.432962	-1.05678	0.723932	NA	0.432962	0.73116	0.829086	NA	0.432962	-1.19409	0.722809	1	0.432962	-1.78794	0.593926	1	0.432962	-0.73116	0.829086
ENSMOCG00000000454	NA	NA	11.1759	-0.441196	0.453276	1	11.1759	-0.262391	0.656701	0.975674	11.1759	-0.750699	0.250936	1	11.1759	0.441196	0.453276	1	11.1759	0.178805	0.761435	0.937424	11.1759	-0.309503	0.635325	1	11.1759	0.262391	0.656701	0.975674	11.1759	-0.178805	0.761435	0.937424	11.1759	-0.488308	0.455601	0.918414	11.1759	0.750699	0.250936	1	11.1759	0.309503	0.635325	1	11.1759	0.488308	0.455601
ENSMOCG00000007386	Actl6b	actin like 6B [Source:NCBI gene;Acc:101984076]	2451.33	0.0244357	0.792903	1	2451.33	-0.0827554	0.373327	0.928562	2451.33	0.061701	0.553843	1	2451.33	-0.0244357	0.792903	1	2451.33	-0.107191	0.250037	0.757914	2451.33	0.0372653	0.721207	1	2451.33	0.0827554	0.373327	0.928562	2451.33	0.107191	0.250037	0.757914	2451.33	0.144456	0.166154	0.859168	2451.33	-0.061701	0.553843	1	2451.33	-0.0372653	0.721207	1	2451.33	-0.144456	0.166154
ENSMOCG00000016781	Wnt3	Wnt family member 3 [Source:NCBI gene;Acc:101999033]	62.5986	0.233031	0.538753	1	62.5986	0.31336	0.408306	0.938531	62.5986	0.297377	0.485285	1	62.5986	-0.233031	0.538753	1	62.5986	0.0803292	0.833413	0.95956	62.5986	0.0643461	0.880711	1	62.5986	-0.31336	0.408306	0.938531	62.5986	-0.0803292	0.833413	0.95956	62.5986	-0.0159831	0.970257	0.997549	62.5986	-0.297377	0.485285	1	62.5986	-0.0643461	0.880711	1	62.5986	0.0159831	0.970257
ENSMOCG00000003565	Glra3	glycine receptor alpha 3 [Source:NCBI gene;Acc:101999223]	26.5987	0.429769	0.432638	1	26.5987	-1.31621	0.0130715	0.400619	26.5987	-0.198265	0.743577	1	26.5987	-0.429769	0.432638	1	26.5987	-1.74598	0.00123931	0.108447	26.5987	-0.628034	0.307236	1	26.5987	1.31621	0.0130715	0.400619	26.5987	1.74598	0.00123931	0.108447	26.5987	1.11794	0.0622944	0.753825	26.5987	0.198265	0.743577	1	26.5987	0.628034	0.307236	1	26.5987	-1.11794	0.0622944
ENSMOCG00000005778	Sds	serine dehydratase [Source:NCBI gene;Acc:101997341]	34.0347	0.407486	0.0598133	1	34.0347	-0.0664477	0.747591	0.979287	34.0347	0.0391228	0.869963	1	34.0347	-0.407486	0.0598133	1	34.0347	-0.473934	0.0312653	0.45511	34.0347	-0.368363	0.141916	1	34.0347	0.0664477	0.747591	0.979287	34.0347	0.473934	0.0312653	0.45511	34.0347	0.10557	0.662939	0.948926	34.0347	-0.0391228	0.869963	1	34.0347	0.368363	0.141916	1	34.0347	-0.10557	0.662939
ENSMOCG00000013317	NA	NA	4.3344	0.461949	0.503655	1	4.3344	-0.217844	0.741164	0.978532	4.3344	0.294321	0.706151	1	4.3344	-0.461949	0.503655	1	4.3344	-0.679792	0.326701	0.80053	4.3344	-0.167628	0.835895	1	4.3344	0.217844	0.741164	0.978532	4.3344	0.679792	0.326701	0.80053	4.3344	0.512165	0.512887	0.922434	4.3344	-0.294321	0.706151	1	4.3344	0.167628	0.835895	1	4.3344	-0.512165	0.512887
ENSMOCG00000003072	Odf1	outer dense fiber of sperm tails 1 [Source:NCBI gene;Acc:101983673]	9.20346	0.586127	0.272112	1	9.20346	0.287061	0.581789	0.963076	9.20346	-0.534453	0.344547	1	9.20346	-0.586127	0.272112	1	9.20346	-0.299066	0.585328	0.892023	9.20346	-1.12058	0.0576708	1	9.20346	-0.287061	0.581789	0.963076	9.20346	0.299066	0.585328	0.892023	9.20346	-0.821514	0.15598	0.85013	9.20346	0.534453	0.344547	1	9.20346	1.12058	0.0576708	1	9.20346	0.821514	0.15598
ENSMOCG00000004471	Egln2	egl-9 family hypoxia inducible factor 2 [Source:NCBI gene;Acc:102002458]	3105.89	-0.0271316	0.71831	1	3105.89	-0.120222	0.109425	0.779725	3105.89	0.0355407	0.673155	1	3105.89	0.0271316	0.71831	1	3105.89	-0.0930906	0.21644	0.735786	3105.89	0.0626722	0.457976	1	3105.89	0.120222	0.109425	0.779725	3105.89	0.0930906	0.21644	0.735786	3105.89	0.155763	0.0647773	0.759067	3105.89	-0.0355407	0.673155	1	3105.89	-0.0626722	0.457976	1	3105.89	-0.155763	0.0647773
ENSMOCG00000001113	Cnmd	chondromodulin [Source:NCBI gene;Acc:101981338]	3.50144	0.344047	0.698204	1	3.50144	-0.196827	0.818648	0.987954	3.50144	-0.615454	0.517621	1	3.50144	-0.344047	0.698204	1	3.50144	-0.540873	0.543925	NA	3.50144	-0.959501	0.327984	1	3.50144	0.196827	0.818648	0.987954	3.50144	0.540873	0.543925	NA	3.50144	-0.418628	0.66109	0.948424	3.50144	0.615454	0.517621	1	3.50144	0.959501	0.327984	1	3.50144	0.418628	0.66109
ENSMOCG00000003306	Adcyap1	adenylate cyclase activating polypeptide 1 [Source:NCBI gene;Acc:102002732]	700.791	0.0537371	0.668628	1	700.791	-0.0479897	0.701589	0.976582	700.791	0.0268086	0.848982	1	700.791	-0.0537371	0.668628	1	700.791	-0.101727	0.418858	0.83797	700.791	-0.0269285	0.848876	1	700.791	0.0479897	0.701589	0.976582	700.791	0.101727	0.418858	0.83797	700.791	0.0747983	0.595903	0.936732	700.791	-0.0268086	0.848982	1	700.791	0.0269285	0.848876	1	700.791	-0.0747983	0.595903
ENSMOCG00000011786	NA	TATA-box binding protein associated factor 9 [Source:NCBI gene;Acc:106143708]	1609.06	-0.155307	0.224396	1	1609.06	-0.0526086	0.680649	0.976582	1609.06	-0.192289	0.17885	1	1609.06	0.155307	0.224396	1	1609.06	0.102699	0.422222	0.839833	1609.06	-0.0369821	0.796162	1	1609.06	0.0526086	0.680649	0.976582	1609.06	-0.102699	0.422222	0.839833	1609.06	-0.139681	0.329198	0.908126	1609.06	0.192289	0.17885	1	1609.06	0.0369821	0.796162	1	1609.06	0.139681	0.329198
ENSMOCG00000001974	Emc9	ER membrane protein complex subunit 9 [Source:NCBI gene;Acc:101981998]	1094.43	0.0293605	0.807079	1	1094.43	-0.140799	0.24053	0.872076	1094.43	0.0437613	0.745255	1	1094.43	-0.0293605	0.807079	1	1094.43	-0.170159	0.157472	0.687854	1094.43	0.0144008	0.915082	1	1094.43	0.140799	0.24053	0.872076	1094.43	0.170159	0.157472	0.687854	1094.43	0.18456	0.170999	0.861146	1094.43	-0.0437613	0.745255	1	1094.43	-0.0144008	0.915082	1	1094.43	-0.18456	0.170999
ENSMOCG00000001251	Pcmt1	protein-L-isoaspartate (D-aspartate) O-methyltransferase [Source:NCBI gene;Acc:101983688]	2329.51	-0.0552102	0.46064	1	2329.51	0.0705323	0.345988	0.918816	2329.51	-0.0707146	0.399136	1	2329.51	0.0552102	0.46064	1	2329.51	0.125743	0.0938815	0.605208	2329.51	-0.0155044	0.853664	1	2329.51	-0.0705323	0.345988	0.918816	2329.51	-0.125743	0.0938815	0.605208	2329.51	-0.141247	0.0929369	0.808541	2329.51	0.0707146	0.399136	1	2329.51	0.0155044	0.853664	1	2329.51	0.141247	0.0929369
ENSMOCG00000021505	Nup107	nucleoporin 107 [Source:NCBI gene;Acc:102001752]	432.254	-0.0607286	0.435391	1	432.254	-0.112635	0.145523	0.812417	432.254	-0.0823517	0.349933	1	432.254	0.0607286	0.435391	1	432.254	-0.0519061	0.508159	0.871899	432.254	-0.0216231	0.808112	1	432.254	0.112635	0.145523	0.812417	432.254	0.0519061	0.508159	0.871899	432.254	0.0302831	0.732566	0.964031	432.254	0.0823517	0.349933	1	432.254	0.0216231	0.808112	1	432.254	-0.0302831	0.732566
ENSMOCG00000000162	Rundc3b	RUN domain containing 3B [Source:NCBI gene;Acc:101986865]	1193.68	-0.0242272	0.734976	1	1193.68	0.0334859	0.639596	0.973533	1193.68	-0.0408439	0.611775	1	1193.68	0.0242272	0.734976	1	1193.68	0.0577131	0.422679	0.839833	1193.68	-0.0166167	0.837246	1	1193.68	-0.0334859	0.639596	0.973533	1193.68	-0.0577131	0.422679	0.839833	1193.68	-0.0743297	0.357852	0.910501	1193.68	0.0408439	0.611775	1	1193.68	0.0166167	0.837246	1	1193.68	0.0743297	0.357852
ENSMOCG00000019167	NA	H-2 class I histocompatibility antigen, Q10 alpha chain-like [Source:NCBI gene;Acc:101996584]	51.4116	-0.375376	0.264616	1	51.4116	-0.727508	0.029441	0.514247	51.4116	-0.334838	0.375631	1	51.4116	0.375376	0.264616	1	51.4116	-0.352132	0.290964	0.781342	51.4116	0.0405378	0.914453	1	51.4116	0.727508	0.029441	0.514247	51.4116	0.352132	0.290964	0.781342	51.4116	0.39267	0.295339	0.904315	51.4116	0.334838	0.375631	1	51.4116	-0.0405378	0.914453	1	51.4116	-0.39267	0.295339
ENSMOCG00000009895	Cym	chymosin-like [Source:NCBI gene;Acc:102000391]	6.23208	1.32171	0.327543	1	6.23208	0.121791	0.926854	0.99569	6.23208	1.56509	0.306849	1	6.23208	-1.32171	0.327543	1	6.23208	-1.19992	0.375597	0.82026	6.23208	0.243374	0.875676	1	6.23208	-0.121791	0.926854	0.99569	6.23208	1.19992	0.375597	0.82026	6.23208	1.44329	0.34721	0.908743	6.23208	-1.56509	0.306849	1	6.23208	-0.243374	0.875676	1	6.23208	-1.44329	0.34721
ENSMOCG00000015464	Lfng	LFNG O-fucosylpeptide 3-beta-N-acetylglucosaminyltransferase [Source:NCBI gene;Acc:101995618]	285.904	0.162809	0.147664	1	285.904	0.186638	0.0960226	0.761709	285.904	-0.0168546	0.893369	1	285.904	-0.162809	0.147664	1	285.904	0.0238293	0.83469	0.959815	285.904	-0.179664	0.159039	1	285.904	-0.186638	0.0960226	0.761709	285.904	-0.0238293	0.83469	0.959815	285.904	-0.203493	0.109907	0.819944	285.904	0.0168546	0.893369	1	285.904	0.179664	0.159039	1	285.904	0.203493	0.109907
ENSMOCG00000017661	Zfp638	zinc finger protein 638 [Source:NCBI gene;Acc:101997048]	1228.19	-0.0641853	0.430223	1	1228.19	-0.0440177	0.588156	0.963308	1228.19	0.026757	0.770191	1	1228.19	0.0641853	0.430223	1	1228.19	0.0201676	0.804869	0.950216	1228.19	0.0909423	0.322391	1	1228.19	0.0440177	0.588156	0.963308	1228.19	-0.0201676	0.804869	0.950216	1228.19	0.0707747	0.44087	0.917631	1228.19	-0.026757	0.770191	1	1228.19	-0.0909423	0.322391	1	1228.19	-0.0707747	0.44087
ENSMOCG00000007640	NA	NA	391.183	0.107614	0.345684	1	391.183	-0.187155	0.0979343	0.764047	391.183	-0.027345	0.830706	1	391.183	-0.107614	0.345684	1	391.183	-0.29477	0.00996612	0.316151	391.183	-0.134959	0.295658	1	391.183	0.187155	0.0979343	0.764047	391.183	0.29477	0.00996612	0.316151	391.183	0.15981	0.212336	0.882947	391.183	0.027345	0.830706	1	391.183	0.134959	0.295658	1	391.183	-0.15981	0.212336
ENSMOCG00000012516	Ranbp2	E3 SUMO-protein ligase RanBP2 [Source:NCBI gene;Acc:101991354]	1567.75	-0.045266	0.549868	1	1567.75	-0.0308794	0.682974	0.976582	1567.75	-0.0465965	0.583529	1	1567.75	0.045266	0.549868	1	1567.75	0.0143866	0.849719	0.961845	1567.75	-0.00133048	0.987552	1	1567.75	0.0308794	0.682974	0.976582	1567.75	-0.0143866	0.849719	0.961845	1567.75	-0.0157171	0.853635	0.982627	1567.75	0.0465965	0.583529	1	1567.75	0.00133048	0.987552	1	1567.75	0.0157171	0.853635
ENSMOCG00000010871	Minar1	membrane integral NOTCH2 associated receptor 1 [Source:NCBI gene;Acc:101987271]	6.1493	0.0795982	0.902688	1	6.1493	-1.15384	0.0585991	0.663296	6.1493	-0.386515	0.588723	1	6.1493	-0.0795982	0.902688	1	6.1493	-1.23344	0.0498954	0.523174	6.1493	-0.466113	0.523748	1	6.1493	1.15384	0.0585991	0.663296	6.1493	1.23344	0.0498954	0.523174	6.1493	0.767329	0.269486	0.902787	6.1493	0.386515	0.588723	1	6.1493	0.466113	0.523748	1	6.1493	-0.767329	0.269486
ENSMOCG00000000634	Catsperd	cation channel sperm associated auxiliary subunit delta [Source:NCBI gene;Acc:101987310]	2.45416	-0.549891	0.513068	1	2.45416	0.104215	0.904961	0.99251	2.45416	0.0412503	0.966959	1	2.45416	0.549891	0.513068	1	2.45416	0.654106	0.449674	NA	2.45416	0.591142	0.550107	1	2.45416	-0.104215	0.904961	0.99251	2.45416	-0.654106	0.449674	NA	2.45416	-0.0629646	0.950615	0.996546	2.45416	-0.0412503	0.966959	1	2.45416	-0.591142	0.550107	1	2.45416	0.0629646	0.950615
ENSMOCG00000005305	Pnck	pregnancy up-regulated nonubiquitous CaM kinase [Source:NCBI gene;Acc:101982578]	7650.32	0.0723765	0.502864	1	7650.32	-0.0308049	0.775456	0.984565	7650.32	0.030357	0.801599	1	7650.32	-0.0723765	0.502864	1	7650.32	-0.103181	0.339671	0.804397	7650.32	-0.0420196	0.728115	1	7650.32	0.0308049	0.775456	0.984565	7650.32	0.103181	0.339671	0.804397	7650.32	0.0611618	0.612772	0.939929	7650.32	-0.030357	0.801599	1	7650.32	0.0420196	0.728115	1	7650.32	-0.0611618	0.612772
ENSMOCG00000017761	Acss1	acyl-CoA synthetase short chain family member 1 [Source:NCBI gene;Acc:101988985]	1434.28	-0.167094	0.316693	1	1434.28	-0.0712017	0.669625	0.976035	1434.28	-0.0399596	0.830616	1	1434.28	0.167094	0.316693	1	1434.28	0.0958927	0.565813	0.887805	1434.28	0.127135	0.496372	1	1434.28	0.0712017	0.669625	0.976035	1434.28	-0.0958927	0.565813	0.887805	1434.28	0.031242	0.867248	0.985252	1434.28	0.0399596	0.830616	1	1434.28	-0.127135	0.496372	1	1434.28	-0.031242	0.867248
ENSMOCG00000019854	NA	enhancer of zeste 2 polycomb repressive complex 2 subunit [Source:NCBI gene;Acc:102002923]	67.7805	0.0304593	0.826787	1	67.7805	0.177324	0.205252	0.855951	67.7805	0.392188	0.0192007	1	67.7805	-0.0304593	0.826787	1	67.7805	0.146865	0.308264	0.792923	67.7805	0.361728	0.0343746	1	67.7805	-0.177324	0.205252	0.855951	67.7805	-0.146865	0.308264	0.792923	67.7805	0.214863	0.210585	0.882947	67.7805	-0.392188	0.0192007	1	67.7805	-0.361728	0.0343746	1	67.7805	-0.214863	0.210585
ENSMOCG00000019720	Ckap2	cytoskeleton associated protein 2 [Source:NCBI gene;Acc:101987632]	122.365	-0.146224	0.461238	1	122.365	-0.00587638	0.976407	0.999186	122.365	-0.354493	0.109996	1	122.365	0.146224	0.461238	1	122.365	0.140348	0.482492	0.864172	122.365	-0.208268	0.34996	1	122.365	0.00587638	0.976407	0.999186	122.365	-0.140348	0.482492	0.864172	122.365	-0.348616	0.118057	0.826362	122.365	0.354493	0.109996	1	122.365	0.208268	0.34996	1	122.365	0.348616	0.118057
ENSMOCG00000013945	Smchd1	structural maintenance of chromosomes flexible hinge domain containing 1 [Source:NCBI gene;Acc:101991704]	975.717	0.0359037	0.660883	1	975.717	-0.00214528	0.979032	0.999363	975.717	-0.0194855	0.832128	1	975.717	-0.0359037	0.660883	1	975.717	-0.038049	0.643529	0.91122	975.717	-0.0553892	0.549107	1	975.717	0.00214528	0.979032	0.999363	975.717	0.038049	0.643529	0.91122	975.717	-0.0173402	0.850918	0.982311	975.717	0.0194855	0.832128	1	975.717	0.0553892	0.549107	1	975.717	0.0173402	0.850918
ENSMOCG00000002059	Pdia4	protein disulfide isomerase family A member 4 [Source:NCBI gene;Acc:101983523]	3019.57	0.0270332	0.827553	1	3019.57	-0.0584759	0.637317	0.973448	3019.57	0.20739	0.135529	1	3019.57	-0.0270332	0.827553	1	3019.57	-0.085509	0.491025	0.865737	3019.57	0.180357	0.194634	1	3019.57	0.0584759	0.637317	0.973448	3019.57	0.085509	0.491025	0.865737	3019.57	0.265866	0.0557888	0.736383	3019.57	-0.20739	0.135529	1	3019.57	-0.180357	0.194634	1	3019.57	-0.265866	0.0557888
ENSMOCG00000001671	Plbd2	phospholipase B domain containing 2 [Source:NCBI gene;Acc:101997624]	2390.88	0.0266859	0.714275	1	2390.88	-0.0161626	0.824274	0.989178	2390.88	0.0632679	0.438755	1	2390.88	-0.0266859	0.714275	1	2390.88	-0.0428485	0.557708	0.886047	2390.88	0.036582	0.655425	1	2390.88	0.0161626	0.824274	0.989178	2390.88	0.0428485	0.557708	0.886047	2390.88	0.0794305	0.33206	0.908126	2390.88	-0.0632679	0.438755	1	2390.88	-0.036582	0.655425	1	2390.88	-0.0794305	0.33206
ENSMOCG00000011545	Ttc28	tetratricopeptide repeat domain 28 [Source:NCBI gene;Acc:102000010]	62.1597	-0.397781	0.355493	1	62.1597	-0.244641	0.570103	0.962929	62.1597	-0.626451	0.192478	1	62.1597	0.397781	0.355493	1	62.1597	0.15314	0.722272	0.931723	62.1597	-0.22867	0.634321	1	62.1597	0.244641	0.570103	0.962929	62.1597	-0.15314	0.722272	0.931723	62.1597	-0.38181	0.427318	0.917007	62.1597	0.626451	0.192478	1	62.1597	0.22867	0.634321	1	62.1597	0.38181	0.427318
ENSMOCG00000006780	Ikzf4	IKAROS family zinc finger 4 [Source:NCBI gene;Acc:101997619]	354.841	-0.0267222	0.89535	1	354.841	-0.0970801	0.632233	0.972733	354.841	0.0335481	0.882895	1	354.841	0.0267222	0.89535	1	354.841	-0.070358	0.729522	0.932485	354.841	0.0602703	0.791803	1	354.841	0.0970801	0.632233	0.972733	354.841	0.070358	0.729522	0.932485	354.841	0.130628	0.566779	0.929658	354.841	-0.0335481	0.882895	1	354.841	-0.0602703	0.791803	1	354.841	-0.130628	0.566779
ENSMOCG00000014601	Fitm1	fat storage inducing transmembrane protein 1 [Source:NCBI gene;Acc:101982285]	4.00055	0.518776	0.369655	1	4.00055	0.0705175	0.897387	0.99251	4.00055	0.0529819	0.932868	1	4.00055	-0.518776	0.369655	1	4.00055	-0.448258	0.451724	0.852931	4.00055	-0.465794	0.488131	1	4.00055	-0.0705175	0.897387	0.99251	4.00055	0.448258	0.451724	0.852931	4.00055	-0.0175355	0.97831	0.997835	4.00055	-0.0529819	0.932868	1	4.00055	0.465794	0.488131	1	4.00055	0.0175355	0.97831
ENSMOCG00000003713	Rab4b	RAB4B, member RAS oncogene family [Source:NCBI gene;Acc:102002919]	2126.31	0.0655613	0.483401	1	2126.31	0.177587	0.0576571	0.658938	2126.31	0.0545992	0.602106	1	2126.31	-0.0655613	0.483401	1	2126.31	0.112026	0.232519	0.745177	2126.31	-0.0109621	0.91683	1	2126.31	-0.177587	0.0576571	0.658938	2126.31	-0.112026	0.232519	0.745177	2126.31	-0.122988	0.24137	0.894524	2126.31	-0.0545992	0.602106	1	2126.31	0.0109621	0.91683	1	2126.31	0.122988	0.24137
ENSMOCG00000013421	Nos3	nitric oxide synthase 3 [Source:NCBI gene;Acc:101998368]	419.124	0.0244372	0.793431	1	419.124	-0.115149	0.213613	0.858159	419.124	0.0626811	0.552011	1	419.124	-0.0244372	0.793431	1	419.124	-0.139586	0.137156	0.667626	419.124	0.0382439	0.71965	1	419.124	0.115149	0.213613	0.858159	419.124	0.139586	0.137156	0.667626	419.124	0.17783	0.0931288	0.808541	419.124	-0.0626811	0.552011	1	419.124	-0.0382439	0.71965	1	419.124	-0.17783	0.0931288
ENSMOCG00000015993	Faah	fatty acid amide hydrolase [Source:NCBI gene;Acc:101996402]	405.16	-0.00189232	0.985992	1	405.16	0.226611	0.0362172	0.555845	405.16	0.0278682	0.818296	1	405.16	0.00189232	0.985992	1	405.16	0.228503	0.0364595	0.474605	405.16	0.0297606	0.807646	1	405.16	-0.226611	0.0362172	0.555845	405.16	-0.228503	0.0364595	0.474605	405.16	-0.198742	0.105019	0.814433	405.16	-0.0278682	0.818296	1	405.16	-0.0297606	0.807646	1	405.16	0.198742	0.105019
ENSMOCG00000009391	Prdm1	PR/SET domain 1 [Source:NCBI gene;Acc:101987287]	0.507549	-0.995378	0.580728	1	0.507549	-0.266795	0.88576	NA	0.507549	0.898612	0.668246	1	0.507549	0.995378	0.580728	1	0.507549	0.728583	0.687377	NA	0.507549	1.89399	0.356897	1	0.507549	0.266795	0.88576	NA	0.507549	-0.728583	0.687377	NA	0.507549	1.16541	0.579649	NA	0.507549	-0.898612	0.668246	1	0.507549	-1.89399	0.356897	1	0.507549	-1.16541	0.579649
ENSMOCG00000003004	NA	60S acidic ribosomal protein P1 [Source:NCBI gene;Acc:101988888]	62.7693	0.730808	0.4376	1	62.7693	0.173378	0.853632	0.992086	62.7693	0.1389	0.894906	1	62.7693	-0.730808	0.4376	1	62.7693	-0.55743	0.554138	0.8859	62.7693	-0.591908	0.574299	1	62.7693	-0.173378	0.853632	0.992086	62.7693	0.55743	0.554138	0.8859	62.7693	-0.0344779	0.973861	0.997549	62.7693	-0.1389	0.894906	1	62.7693	0.591908	0.574299	1	62.7693	0.0344779	0.973861
ENSMOCG00000019470	Ttyh3	tweety family member 3 [Source:NCBI gene;Acc:101995910]	9864.11	0.0674313	0.423625	1	9864.11	0.0070614	0.9332	0.996509	9864.11	0.0742933	0.430603	1	9864.11	-0.0674313	0.423625	1	9864.11	-0.0603699	0.473999	0.86148	9864.11	0.006862	0.942007	1	9864.11	-0.0070614	0.9332	0.996509	9864.11	0.0603699	0.473999	0.86148	9864.11	0.0672319	0.475875	0.918414	9864.11	-0.0742933	0.430603	1	9864.11	-0.006862	0.942007	1	9864.11	-0.0672319	0.475875
ENSMOCG00000006373	NA	NA	40.7674	-0.225571	0.49987	1	40.7674	0.15827	0.63878	0.973448	40.7674	0.0418943	0.912004	1	40.7674	0.225571	0.49987	1	40.7674	0.383841	0.256655	0.761201	40.7674	0.267465	0.481728	1	40.7674	-0.15827	0.63878	0.973448	40.7674	-0.383841	0.256655	0.761201	40.7674	-0.116375	0.761046	0.96963	40.7674	-0.0418943	0.912004	1	40.7674	-0.267465	0.481728	1	40.7674	0.116375	0.761046
ENSMOCG00000016275	NA	NA	272.087	-0.182024	0.124817	1	272.087	-0.141973	0.230665	0.867349	272.087	-0.100949	0.451633	1	272.087	0.182024	0.124817	1	272.087	0.0400504	0.736537	0.932871	272.087	0.0810748	0.547078	1	272.087	0.141973	0.230665	0.867349	272.087	-0.0400504	0.736537	0.932871	272.087	0.0410244	0.760378	0.96963	272.087	0.100949	0.451633	1	272.087	-0.0810748	0.547078	1	272.087	-0.0410244	0.760378
ENSMOCG00000000760	Krt32	keratin 32 [Source:NCBI gene;Acc:101989242]	0.524746	-0.393541	0.857965	1	0.524746	-2.59965	0.21666	NA	0.524746	-1.43806	0.556837	1	0.524746	0.393541	0.857965	1	0.524746	-2.20611	0.294442	NA	0.524746	-1.04452	0.669557	1	0.524746	2.59965	0.21666	NA	0.524746	2.20611	0.294442	NA	0.524746	1.1616	0.622988	NA	0.524746	1.43806	0.556837	1	0.524746	1.04452	0.669557	1	0.524746	-1.1616	0.622988
ENSMOCG00000014403	Ergic1	endoplasmic reticulum-golgi intermediate compartment 1 [Source:NCBI gene;Acc:101996488]	4697.39	0.00529982	0.939373	1	4697.39	0.0714958	0.304797	0.908387	4697.39	-0.0371421	0.633893	1	4697.39	-0.00529982	0.939373	1	4697.39	0.066196	0.343036	0.805191	4697.39	-0.0424419	0.586909	1	4697.39	-0.0714958	0.304797	0.908387	4697.39	-0.066196	0.343036	0.805191	4697.39	-0.108638	0.164253	0.858563	4697.39	0.0371421	0.633893	1	4697.39	0.0424419	0.586909	1	4697.39	0.108638	0.164253
ENSMOCG00000019102	Fam219b	family with sequence similarity 219 member B [Source:NCBI gene;Acc:101991812]	1897.61	-0.0542721	0.457247	1	1897.61	0.0461402	0.527364	0.958919	1897.61	0.11517	0.160544	1	1897.61	0.0542721	0.457247	1	1897.61	0.100412	0.170633	0.700621	1897.61	0.169442	0.0395692	1	1897.61	-0.0461402	0.527364	0.958919	1897.61	-0.100412	0.170633	0.700621	1897.61	0.0690297	0.401728	0.917007	1897.61	-0.11517	0.160544	1	1897.61	-0.169442	0.0395692	1	1897.61	-0.0690297	0.401728
ENSMOCG00000022553	Skil	SKI-like [Source:MGI Symbol;Acc:MGI:106203]	4.30073	-0.956052	0.291527	1	4.30073	-2.05878	0.0184851	0.435363	4.30073	-1.2429	0.214667	1	4.30073	0.956052	0.291527	1	4.30073	-1.10273	0.191441	0.717601	4.30073	-0.286848	0.768783	1	4.30073	2.05878	0.0184851	0.435363	4.30073	1.10273	0.191441	0.717601	4.30073	0.815883	0.388288	0.917007	4.30073	1.2429	0.214667	1	4.30073	0.286848	0.768783	1	4.30073	-0.815883	0.388288
ENSMOCG00000019954	NA	NA	314.763	-0.0271671	0.838978	1	314.763	0.0913111	0.49492	0.95373	314.763	-0.0542998	0.717606	1	314.763	0.0271671	0.838978	1	314.763	0.118478	0.379152	0.821144	314.763	-0.0271327	0.857369	1	314.763	-0.0913111	0.49492	0.95373	314.763	-0.118478	0.379152	0.821144	314.763	-0.145611	0.335053	0.908126	314.763	0.0542998	0.717606	1	314.763	0.0271327	0.857369	1	314.763	0.145611	0.335053
ENSMOCG00000002423	Tfr2	transferrin receptor 2 [Source:NCBI gene;Acc:101984361]	307.177	0.0927713	0.622154	1	307.177	-0.0737662	0.694237	0.976582	307.177	0.00123958	0.995307	1	307.177	-0.0927713	0.622154	1	307.177	-0.166537	0.377507	0.82026	307.177	-0.0915317	0.66549	1	307.177	0.0737662	0.694237	0.976582	307.177	0.166537	0.377507	0.82026	307.177	0.0750058	0.722447	0.960604	307.177	-0.00123958	0.995307	1	307.177	0.0915317	0.66549	1	307.177	-0.0750058	0.722447
ENSMOCG00000017414	Tmem79	transmembrane protein 79 [Source:NCBI gene;Acc:101986385]	3.98221	0.33252	0.603191	1	3.98221	-0.260045	0.666697	0.975674	3.98221	-0.177011	0.798961	1	3.98221	-0.33252	0.603191	1	3.98221	-0.592565	0.356484	0.811156	3.98221	-0.509531	0.484586	1	3.98221	0.260045	0.666697	0.975674	3.98221	0.592565	0.356484	0.811156	3.98221	0.0830348	0.905268	0.990041	3.98221	0.177011	0.798961	1	3.98221	0.509531	0.484586	1	3.98221	-0.0830348	0.905268
ENSMOCG00000000039	Atp6v1b2	ATPase H+ transporting V1 subunit B2 [Source:NCBI gene;Acc:101983133]	15601.4	-0.0687461	0.0663468	1	15601.4	-0.021497	0.565749	0.962929	15601.4	-0.0525612	0.209942	1	15601.4	0.0687461	0.0663468	1	15601.4	0.0472491	0.207627	0.730246	15601.4	0.0161849	0.699856	1	15601.4	0.021497	0.565749	0.962929	15601.4	-0.0472491	0.207627	0.730246	15601.4	-0.0310642	0.459231	0.918414	15601.4	0.0525612	0.209942	1	15601.4	-0.0161849	0.699856	1	15601.4	0.0310642	0.459231
ENSMOCG00000012642	Fut4	fucosyltransferase 4 [Source:MGI Symbol;Acc:MGI:95594]	9.41434	-0.242366	0.555871	1	9.41434	0.338876	0.427493	0.942999	9.41434	0.185675	0.701324	1	9.41434	0.242366	0.555871	1	9.41434	0.581243	0.178208	0.704045	9.41434	0.428041	0.380644	1	9.41434	-0.338876	0.427493	0.942999	9.41434	-0.581243	0.178208	0.704045	9.41434	-0.153201	0.759964	0.969508	9.41434	-0.185675	0.701324	1	9.41434	-0.428041	0.380644	1	9.41434	0.153201	0.759964
ENSMOCG00000001723	Atp12a	ATPase H+/K+ transporting non-gastric alpha2 subunit [Source:NCBI gene;Acc:102000416]	4.7847	0.265111	0.666384	1	4.7847	0.161856	0.789962	0.984832	4.7847	0.568906	0.432703	1	4.7847	-0.265111	0.666384	1	4.7847	-0.103254	0.87002	0.968697	4.7847	0.303795	0.683353	1	4.7847	-0.161856	0.789962	0.984832	4.7847	0.103254	0.87002	0.968697	4.7847	0.40705	0.581658	0.932423	4.7847	-0.568906	0.432703	1	4.7847	-0.303795	0.683353	1	4.7847	-0.40705	0.581658
ENSMOCG00000009096	Glmp	glycosylated lysosomal membrane protein [Source:NCBI gene;Acc:101986672]	1110.36	0.0352673	0.704249	1	1110.36	-0.0721181	0.436322	0.942999	1110.36	0.00561148	0.957068	1	1110.36	-0.0352673	0.704249	1	1110.36	-0.107385	0.24901	0.757677	1110.36	-0.0296558	0.776967	1	1110.36	0.0721181	0.436322	0.942999	1110.36	0.107385	0.24901	0.757677	1110.36	0.0777295	0.456798	0.918414	1110.36	-0.00561148	0.957068	1	1110.36	0.0296558	0.776967	1	1110.36	-0.0777295	0.456798
ENSMOCG00000014720	Mpi	mannose phosphate isomerase [Source:NCBI gene;Acc:101992096]	1865.19	0.0513455	0.569813	1	1865.19	-0.0608678	0.499743	0.954946	1865.19	0.0194485	0.847577	1	1865.19	-0.0513455	0.569813	1	1865.19	-0.112213	0.215043	0.735786	1865.19	-0.031897	0.753251	1	1865.19	0.0608678	0.499743	0.954946	1865.19	0.112213	0.215043	0.735786	1865.19	0.0803163	0.427993	0.917007	1865.19	-0.0194485	0.847577	1	1865.19	0.031897	0.753251	1	1865.19	-0.0803163	0.427993
ENSMOCG00000006364	NA	NADH dehydrogenase [ubiquinone] 1 alpha subcomplex subunit 11-like [Source:NCBI gene;Acc:102001762]	66.727	0.121201	0.890595	1	66.727	-0.116076	0.895111	0.99251	66.727	1.28427	0.195225	1	66.727	-0.121201	0.890595	1	66.727	-0.237278	0.787784	0.944899	66.727	1.16307	0.241209	1	66.727	0.116076	0.895111	0.99251	66.727	0.237278	0.787784	0.944899	66.727	1.40035	0.157968	0.852717	66.727	-1.28427	0.195225	1	66.727	-1.16307	0.241209	1	66.727	-1.40035	0.157968
ENSMOCG00000010516	Nfkbib	NFKB inhibitor beta [Source:NCBI gene;Acc:101982470]	1092.85	-0.0510828	0.612184	1	1092.85	-0.260024	0.00959525	0.353105	1092.85	-0.0203487	0.857029	1	1092.85	0.0510828	0.612184	1	1092.85	-0.208941	0.0382386	0.483974	1092.85	0.0307342	0.786254	1	1092.85	0.260024	0.00959525	0.353105	1092.85	0.208941	0.0382386	0.483974	1092.85	0.239676	0.0339289	0.655393	1092.85	0.0203487	0.857029	1	1092.85	-0.0307342	0.786254	1	1092.85	-0.239676	0.0339289
ENSMOCG00000007756	Nop58	NOP58 ribonucleoprotein [Source:NCBI gene;Acc:101989329]	1999.82	-0.0966366	0.110062	1	1999.82	-0.000363	0.99521	0.999928	1999.82	-0.154371	0.0228735	1	1999.82	0.0966366	0.110062	1	1999.82	0.0962735	0.11294	0.635252	1999.82	-0.0577344	0.396377	1	1999.82	0.000363	0.99521	0.999928	1999.82	-0.0962735	0.11294	0.635252	1999.82	-0.154008	0.0236681	0.595021	1999.82	0.154371	0.0228735	1	1999.82	0.0577344	0.396377	1	1999.82	0.154008	0.0236681
ENSMOCG00000011561	NA	MIA SH3 domain containing [Source:NCBI gene;Acc:101979272]	112.812	0.00410575	0.983168	1	112.812	-0.0857047	0.658	0.975674	112.812	-0.00520686	0.981041	1	112.812	-0.00410575	0.983168	1	112.812	-0.0898104	0.646236	0.91122	112.812	-0.00931261	0.966378	1	112.812	0.0857047	0.658	0.975674	112.812	0.0898104	0.646236	0.91122	112.812	0.0804978	0.714501	0.960182	112.812	0.00520686	0.981041	1	112.812	0.00931261	0.966378	1	112.812	-0.0804978	0.714501
ENSMOCG00000010337	NA	NA	9.05823	-0.307546	0.408866	1	9.05823	-0.378149	0.304982	0.908387	9.05823	-0.145703	0.736483	1	9.05823	0.307546	0.408866	1	9.05823	-0.0706035	0.849071	0.961845	9.05823	0.161843	0.709852	1	9.05823	0.378149	0.304982	0.908387	9.05823	0.0706035	0.849071	0.961845	9.05823	0.232446	0.590353	0.935216	9.05823	0.145703	0.736483	1	9.05823	-0.161843	0.709852	1	9.05823	-0.232446	0.590353
ENSMOCG00000000271	Rsph6a	radial spoke head 6 homolog A [Source:NCBI gene;Acc:102000977]	8.7837	0.0206279	0.966904	1	8.7837	0.203	0.686208	0.976582	8.7837	-0.735817	0.172183	1	8.7837	-0.0206279	0.966904	1	8.7837	0.182372	0.722427	0.931723	8.7837	-0.756444	0.168392	1	8.7837	-0.203	0.686208	0.976582	8.7837	-0.182372	0.722427	0.931723	8.7837	-0.938817	0.0901445	0.808541	8.7837	0.735817	0.172183	1	8.7837	0.756444	0.168392	1	8.7837	0.938817	0.0901445
ENSMOCG00000012514	Efemp1	EGF containing fibulin extracellular matrix protein 1 [Source:NCBI gene;Acc:101991801]	240.494	-0.340829	0.324925	1	240.494	0.0272068	0.937437	0.996891	240.494	0.392262	0.31353	1	240.494	0.340829	0.324925	1	240.494	0.368036	0.28843	0.779256	240.494	0.733091	0.0596672	1	240.494	-0.0272068	0.937437	0.996891	240.494	-0.368036	0.28843	0.779256	240.494	0.365055	0.348776	0.908743	240.494	-0.392262	0.31353	1	240.494	-0.733091	0.0596672	1	240.494	-0.365055	0.348776
ENSMOCG00000017307	NA	NA	0.427552	0.465893	0.832122	1	0.427552	0.49565	0.821489	NA	0.427552	1.63205	0.511015	1	0.427552	-0.465893	0.832122	1	0.427552	0.0297569	0.989421	NA	0.427552	1.16616	0.64423	1	0.427552	-0.49565	0.821489	NA	0.427552	-0.0297569	0.989421	NA	0.427552	1.1364	0.652583	NA	0.427552	-1.63205	0.511015	1	0.427552	-1.16616	0.64423	1	0.427552	-1.1364	0.652583
ENSMOCG00000001083	Angpt2	angiopoietin 2 [Source:NCBI gene;Acc:101983308]	42.9924	0.0968792	0.785405	1	42.9924	-0.024884	0.943951	0.998562	42.9924	-0.361205	0.360391	1	42.9924	-0.0968792	0.785405	1	42.9924	-0.121763	0.733714	0.932485	42.9924	-0.458084	0.250339	1	42.9924	0.024884	0.943951	0.998562	42.9924	0.121763	0.733714	0.932485	42.9924	-0.336321	0.396714	0.917007	42.9924	0.361205	0.360391	1	42.9924	0.458084	0.250339	1	42.9924	0.336321	0.396714
ENSMOCG00000012583	Tmlhe	trimethyllysine hydroxylase, epsilon [Source:NCBI gene;Acc:101992105]	187.018	-0.0154148	0.886554	1	187.018	0.0984953	0.362684	0.922304	187.018	0.146526	0.24015	1	187.018	0.0154148	0.886554	1	187.018	0.11391	0.300262	0.78761	187.018	0.161941	0.199683	1	187.018	-0.0984953	0.362684	0.922304	187.018	-0.11391	0.300262	0.78761	187.018	0.0480305	0.703972	0.958497	187.018	-0.146526	0.24015	1	187.018	-0.161941	0.199683	1	187.018	-0.0480305	0.703972
ENSMOCG00000010144	Cct3	chaperonin containing TCP1 subunit 3 [Source:NCBI gene;Acc:101987333]	6241.59	0.030118	0.388388	1	6241.59	-0.0338075	0.331769	0.915705	6241.59	-0.0225867	0.564164	1	6241.59	-0.030118	0.388388	1	6241.59	-0.0639256	0.0682305	0.562134	6241.59	-0.0527047	0.180631	1	6241.59	0.0338075	0.331769	0.915705	6241.59	0.0639256	0.0682305	0.562134	6241.59	0.0112209	0.775201	0.970268	6241.59	0.0225867	0.564164	1	6241.59	0.0527047	0.180631	1	6241.59	-0.0112209	0.775201
ENSMOCG00000005924	Zfp367	zinc finger protein 367 [Source:NCBI gene;Acc:102000983]	9.35214	0.270637	0.582827	1	9.35214	0.456081	0.358212	0.92188	9.35214	-0.619588	0.240426	1	9.35214	-0.270637	0.582827	1	9.35214	0.185443	0.718194	0.93137	9.35214	-0.890225	0.101911	1	9.35214	-0.456081	0.358212	0.92188	9.35214	-0.185443	0.718194	0.93137	9.35214	-1.07567	0.0494847	0.715632	9.35214	0.619588	0.240426	1	9.35214	0.890225	0.101911	1	9.35214	1.07567	0.0494847
ENSMOCG00000014149	Dusp9	dual specificity phosphatase 9 [Source:NCBI gene;Acc:101983051]	11.2528	0.193032	0.607706	1	11.2528	0.49454	0.196324	0.849523	11.2528	1.04866	0.026797	1	11.2528	-0.193032	0.607706	1	11.2528	0.301508	0.446378	0.851464	11.2528	0.855631	0.0772692	1	11.2528	-0.49454	0.196324	0.849523	11.2528	-0.301508	0.446378	0.851464	11.2528	0.554123	0.257656	0.902787	11.2528	-1.04866	0.026797	1	11.2528	-0.855631	0.0772692	1	11.2528	-0.554123	0.257656
ENSMOCG00000003845	Kcne3	potassium voltage-gated channel subfamily E regulatory subunit 3 [Source:NCBI gene;Acc:101982501]	6.32447	0.45421	0.383421	1	6.32447	0.451226	0.38482	0.933463	6.32447	0.327312	0.580224	1	6.32447	-0.45421	0.383421	1	6.32447	-0.00298377	0.995631	0.998912	6.32447	-0.126898	0.836401	1	6.32447	-0.451226	0.38482	0.933463	6.32447	0.00298377	0.995631	0.998912	6.32447	-0.123914	0.839781	0.979322	6.32447	-0.327312	0.580224	1	6.32447	0.126898	0.836401	1	6.32447	0.123914	0.839781
ENSMOCG00000011199	NA	vacuolar protein-sorting-associated protein 36 [Source:NCBI gene;Acc:101998348]	188.543	0.0729536	0.463171	1	188.543	-0.0166505	0.865808	0.99251	188.543	0.121869	0.284945	1	188.543	-0.0729536	0.463171	1	188.543	-0.0896041	0.375085	0.82026	188.543	0.0489159	0.673601	1	188.543	0.0166505	0.865808	0.99251	188.543	0.0896041	0.375085	0.82026	188.543	0.13852	0.229821	0.888657	188.543	-0.121869	0.284945	1	188.543	-0.0489159	0.673601	1	188.543	-0.13852	0.229821
ENSMOCG00000011001	Rab3il1	RAB3A interacting protein like 1 [Source:NCBI gene;Acc:101998756]	388.045	0.118888	0.296503	1	388.045	-0.107382	0.341875	0.918816	388.045	-0.0177294	0.889555	1	388.045	-0.118888	0.296503	1	388.045	-0.22627	0.0478829	0.517802	388.045	-0.136617	0.289221	1	388.045	0.107382	0.341875	0.918816	388.045	0.22627	0.0478829	0.517802	388.045	0.0896525	0.484038	0.919519	388.045	0.0177294	0.889555	1	388.045	0.136617	0.289221	1	388.045	-0.0896525	0.484038
ENSMOCG00000014192	Snrpa	small nuclear ribonucleoprotein polypeptide A [Source:NCBI gene;Acc:101979559]	837.939	0.0873533	0.287592	1	837.939	0.0879439	0.283351	0.899104	837.939	0.0809392	0.380903	1	837.939	-0.0873533	0.287592	1	837.939	0.000591	0.994308	0.998606	837.939	-0.00641415	0.945068	1	837.939	-0.0879439	0.283351	0.899104	837.939	-0.000591	0.994308	0.998606	837.939	-0.00700473	0.939923	0.995006	837.939	-0.0809392	0.380903	1	837.939	0.00641415	0.945068	1	837.939	0.00700473	0.939923
ENSMOCG00000019468	Ccer2	coiled-coil glutamate rich protein 2 [Source:NCBI gene;Acc:101992390]	2.80651	-0.9061	0.433759	1	2.80651	-1.79658	0.110979	0.782067	2.80651	-0.700912	0.592776	1	2.80651	0.9061	0.433759	1	2.80651	-0.890478	0.418197	NA	2.80651	0.205188	0.873348	1	2.80651	1.79658	0.110979	0.782067	2.80651	0.890478	0.418197	NA	2.80651	1.09567	0.384529	0.917007	2.80651	0.700912	0.592776	1	2.80651	-0.205188	0.873348	1	2.80651	-1.09567	0.384529
ENSMOCG00000014588	Elavl1	ELAV like RNA binding protein 1 [Source:NCBI gene;Acc:101987186]	465.376	0.0272271	0.768188	1	465.376	0.0607224	0.510226	0.958141	465.376	0.115901	0.268241	1	465.376	-0.0272271	0.768188	1	465.376	0.0334952	0.719449	0.931642	465.376	0.0886742	0.401067	1	465.376	-0.0607224	0.510226	0.958141	465.376	-0.0334952	0.719449	0.931642	465.376	0.055179	0.600821	0.937666	465.376	-0.115901	0.268241	1	465.376	-0.0886742	0.401067	1	465.376	-0.055179	0.600821
ENSMOCG00000005840	Srgap1	SLIT-ROBO Rho GTPase activating protein 1 [Source:NCBI gene;Acc:101997250]	21.1952	-0.298691	0.577479	1	21.1952	-0.465027	0.383375	0.93286	21.1952	-0.386171	0.520196	1	21.1952	0.298691	0.577479	1	21.1952	-0.166336	0.755678	0.936436	21.1952	-0.0874797	0.884368	1	21.1952	0.465027	0.383375	0.93286	21.1952	0.166336	0.755678	0.936436	21.1952	0.0788564	0.89528	0.988609	21.1952	0.386171	0.520196	1	21.1952	0.0874797	0.884368	1	21.1952	-0.0788564	0.89528
ENSMOCG00000017643	Plcl2	phospholipase C like 2 [Source:NCBI gene;Acc:101989169]	1103.75	0.0384499	0.523554	1	1103.75	-0.00695846	0.907718	0.992638	1103.75	-0.0719158	0.288152	1	1103.75	-0.0384499	0.523554	1	1103.75	-0.0454084	0.454816	0.854731	1103.75	-0.110366	0.106368	1	1103.75	0.00695846	0.907718	0.992638	1103.75	0.0454084	0.454816	0.854731	1103.75	-0.0649573	0.340371	0.908743	1103.75	0.0719158	0.288152	1	1103.75	0.110366	0.106368	1	1103.75	0.0649573	0.340371
ENSMOCG00000009275	Rps26	ribosomal protein S26 [Source:NCBI gene;Acc:101997923]	7745.56	0.0594904	0.571492	1	7745.56	-0.0966547	0.357727	0.92188	7745.56	-0.0231373	0.843976	1	7745.56	-0.0594904	0.571492	1	7745.56	-0.156145	0.137595	0.668479	7745.56	-0.0826278	0.48238	1	7745.56	0.0966547	0.357727	0.92188	7745.56	0.156145	0.137595	0.668479	7745.56	0.0735173	0.531828	0.922801	7745.56	0.0231373	0.843976	1	7745.56	0.0826278	0.48238	1	7745.56	-0.0735173	0.531828
ENSMOCG00000016763	NA	coiled-coil domain containing 125 [Source:NCBI gene;Acc:101983388]	79.9066	-0.0737862	0.629971	1	79.9066	-0.0832039	0.584955	0.963076	79.9066	0.267214	0.1361	1	79.9066	0.0737862	0.629971	1	79.9066	-0.00941772	0.951558	0.989591	79.9066	0.341	0.0603633	1	79.9066	0.0832039	0.584955	0.963076	79.9066	0.00941772	0.951558	0.989591	79.9066	0.350418	0.0527058	0.728219	79.9066	-0.267214	0.1361	1	79.9066	-0.341	0.0603633	1	79.9066	-0.350418	0.0527058
ENSMOCG00000020476	1700012B09Rik	chromosome unknown C11orf97 homolog [Source:NCBI gene;Acc:101991923]	162.781	0.33651	0.191766	1	162.781	-0.0789124	0.758056	0.980914	162.781	0.342814	0.235972	1	162.781	-0.33651	0.191766	1	162.781	-0.415423	0.107729	0.629427	162.781	0.00630396	0.982724	1	162.781	0.0789124	0.758056	0.980914	162.781	0.415423	0.107729	0.629427	162.781	0.421727	0.145459	0.846113	162.781	-0.342814	0.235972	1	162.781	-0.00630396	0.982724	1	162.781	-0.421727	0.145459
ENSMOCG00000005992	Cacng7	calcium voltage-gated channel auxiliary subunit gamma 7 [Source:NCBI gene;Acc:101995434]	1937.82	-0.0315325	0.694056	1	1937.82	-0.192714	0.0159249	0.42269	1937.82	-0.0415872	0.643279	1	1937.82	0.0315325	0.694056	1	1937.82	-0.161181	0.0446007	0.505652	1937.82	-0.0100548	0.911119	1	1937.82	0.192714	0.0159249	0.42269	1937.82	0.161181	0.0446007	0.505652	1937.82	0.151127	0.0926784	0.808541	1937.82	0.0415872	0.643279	1	1937.82	0.0100548	0.911119	1	1937.82	-0.151127	0.0926784
ENSMOCG00000006970	Dnm1l	dynamin 1 like [Source:NCBI gene;Acc:101980971]	3801.76	-0.0381353	0.539937	1	3801.76	-0.055924	0.368221	0.925724	3801.76	-0.0307291	0.659525	1	3801.76	0.0381353	0.539937	1	3801.76	-0.0177886	0.775317	0.940561	3801.76	0.00740627	0.91562	1	3801.76	0.055924	0.368221	0.925724	3801.76	0.0177886	0.775317	0.940561	3801.76	0.0251949	0.718285	0.960604	3801.76	0.0307291	0.659525	1	3801.76	-0.00740627	0.91562	1	3801.76	-0.0251949	0.718285
ENSMOCG00000002230	NA	H-2 class I histocompatibility antigen, D-37 alpha chain-like [Source:NCBI gene;Acc:101989835]	86.0224	-0.397208	0.106164	1	86.0224	-0.642919	0.0084449	0.336961	86.0224	-0.223665	0.420397	1	86.0224	0.397208	0.106164	1	86.0224	-0.245712	0.314132	0.794074	86.0224	0.173542	0.531853	1	86.0224	0.642919	0.0084449	0.336961	86.0224	0.245712	0.314132	0.794074	86.0224	0.419254	0.128823	0.836476	86.0224	0.223665	0.420397	1	86.0224	-0.173542	0.531853	1	86.0224	-0.419254	0.128823
ENSMOCG00000014048	Tpd52l2	TPD52 like 2 [Source:NCBI gene;Acc:101994605]	1341.25	0.018867	0.732646	1	1341.25	0.0693522	0.208754	0.856809	1341.25	0.0113827	0.855033	1	1341.25	-0.018867	0.732646	1	1341.25	0.0504852	0.36532	0.815062	1341.25	-0.00748437	0.905179	1	1341.25	-0.0693522	0.208754	0.856809	1341.25	-0.0504852	0.36532	0.815062	1341.25	-0.0579695	0.355807	0.910501	1341.25	-0.0113827	0.855033	1	1341.25	0.00748437	0.905179	1	1341.25	0.0579695	0.355807
ENSMOCG00000018037	Atg9b	autophagy related 9B [Source:NCBI gene;Acc:101998650]	36.0267	-0.143389	0.678862	1	36.0267	0.13317	0.702142	0.976582	36.0267	0.0247932	0.949556	1	36.0267	0.143389	0.678862	1	36.0267	0.276559	0.430261	0.844152	36.0267	0.168182	0.669518	1	36.0267	-0.13317	0.702142	0.976582	36.0267	-0.276559	0.430261	0.844152	36.0267	-0.108377	0.784173	0.971148	36.0267	-0.0247932	0.949556	1	36.0267	-0.168182	0.669518	1	36.0267	0.108377	0.784173
ENSMOCG00000002893	Mospd3	motile sperm domain containing 3 [Source:NCBI gene;Acc:101984641]	1242.87	0.0883406	0.394098	1	1242.87	-0.00593357	0.95426	0.998882	1242.87	0.0950372	0.413199	1	1242.87	-0.0883406	0.394098	1	1242.87	-0.0942742	0.36435	0.815062	1242.87	0.00669665	0.95419	1	1242.87	0.00593357	0.95426	0.998882	1242.87	0.0942742	0.36435	0.815062	1242.87	0.100971	0.385624	0.917007	1242.87	-0.0950372	0.413199	1	1242.87	-0.00669665	0.95419	1	1242.87	-0.100971	0.385624
ENSMOCG00000011432	Pck2	phosphoenolpyruvate carboxykinase 2, mitochondrial [Source:NCBI gene;Acc:101982764]	1141.71	-0.0365529	0.699421	1	1141.71	0.0834342	0.378155	0.929191	1141.71	-0.0630919	0.552074	1	1141.71	0.0365529	0.699421	1	1141.71	0.119987	0.206936	0.729816	1141.71	-0.026539	0.803135	1	1141.71	-0.0834342	0.378155	0.929191	1141.71	-0.119987	0.206936	0.729816	1141.71	-0.146526	0.168705	0.86114	1141.71	0.0630919	0.552074	1	1141.71	0.026539	0.803135	1	1141.71	0.146526	0.168705
ENSMOCG00000001004	BC024978	chromosome unknown C19orf54 homolog [Source:NCBI gene;Acc:101979846]	124.589	0.258569	0.241114	1	124.589	0.499171	0.0241784	0.477072	124.589	-0.0262309	0.915149	1	124.589	-0.258569	0.241114	1	124.589	0.240602	0.282959	0.775813	124.589	-0.2848	0.251921	1	124.589	-0.499171	0.0241784	0.477072	124.589	-0.240602	0.282959	0.775813	124.589	-0.525401	0.0351002	0.661483	124.589	0.0262309	0.915149	1	124.589	0.2848	0.251921	1	124.589	0.525401	0.0351002
ENSMOCG00000012335	Plekhb1	pleckstrin homology domain containing B1 [Source:NCBI gene;Acc:101985681]	4552.62	0.0275825	0.872169	1	4552.62	0.0780476	0.648882	0.975674	4552.62	0.208157	0.277673	1	4552.62	-0.0275825	0.872169	1	4552.62	0.0504652	0.768532	0.938852	4552.62	0.180575	0.34648	1	4552.62	-0.0780476	0.648882	0.975674	4552.62	-0.0504652	0.768532	0.938852	4552.62	0.130109	0.497544	0.922052	4552.62	-0.208157	0.277673	1	4552.62	-0.180575	0.34648	1	4552.62	-0.130109	0.497544
ENSMOCG00000003996	Slc8b1	solute carrier family 8 member B1 [Source:NCBI gene;Acc:101998126]	48.1109	-0.0728659	0.716271	1	48.1109	-0.125736	0.527601	0.958919	48.1109	-0.16094	0.477031	1	48.1109	0.0728659	0.716271	1	48.1109	-0.05287	0.79436	0.946196	48.1109	-0.0880739	0.701357	1	48.1109	0.125736	0.527601	0.958919	48.1109	0.05287	0.79436	0.946196	48.1109	-0.0352038	0.877513	0.986741	48.1109	0.16094	0.477031	1	48.1109	0.0880739	0.701357	1	48.1109	0.0352038	0.877513
ENSMOCG00000002422	Nup43	nucleoporin 43 [Source:NCBI gene;Acc:101984732]	248.059	0.0499757	0.60208	1	248.059	0.0886639	0.354023	0.921859	248.059	-0.0488993	0.650973	1	248.059	-0.0499757	0.60208	1	248.059	0.0386883	0.691963	0.923696	248.059	-0.098875	0.368057	1	248.059	-0.0886639	0.354023	0.921859	248.059	-0.0386883	0.691963	0.923696	248.059	-0.137563	0.209795	0.882947	248.059	0.0488993	0.650973	1	248.059	0.098875	0.368057	1	248.059	0.137563	0.209795
ENSMOCG00000015878	Scamp2	secretory carrier membrane protein 2 [Source:NCBI gene;Acc:101992374]	661.214	0.0758348	0.332307	1	661.214	0.0609937	0.43408	0.942999	661.214	0.0152665	0.862249	1	661.214	-0.0758348	0.332307	1	661.214	-0.0148411	0.85102	0.962352	661.214	-0.0605682	0.495736	1	661.214	-0.0609937	0.43408	0.942999	661.214	0.0148411	0.85102	0.962352	661.214	-0.0457271	0.606161	0.938197	661.214	-0.0152665	0.862249	1	661.214	0.0605682	0.495736	1	661.214	0.0457271	0.606161
ENSMOCG00000002784	Sars2	seryl-tRNA synthetase 2, mitochondrial [Source:NCBI gene;Acc:101992670]	245.471	-0.0732269	0.63673	1	245.471	-0.0786988	0.610911	0.96835	245.471	0.0053368	0.975599	1	245.471	0.0732269	0.63673	1	245.471	-0.00547185	0.971977	0.992937	245.471	0.0785637	0.654298	1	245.471	0.0786988	0.610911	0.96835	245.471	0.00547185	0.971977	0.992937	245.471	0.0840356	0.631315	0.942777	245.471	-0.0053368	0.975599	1	245.471	-0.0785637	0.654298	1	245.471	-0.0840356	0.631315
ENSMOCG00000007286	Slc35f4	solute carrier family 35 member F4 [Source:NCBI gene;Acc:101981561]	623.058	-0.106432	0.313417	1	623.058	0.0723381	0.494	0.95373	623.058	-0.104981	0.375955	1	623.058	0.106432	0.313417	1	623.058	0.178771	0.0924593	0.603871	623.058	0.00145154	0.990268	1	623.058	-0.0723381	0.494	0.95373	623.058	-0.178771	0.0924593	0.603871	623.058	-0.177319	0.13676	0.839571	623.058	0.104981	0.375955	1	623.058	-0.00145154	0.990268	1	623.058	0.177319	0.13676
ENSMOCG00000000066	Mmp2	matrix metallopeptidase 2 [Source:NCBI gene;Acc:101987109]	48.2674	0.562498	0.0765199	1	48.2674	0.24143	0.441883	0.944546	48.2674	0.503811	0.158942	1	48.2674	-0.562498	0.0765199	1	48.2674	-0.321068	0.317518	0.795485	48.2674	-0.0586866	0.871931	1	48.2674	-0.24143	0.441883	0.944546	48.2674	0.321068	0.317518	0.795485	48.2674	0.262382	0.467199	0.918414	48.2674	-0.503811	0.158942	1	48.2674	0.0586866	0.871931	1	48.2674	-0.262382	0.467199
ENSMOCG00000001257	Abcb8	ATP binding cassette subfamily B member 8 [Source:NCBI gene;Acc:101998934]	1885.79	-0.079529	0.446968	1	1885.79	0.042179	0.68675	0.976582	1885.79	-0.0194093	0.868388	1	1885.79	0.079529	0.446968	1	1885.79	0.121708	0.245454	0.755833	1885.79	0.0601196	0.608298	1	1885.79	-0.042179	0.68675	0.976582	1885.79	-0.121708	0.245454	0.755833	1885.79	-0.0615883	0.599609	0.937666	1885.79	0.0194093	0.868388	1	1885.79	-0.0601196	0.608298	1	1885.79	0.0615883	0.599609
ENSMOCG00000017385	Lipt2	lipoyl(octanoyl) transferase 2 [Source:NCBI gene;Acc:101982794]	75.7154	0.0232554	0.869945	1	75.7154	-0.05035	0.720185	0.978091	75.7154	0.139848	0.394017	1	75.7154	-0.0232554	0.869945	1	75.7154	-0.0736054	0.611496	0.902019	75.7154	0.116592	0.4872	1	75.7154	0.05035	0.720185	0.978091	75.7154	0.0736054	0.611496	0.902019	75.7154	0.190198	0.253506	0.900717	75.7154	-0.139848	0.394017	1	75.7154	-0.116592	0.4872	1	75.7154	-0.190198	0.253506
ENSMOCG00000018849	Nsf	N-ethylmaleimide sensitive factor, vesicle fusing ATPase [Source:NCBI gene;Acc:101999313]	12580.5	-0.127038	0.0723439	1	12580.5	-0.0279882	0.692184	0.976582	12580.5	-0.125167	0.113457	1	12580.5	0.127038	0.0723439	1	12580.5	0.0990501	0.161406	0.689263	12580.5	0.00187181	0.981123	1	12580.5	0.0279882	0.692184	0.976582	12580.5	-0.0990501	0.161406	0.689263	12580.5	-0.0971783	0.219291	0.887078	12580.5	0.125167	0.113457	1	12580.5	-0.00187181	0.981123	1	12580.5	0.0971783	0.219291
ENSMOCG00000015832	NA	NA	209.901	-0.526358	0.10859	1	209.901	-0.781205	0.0170467	0.428797	209.901	-0.658396	0.0725371	1	209.901	0.526358	0.10859	1	209.901	-0.254847	0.436082	0.84719	209.901	-0.132039	0.718599	1	209.901	0.781205	0.0170467	0.428797	209.901	0.254847	0.436082	0.84719	209.901	0.122808	0.737156	0.964031	209.901	0.658396	0.0725371	1	209.901	0.132039	0.718599	1	209.901	-0.122808	0.737156
ENSMOCG00000006225	Wt1	WT1 transcription factor [Source:NCBI gene;Acc:101985644]	0.487623	0.382131	0.88993	1	0.487623	-2.44889	0.359636	NA	0.487623	0.211699	0.945334	1	0.487623	-0.382131	0.88993	1	0.487623	-2.83102	0.289885	NA	0.487623	0	1	1	0.487623	2.44889	0.359636	NA	0.487623	2.83102	0.289885	NA	0.487623	2.66059	0.37682	NA	0.487623	-0.211699	0.945334	1	0.487623	0	1	1	0.487623	-2.66059	0.37682
ENSMOCG00000016342	NA	NA	5.23531	-0.482836	0.434679	1	5.23531	-0.550569	0.369482	0.92623	5.23531	-0.203184	0.775575	1	5.23531	0.482836	0.434679	1	5.23531	-0.0677334	0.91161	0.977143	5.23531	0.279652	0.69361	1	5.23531	0.550569	0.369482	0.92623	5.23531	0.0677334	0.91161	0.977143	5.23531	0.347385	0.62262	0.94108	5.23531	0.203184	0.775575	1	5.23531	-0.279652	0.69361	1	5.23531	-0.347385	0.62262
ENSMOCG00000015146	NA	NA	101.318	0.0549587	0.714262	1	101.318	0.0967669	0.518127	0.958919	101.318	0.0570781	0.738738	1	101.318	-0.0549587	0.714262	1	101.318	0.0418082	0.783824	0.943836	101.318	0.00211945	0.990251	1	101.318	-0.0967669	0.518127	0.958919	101.318	-0.0418082	0.783824	0.943836	101.318	-0.0396888	0.818701	0.975087	101.318	-0.0570781	0.738738	1	101.318	-0.00211945	0.990251	1	101.318	0.0396888	0.818701
ENSMOCG00000000942	Nkrf	NFKB repressing factor [Source:NCBI gene;Acc:101996851]	324.031	-0.0817725	0.43282	1	324.031	-0.0467809	0.653036	0.975674	324.031	-0.0882031	0.45418	1	324.031	0.0817725	0.43282	1	324.031	0.0349916	0.738923	0.932871	324.031	-0.00643062	0.956783	1	324.031	0.0467809	0.653036	0.975674	324.031	-0.0349916	0.738923	0.932871	324.031	-0.0414222	0.726674	0.962067	324.031	0.0882031	0.45418	1	324.031	0.00643062	0.956783	1	324.031	0.0414222	0.726674
ENSMOCG00000013419	Tsacc	TSSK6 activating cochaperone [Source:NCBI gene;Acc:101987788]	NA	NA	NA	NA	NA	NA	NA	NA	NA	NA	NA	NA	NA	NA	NA	NA	NA	NA	NA	NA	NA	NA	NA	NA	NA	NA	NA	NA	NA	NA	NA	NA	NA	NA	NA	NA	NA	NA	NA	NA	NA	NA	NA	NA	NA	NA	NA
ENSMOCG00000021930	Mrps28	mitochondrial ribosomal protein S28 [Source:NCBI gene;Acc:101997573]	967.591	0.124028	0.352462	1	967.591	0.106364	0.424846	0.942999	967.591	0.0554009	0.710698	1	967.591	-0.124028	0.352462	1	967.591	-0.0176646	0.894915	0.973075	967.591	-0.0686275	0.646784	1	967.591	-0.106364	0.424846	0.942999	967.591	0.0176646	0.894915	0.973075	967.591	-0.050963	0.733477	0.964031	967.591	-0.0554009	0.710698	1	967.591	0.0686275	0.646784	1	967.591	0.050963	0.733477
ENSMOCG00000017387	Dmwd	DM1 locus, WD repeat containing [Source:NCBI gene;Acc:102001439]	5530.59	0.0060207	0.944474	1	5530.59	-0.0902664	0.296084	0.903882	5530.59	0.0209636	0.828405	1	5530.59	-0.0060207	0.944474	1	5530.59	-0.0962871	0.265655	0.763757	5530.59	0.0149429	0.877342	1	5530.59	0.0902664	0.296084	0.903882	5530.59	0.0962871	0.265655	0.763757	5530.59	0.11123	0.250377	0.900078	5530.59	-0.0209636	0.828405	1	5530.59	-0.0149429	0.877342	1	5530.59	-0.11123	0.250377
ENSMOCG00000004369	Itpkc	inositol-trisphosphate 3-kinase C [Source:NCBI gene;Acc:101980133]	409.199	0.0932623	0.325417	1	409.199	0.0480352	0.610935	0.96835	409.199	0.0499224	0.63998	1	409.199	-0.0932623	0.325417	1	409.199	-0.0452271	0.637191	0.910081	409.199	-0.0433399	0.688315	1	409.199	-0.0480352	0.610935	0.96835	409.199	0.0452271	0.637191	0.910081	409.199	0.00188716	0.986017	0.998035	409.199	-0.0499224	0.63998	1	409.199	0.0433399	0.688315	1	409.199	-0.00188716	0.986017
ENSMOCG00000015678	Habp4	hyaluronan binding protein 4 [Source:NCBI gene;Acc:102001267]	4656.95	-0.067856	0.243891	1	4656.95	0.0184309	0.751567	0.979534	4656.95	-0.0579781	0.374027	1	4656.95	0.067856	0.243891	1	4656.95	0.086287	0.139317	0.670402	4656.95	0.00987796	0.879858	1	4656.95	-0.0184309	0.751567	0.979534	4656.95	-0.086287	0.139317	0.670402	4656.95	-0.076409	0.242266	0.894524	4656.95	0.0579781	0.374027	1	4656.95	-0.00987796	0.879858	1	4656.95	0.076409	0.242266
ENSMOCG00000012666	Mrps12	mitochondrial ribosomal protein S12 [Source:NCBI gene;Acc:101982769]	804.289	0.0505339	0.663236	1	804.289	-0.0316769	0.784477	0.984832	804.289	0.113899	0.381854	1	804.289	-0.0505339	0.663236	1	804.289	-0.0822108	0.47997	0.863752	804.289	0.0633655	0.627933	1	804.289	0.0316769	0.784477	0.984832	804.289	0.0822108	0.47997	0.863752	804.289	0.145576	0.264802	0.902787	804.289	-0.113899	0.381854	1	804.289	-0.0633655	0.627933	1	804.289	-0.145576	0.264802
ENSMOCG00000018791	Fads3	fatty acid desaturase 3 [Source:NCBI gene;Acc:101999229]	1645.48	0.023517	0.769753	1	1645.48	-0.136538	0.0882521	0.748313	1645.48	0.0297991	0.740807	1	1645.48	-0.023517	0.769753	1	1645.48	-0.160055	0.0467709	0.512802	1645.48	0.00628216	0.944623	1	1645.48	0.136538	0.0882521	0.748313	1645.48	0.160055	0.0467709	0.512802	1645.48	0.166337	0.0652297	0.760263	1645.48	-0.0297991	0.740807	1	1645.48	-0.00628216	0.944623	1	1645.48	-0.166337	0.0652297
ENSMOCG00000000233	NA	NA	263.122	-0.110653	0.373538	1	263.122	-0.142819	0.249892	0.878224	263.122	-0.167552	0.231095	1	263.122	0.110653	0.373538	1	263.122	-0.0321669	0.796826	0.947423	263.122	-0.0568991	0.685786	1	263.122	0.142819	0.249892	0.878224	263.122	0.0321669	0.796826	0.947423	263.122	-0.0247322	0.860212	0.983497	263.122	0.167552	0.231095	1	263.122	0.0568991	0.685786	1	263.122	0.0247322	0.860212
ENSMOCG00000005154	Lats1	large tumor suppressor kinase 1 [Source:NCBI gene;Acc:101985024]	44.6813	0.136057	0.646891	1	44.6813	-0.448666	0.122625	0.792696	44.6813	-0.192941	0.55971	1	44.6813	-0.136057	0.646891	1	44.6813	-0.584723	0.0480491	0.518494	44.6813	-0.328998	0.326536	1	44.6813	0.448666	0.122625	0.792696	44.6813	0.584723	0.0480491	0.518494	44.6813	0.255725	0.437938	0.917492	44.6813	0.192941	0.55971	1	44.6813	0.328998	0.326536	1	44.6813	-0.255725	0.437938
[truncated: 16,662 more rows]
[truncated: 99 more columns]
