# Supplementary material for: Transcriptomic analysis of paternal behaviors in prairie voles
Source: BMC Genomics. 2022 Oct 1;23:679. doi: 10.1186/s12864-022-08912-y (PMC9526941; doi:10.1186/s12864-022-08912-y)
Supplement: Supplementary file 11 — Additional file 11. Summary statistics for the differential expression analysis. DE: differentially expressed. LS: lateral septum, MPOA: medial preoptic area, NAc: nucleus accumbens. [file 12864_2022_8912_MOESM11_ESM.xlsx]

## Sheet: Sheet1
Structure	Comparison	Code	DE genes	Up	Down
MPOA	Mothers vs Fathers	MMvFM	155	89 (57%)	66 (43%)
MPOA	Mothers vs Paternal	MMvPM	99	59 (60%)	40 (40%)
MPOA	Mothers vs Attackers	MMvAM	164	118 (72%)	46 (28%)
MPOA	Fathers vs Paternal	FMvPM	0	0	0
MPOA	Fathers vs Attackers	FMvAM	1	0 (0%)	1 (100%)
MPOA	Paternal vs Attackers	PMvAM	0	0	0
NAc	Mothers vs Fathers	MNvFN	1	1 (100%)	0
NAc	Mothers vs Paternal	MNvPN	6	3 (50%)	3 (50%)
NAc	Mothers vs Attackers	MNvAN	5	4 (80%)	1 (20%)
NAc	Fathers vs Paternal	FNvPN	753	281 (37%)	472 (63%)
NAc	Fathers vs Attackers	FNvAN	2444	1,226 (50%)	1,218 (50%)
NAc	Paternal vs Attackers	PNvAN	1	1 (100%)	0
LS	Mothers vs Fathers	MLvFL	10	9 (90%)	1 (10%)
LS	Mothers vs Paternal	MLvPL	25	12 (48%)	13 (52%)
LS	Mothers vs Attackers	MLvAL	28	21 (75%)	7 (25%)
LS	Fathers vs Paternal	FLvPL	319	50 (16%)	269 (84%)
LS	Fathers vs Attackers	FLvAL	6	4 (67%)	2 (33%)
LS	Paternal vs Attackers	PLvAL	526	337 (64%)	189 (36%)
