# Supplementary material for: Transcriptomic analysis of paternal behaviors in prairie voles
Source: BMC Genomics. 2022 Oct 1;23:679. doi: 10.1186/s12864-022-08912-y (PMC9526941; doi:10.1186/s12864-022-08912-y)
Supplement: Supplementary file 14 — Additional file 14. Functional enrichment of genes differentially expressed in the medial preoptic area (MPOA), the nucleus accumbens (NAc), or the lateral septum (LS). For each pairwise comparison, the functional enrichments in gene ontologies of the biological processes (BP), cellular components (CC), and molecular functions (MF) categories as well as in pathways from the Kyoto Encyclopedia of Genes and Genomes (KEGG) were tested for the differentially expressed genes up- or down-regulated (UP, and DOWN, respectively). The labels of pairwise comparisons were coded in two letters: the first one represents the phenotype (M: mothers, F: fathers, P: paternal males, A: attackers), whereas the second one represents the structure (L: LS). For instance, PLvAL refers to the comparison between the Paternal and Attackers phenotypes in the LS. [file 12864_2022_8912_MOESM14_ESM.xlsx]

## Sheet: BP.Comparison
Cluster

## Sheet: BP.Comparison.Direction
Cluster

## Sheet: CC.Comparison
Cluster

## Sheet: CC.Comparison.Direction
Cluster

## Sheet: KEGG.Comparison
Cluster

## Sheet: KEGG.Comparison.Direction
Cluster

## Sheet: MF.Comparison
Cluster

## Sheet: MF.Comparison.Direction
Cluster
