# Supplementary material for: Transcriptomic analysis of paternal behaviors in prairie voles
Source: BMC Genomics. 2022 Oct 1;23:679. doi: 10.1186/s12864-022-08912-y (PMC9526941; doi:10.1186/s12864-022-08912-y)
Supplement: Supplementary file 21 — Additional file 21. Number of immediate early genes (IEG) in the genes differentially expressed in the medial preoptic area (MPOA), nucleus accumbens (NAc), and lateral septum (LS). [file 12864_2022_8912_MOESM21_ESM.xlsx]

## Sheet: Sheet1
Comparison	MPOA	NAc	LS
Mothers vs Fathers	5 (3.3%)	0	0
Mothers vs Paternal	4 (4.1%)	0	0
Mothers vs Attackers	4 (2.5%)	0	1 (3.9%)
Fathers vs Paternal	NA	3 (0.4%)	1 (0.3%)
Fathers vs Attackers	0	10 (0.4%)	1 (25%)
Paternal vs Attackers	NA	0	6 (1.2%)
