# Supplementary material for: Transcriptomic analysis of paternal behaviors in prairie voles
Source: BMC Genomics. 2022 Oct 1;23:679. doi: 10.1186/s12864-022-08912-y (PMC9526941; doi:10.1186/s12864-022-08912-y)
Supplement: Supplementary file 23 — Additional file 23. Functional enrichment for modules and groups of modules derived from the weighted gene co-expression analysis (WGCNA). For each pairwise group of modules, the functional enrichments in gene ontologies (GO) of the biological processes (BP), cellular components (CC), and molecular functions (MF) categories as well as in pathways from the Kyoto Encyclopedia of Genes and Genomes (KEGG). [file 12864_2022_8912_MOESM23_ESM.xlsx]

## Sheet: GO.BP
Cluster	Combined	ID	Description	GeneRatio	BgRatio	pvalue	p.adjust	qvalue	geneID	Count	geneSYMBOL
Blue	Blue	GO:0008589	regulation of smoothened signaling pathway	48/4127	90/14958	2.12369e-07	2.12369e-07	0.00123263	19335/71137/56427/56788/17237/16576/269941/58198/216858/64706/67466/22158/20720/12385/12393/20423/240888/269878/71228/50758/14184/20377/59056/81896/12501/106633/12589/14632/22422/73668/67009/14633/24069/207425/14183/104732/20429/654470/268935/277939/74019/67661/319757/269209/104346/83396/216795/15531	48	Rab23/Rfx4/Tubd1/Scube2/Mgrn1/Kif7/Chsy1/Sall1/Kctd11/Scube1/Pdcl/Tulp3/Serpine2/Ctnna1/Runx2/Shh/Gpr161/Megf8/Dlg5/Fbxl17/Fgfr3/Sfrp1/Evc/Ift122/Cd3e/Ift140/Ift81/Gli1/Wnt7b/Ttc21b/Ttc23/Gli2/Sufu/Wdr11/Fgfr2/Tedc1/Shox2/Tctn1/Scube3/C2cd3/Traf3ip1/Ift172/Smo/Stk36/Gas8/Glis2/Wnt9a/Ndst1
Blue	Blue	GO:0051056	regulation of small GTPase mediated signal transduction	108/4127	260/14958	7.20126e-07	7.20126e-07	0.00147157	207212/320484/232227/19159/230098/21844/24063/50768/18128/216805/12825/320404/12053/231532/545156/233046/77446/26921/228355/107746/12558/227801/74055/14163/11350/59046/11517/74002/215632/227743/109294/12977/17925/235041/14064/66863/13860/105841/69601/14065/30938/212307/13844/243621/68178/19417/94190/17926/24066/213438/244668/380711/102098/20563/574402/109689/108155/14063/57810/18015/234094/22084/…	108	Arhgef17/Rasal3/Iqsec1/Cyth3/Arhgef39/Tiam1/Spry1/Dlc1/Notch1/Flcn/Col3a1/Itpkb/Bcl6/Arhgap24/Kalrn/Rasgrp4/Heg1/Map4k4/Madd/Rapgef1/Cdh2/Dennd1a/Plce1/Fgd1/Abl1/Arpp19/Adcyap1r1/Psd2/Psd4/Mapkap1/Prex2/Csf1/Myo9b/Kank2/F2rl2/Lztr1/Eps8/Dennd3/Dab2ip/F2rl3/Fgd3/Mapre2/Ephb2/Iqsec3/Cgnl1/Rasgrf1/Ophn1/Myoc/Spry4/P2ry10b/Sipa1l2/Rap1gap2/Arhgef18/Slit2/Gpr17/Arrb1/Ogt/F2rl1/Cdon/Nf1/Arhgef10/Tsc2/K…
Blue	Blue	GO:0007264	small GTPase mediated signal transduction	161/4127	421/14958	9.76625e-07	9.76625e-07	0.00147157	207212/56044/320484/232227/19159/104215/230098/21844/24063/50768/18128/216805/66922/223864/12825/74734/320404/12053/231532/545156/233046/77446/11554/26921/216724/228355/107746/12558/140580/57874/227801/74055/14163/11350/59046/11517/74002/215632/18802/227743/18613/109294/16706/12977/17925/235041/14064/74012/66863/232441/13860/12843/83945/213498/105841/69601/14065/30938/212307/14673/13844/243621/68…	161	Arhgef17/Rala/Rasal3/Iqsec1/Cyth3/Rhoq/Arhgef39/Tiam1/Spry1/Dlc1/Notch1/Flcn/Rras2/Rapgef3/Col3a1/Rhoh/Itpkb/Bcl6/Arhgap24/Kalrn/Rasgrp4/Heg1/Adrb1/Map4k4/Rufy1/Madd/Rapgef1/Cdh2/Elmo1/Hacd3/Dennd1a/Plce1/Fgd1/Abl1/Arpp19/Adcyap1r1/Psd2/Psd4/Plcd4/Mapkap1/Pecam1/Prex2/Ksr1/Csf1/Myo9b/Kank2/F2rl2/Rap2b/Lztr1/Rerg/Eps8/Col1a2/Dnaja3/Arhgef11/Dennd3/Dab2ip/F2rl3/Fgd3/Mapre2/Gna12/Ephb2/Iqsec3/Cgnl1/…
Blue	Blue	GO:0007265	Ras protein signal transduction	133/4127	336/14958	1.01414e-06	1.01414e-06	0.00147157	207212/56044/320484/232227/19159/230098/21844/24063/50768/18128/216805/66922/223864/12825/74734/320404/12053/231532/545156/233046/77446/11554/26921/228355/107746/12558/140580/57874/227801/74055/14163/11350/59046/74002/215632/227743/18613/109294/16706/12977/17925/235041/14064/74012/66863/232441/13860/12843/213498/105841/69601/14065/30938/212307/14673/13844/243621/19417/623781/94190/17926/24066/213…	133	Arhgef17/Rala/Rasal3/Iqsec1/Cyth3/Arhgef39/Tiam1/Spry1/Dlc1/Notch1/Flcn/Rras2/Rapgef3/Col3a1/Rhoh/Itpkb/Bcl6/Arhgap24/Kalrn/Rasgrp4/Heg1/Adrb1/Map4k4/Madd/Rapgef1/Cdh2/Elmo1/Hacd3/Dennd1a/Plce1/Fgd1/Abl1/Arpp19/Psd2/Psd4/Mapkap1/Pecam1/Prex2/Ksr1/Csf1/Myo9b/Kank2/F2rl2/Rap2b/Lztr1/Rerg/Eps8/Col1a2/Arhgef11/Dennd3/Dab2ip/F2rl3/Fgd3/Mapre2/Gna12/Ephb2/Iqsec3/Rasgrf1/Gm14137/Ophn1/Myoc/Spry4/P2ry10b…
Blue	Blue	GO:0007409	axonogenesis	171/4127	459/14958	3.02379e-06	3.02379e-06	0.00351014	229715/243967/23945/338362/16971/114873/13508/21844/71955/18131/65254/18128/19274/12569/269116/13138/18846/17181/12661/74734/16897/545156/107449/18992/12558/22339/54652/21907/16392/99412/26456/12425/16572/73191/268721/218877/18261/22772/69597/228357/210108/20320/11350/18209/75770/17762/18844/22326/76965/18377/20423/71751/246048/23964/19164/58208/269878/235611/20562/214585/230676/13844/18424/18007…	171	Amigo1/Ntn5/Mgll/Ust/Lrp1/Dscaml1/Dscam/Tiam1/Ist1/Notch3/Dpysl5/Notch1/Ptprm/Cdk5r1/Nfasc/Dag1/Plxna3/Matn2/Chl1/Rhoh/Llgl1/Kalrn/Unc5b/Pou3f2/Cdh2/Vegfa/Cacna1f/Nr2e1/Isl1/Golga2/Sema4g/Cckar/Kif5a/Fezf1/Zswim8/Sema3g/Ocm/Zic2/Afg3l2/Lrp4/D130043K22Rik/Nptn/Abl1/Ntn3/Brsk2/Mapt/Plxna1/Vax1/Slitrk1/Omg/Shh/Map3k13/Chodl/Tenm2/Psen1/Bcl11b/Megf8/Plxnb1/Slit1/Spg11/Szt2/Ephb2/Otx2/Neo1/Draxin/Trak…
Blue	Blue	GO:0021915	neural tube development	81/4127	189/14958	4.10973e-06	4.10973e-06	0.00397563	56044/19335/330409/30841/234366/58231/252973/50768/18128/58198/50524/64930/14362/74392/57265/22772/233651/22158/236539/20319/11350/114712/71461/72507/216285/231214/27428/20423/240888/19164/21414/21677/99683/105782/12367/270685/13544/56274/100169/18015/225876/59024/20377/22084/217837/81896/106633/93760/140570/13836/232906/14633/59036/14312/12162/24069/12808/20997/54612/12160/18508/22408/78783/1436…	81	Rala/Rab23/Cecr2/Kdm2b/Gatad2a/Stk4/Grhl2/Dlc1/Notch1/Sall1/Sall2/Tsc1/Fzd1/Specc1l/Fzd2/Zic2/Dchs1/Tulp3/Phgdh/Sfrp2/Abl1/Ferd3l/Ptk7/Dzip1l/Alx1/Cc2d2a/Shroom3/Shh/Gpr161/Psen1/Tcf7/Tead2/Sec24b/Scrib/Casp3/Mthfd1l/Dvl3/Stk3/Phactr4/Nf1/Kdm2a/Med12/Sfrp1/Tsc2/Itpk1/Ift122/Ift140/Arid1a/Plxnb2/Epha2/Arhgap35/Gli2/Dact1/Brd2/Bmp7/Sufu/Cobl/T/Sfrp5/Bmp5/Pax6/Wnt1/Brpf1/Fzd6/Tctn1/Ambra1/C2cd3/Traf…
Blue	Blue	GO:0120031	plasma membrane bounded cell projection assembly	181/4127	494/14958	5.21306e-06	5.21306e-06	0.00426923	17973/56044/19335/230872/353047/104215/13730/71137/29819/17700/74682/74362/17909/72722/665113/23854/94187/231532/69329/64009/26942/69707/66629/68050/18720/12775/237625/73692/208727/214552/74055/57776/14163/109242/11350/12224/271127/18541/13852/72507/231214/22601/16590/110084/192176/52028/16332/16886/209586/241516/56717/13860/72569/104362/66573/30938/98878/623781/227736/212517/329795/11603/65086/7…	181	Nck1/Rala/Rab23/Crocc/Plekhm1/Rhoq/Emp1/Rfx4/Stau2/Mstn/Wdr35/Spag17/Myo10/Fam98a/Tnik/Def8/Zfp423/Arhgap24/Cfap206/Syne1/Spag1/Iqcg/Golph3/Akirin1/Pip5k1a/Ccr7/Pla2g3/Cplane1/Hdac4/Cep164/Plce1/Ttyh1/Fgd1/Kif24/Abl1/Klf5/Adamts16/Pcnt/Stx2/Dzip1l/Cc2d2a/Yap1/Kit/Dnah1/Flna/Bbs1/Inppl1/Limk2/Nudcd3/Fsip2/Mtor/Eps8/Bbs5/Meig1/Dzip1/Fgd3/Ehd4/Gm14137/Cfap157/Cfap44/Tmem67/Agrn/Lpar3/Shtn1/Rfx2/Ehd3…
Blue	Blue	GO:0061564	axon development	182/4127	498/14958	5.88432e-06	5.88432e-06	0.00426923	229715/243967/23945/338362/16971/114873/13508/21844/71955/69807/18131/65254/18128/19274/12569/269116/13138/18846/226841/17181/12661/74734/16897/545156/107449/18992/12558/22339/54652/21907/19268/16392/99412/26456/12425/16572/73191/268721/218877/18261/22772/69597/228357/210108/20320/94185/11350/18209/75770/238505/192176/17762/18844/22326/76965/21923/18377/20423/71751/246048/23964/19164/58208/269878…	182	Amigo1/Ntn5/Mgll/Ust/Lrp1/Dscaml1/Dscam/Tiam1/Ist1/Trim32/Notch3/Dpysl5/Notch1/Ptprm/Cdk5r1/Nfasc/Dag1/Plxna3/Vash2/Matn2/Chl1/Rhoh/Llgl1/Kalrn/Unc5b/Pou3f2/Cdh2/Vegfa/Cacna1f/Nr2e1/Ptprf/Isl1/Golga2/Sema4g/Cckar/Kif5a/Fezf1/Zswim8/Sema3g/Ocm/Zic2/Afg3l2/Lrp4/D130043K22Rik/Nptn/Tnfrsf21/Abl1/Ntn3/Brsk2/Mtr/Flna/Mapt/Plxna1/Vax1/Slitrk1/Tnc/Omg/Shh/Map3k13/Chodl/Tenm2/Psen1/Bcl11b/Megf8/Plxnb1/Sli…
Blue	Blue	GO:0046578	regulation of Ras protein signal transduction	94/4127	229/14958	6.66462e-06	6.66462e-06	0.0042981	207212/320484/232227/19159/230098/21844/24063/50768/18128/216805/12825/320404/12053/231532/545156/233046/77446/26921/228355/107746/12558/227801/74055/14163/11350/59046/74002/215632/227743/109294/12977/17925/235041/14064/66863/13860/105841/69601/14065/30938/212307/13844/243621/19417/94190/17926/24066/213438/102098/574402/109689/108155/14063/18015/234094/330171/74018/330863/67657/18596/71972/268739…	94	Arhgef17/Rasal3/Iqsec1/Cyth3/Arhgef39/Tiam1/Spry1/Dlc1/Notch1/Flcn/Col3a1/Itpkb/Bcl6/Arhgap24/Kalrn/Rasgrp4/Heg1/Map4k4/Madd/Rapgef1/Cdh2/Dennd1a/Plce1/Fgd1/Abl1/Arpp19/Psd2/Psd4/Mapkap1/Prex2/Csf1/Myo9b/Kank2/F2rl2/Lztr1/Eps8/Dennd3/Dab2ip/F2rl3/Fgd3/Mapre2/Ephb2/Iqsec3/Rasgrf1/Ophn1/Myoc/Spry4/P2ry10b/Arhgef18/Gpr17/Arrb1/Ogt/F2rl1/Nf1/Arhgef10/Kctd10/Als2/Trim67/Rabl3/Pdgfrb/Dnmbp/Arhgef40/Lpa…
Blue	Blue	GO:0007224	smoothened signaling pathway	66/4127	150/14958	1.10271e-05	1.10271e-05	0.00640037	19335/71137/56427/56788/18194/17237/16576/269941/58198/216858/94187/64706/68897/68525/67466/22158/20720/329064/72507/231214/12385/12393/20423/240888/15257/66573/269878/71228/50758/21813/57810/14184/20377/218232/59056/81896/12501/106633/12589/14632/22422/73668/234740/67009/14633/24069/18508/207425/67590/14183/226861/104732/20429/654470/268935/277939/74019/67661/319757/269209/26564/117606/104346/83…	66	Rab23/Rfx4/Tubd1/Scube2/Nsdhl/Mgrn1/Kif7/Chsy1/Sall1/Kctd11/Zfp423/Scube1/Disp1/Evc2/Pdcl/Tulp3/Serpine2/Pkd2l1/Dzip1l/Cc2d2a/Ctnna1/Runx2/Shh/Gpr161/Hipk1/Dzip1/Megf8/Dlg5/Fbxl17/Tgfbr2/Cdon/Fgfr3/Sfrp1/Ptpdc1/Evc/Ift122/Cd3e/Ift140/Ift81/Gli1/Wnt7b/Ttc21b/Tmem231/Ttc23/Gli2/Sufu/Pax6/Wdr11/Tctn3/Fgfr2/Hhat/Tedc1/Shox2/Tctn1/Scube3/C2cd3/Traf3ip1/Ift172/Smo/Stk36/Ror2/Boc/Gas8/Glis2/Wnt9a/Ndst1
Blue	Blue	GO:0060562	epithelial tube morphogenesis	136/4127	360/14958	1.3662e-05	1.3662e-05	0.00720885	56044/19335/330409/30841/234366/58231/252973/13388/24063/50768/18128/16372/58198/13138/12234/15242/19108/22339/64930/66042/239337/12627/14362/74392/12765/57265/22772/233651/22158/20319/11350/271127/13645/71461/216285/231214/22601/18514/14048/27428/12977/21386/21923/20423/100503085/18707/19164/11684/269878/21677/99683/16973/71228/105782/16411/12367/329795/270685/13544/21813/56274/20356/20563/10016…	136	Rala/Rab23/Cecr2/Kdm2b/Gatad2a/Stk4/Grhl2/Dll1/Spry1/Dlc1/Notch1/Irx2/Sall1/Dag1/Btrc/Hhex/Prkx/Vegfa/Tsc1/Sostdc1/Adamts12/Cfc1/Fzd1/Specc1l/Cxcr2/Fzd2/Zic2/Dchs1/Tulp3/Sfrp2/Abl1/Adamts16/Egf/Ptk7/Alx1/Cc2d2a/Yap1/Pbx1/Eya1/Shroom3/Csf1/Tbx3/Tnc/Shh/Klhl3/Pik3cd/Psen1/Alox12/Megf8/Tead2/Sec24b/Lrp5/Dlg5/Scrib/Itgax/Casp3/Tmem67/Mthfd1l/Dvl3/Tgfbr2/Stk3/Sema5a/Slit2/Phactr4/Lhx1/Pak1/Hesx1/Wnt2b…
Blue	Blue	GO:0007411	axon guidance	93/4127	234/14958	3.39781e-05	3.39781e-05	0.0164347	243967/16971/114873/13508/18131/65254/18128/19274/12569/269116/13138/18846/17181/12661/74734/107449/22339/16392/26456/16572/73191/268721/218877/18261/22772/20320/18209/18844/22326/20423/23964/58208/269878/235611/20562/13844/18424/18007/70433/11603/20356/20563/16869/212168/228994/16005/20355/270190/18998/107934/18997/18208/140570/22422/13836/232906/14633/319504/12934/19353/12162/140571/14573/16773…	93	Ntn5/Lrp1/Dscaml1/Dscam/Notch3/Dpysl5/Notch1/Ptprm/Cdk5r1/Nfasc/Dag1/Plxna3/Matn2/Chl1/Rhoh/Unc5b/Vegfa/Isl1/Sema4g/Kif5a/Fezf1/Zswim8/Sema3g/Ocm/Zic2/Nptn/Ntn3/Plxna1/Vax1/Shh/Tenm2/Bcl11b/Megf8/Plxnb1/Slit1/Ephb2/Otx2/Neo1/Draxin/Agrn/Sema5a/Slit2/Lhx1/Zswim4/Ythdf1/Igfals/Sema4f/Ephb1/Pou4f3/Celsr3/Pou4f2/Ntn1/Plxnb2/Wnt7b/Epha2/Arhgap35/Gli2/Nrcam/Dpysl2/Rac1/Bmp7/Plxnb3/Gdnf/Lama2/Epha1/Pax6…
Blue	Blue	GO:0043547	positive regulation of GTPase activity	84/4127	208/14958	4.07624e-05	4.07624e-05	0.0170729	24012/110829/271981/232227/57915/242406/21844/216805/223864/231532/545156/11554/26921/107746/64930/18720/12775/227801/230837/50779/218952/223754/17925/226407/52850/235611/212307/67016/243621/19417/105782/11603/13544/244668/380711/97761/381605/105445/381085/216991/15894/229877/12929/14063/20302/18015/18213/234094/16403/22084/18003/71746/74018/19733/227937/108911/13836/232906/22417/74206/72238/1383…	84	Rgs7/Lims1/Tbck/Iqsec1/Tbc1d1/Rgp1/Tiam1/Flcn/Rapgef3/Arhgap24/Kalrn/Adrb1/Map4k4/Rapgef1/Tsc1/Pip5k1a/Ccr7/Dennd1a/Asap3/Rgs6/Fermt2/Tbc1d22a/Myo9b/Rab3gap1/Sgsm1/Plxnb1/Mapre2/Tbc1d2b/Iqsec3/Rasgrf1/Scrib/Agrn/Dvl3/Sipa1l2/Rap1gap2/Sgsm2/Tbc1d2/Dock9/Tbc1d22b/Adap2/Icam1/Rap1gds1/Crkl/F2rl1/Ccl3/Nf1/Ntrk3/Arhgef10/Itga6/Tsc2/Nedd9/Rgl3/Als2/Rgn/Pkp4/Rcc2/Epha2/Arhgap35/Wnt4/Sipa1l3/Tbc1d5/Epha1…
Blue	Blue	GO:0097485	neuron projection guidance	93/4127	235/14958	4.11805e-05	4.11805e-05	0.0170729	243967/16971/114873/13508/18131/65254/18128/19274/12569/269116/13138/18846/17181/12661/74734/107449/22339/16392/26456/16572/73191/268721/218877/18261/22772/20320/18209/18844/22326/20423/23964/58208/269878/235611/20562/13844/18424/18007/70433/11603/20356/20563/16869/212168/228994/16005/20355/270190/18998/107934/18997/18208/140570/22422/13836/232906/14633/319504/12934/19353/12162/140571/14573/16773…	93	Ntn5/Lrp1/Dscaml1/Dscam/Notch3/Dpysl5/Notch1/Ptprm/Cdk5r1/Nfasc/Dag1/Plxna3/Matn2/Chl1/Rhoh/Unc5b/Vegfa/Isl1/Sema4g/Kif5a/Fezf1/Zswim8/Sema3g/Ocm/Zic2/Nptn/Ntn3/Plxna1/Vax1/Shh/Tenm2/Bcl11b/Megf8/Plxnb1/Slit1/Ephb2/Otx2/Neo1/Draxin/Agrn/Sema5a/Slit2/Lhx1/Zswim4/Ythdf1/Igfals/Sema4f/Ephb1/Pou4f3/Celsr3/Pou4f2/Ntn1/Plxnb2/Wnt7b/Epha2/Arhgap35/Gli2/Nrcam/Dpysl2/Rac1/Bmp7/Plxnb3/Gdnf/Lama2/Epha1/Pax6…
Blue	Blue	GO:0001841	neural tube formation	57/4127	131/14958	6.24681e-05	6.24681e-05	0.0241719	56044/19335/330409/30841/234366/58231/252973/50768/58198/64930/14362/74392/57265/22772/22158/20319/11350/71461/216285/231214/27428/20423/21677/99683/105782/12367/270685/13544/56274/100169/225876/59024/20377/22084/81896/93760/140570/232906/14312/12162/24069/12808/20997/54612/12160/78783/14368/654470/108156/67661/17769/21418/93840/14725/20971/21808/69718	57	Rala/Rab23/Cecr2/Kdm2b/Gatad2a/Stk4/Grhl2/Dlc1/Sall1/Tsc1/Fzd1/Specc1l/Fzd2/Zic2/Tulp3/Sfrp2/Abl1/Ptk7/Alx1/Cc2d2a/Shroom3/Shh/Tead2/Sec24b/Scrib/Casp3/Mthfd1l/Dvl3/Stk3/Phactr4/Kdm2a/Med12/Sfrp1/Tsc2/Ift122/Arid1a/Plxnb2/Arhgap35/Brd2/Bmp7/Sufu/Cobl/T/Sfrp5/Bmp5/Brpf1/Fzd6/Tctn1/Mthfd1/Ift172/Mthfr/Tfap2a/Vangl2/Lrp2/Sdc4/Tgfb2/Ipmk
Blue	Blue	GO:0001843	neural tube closure	49/4127	110/14958	9.81509e-05	9.81509e-05	0.0356055	56044/19335/330409/30841/234366/252973/50768/58198/64930/14362/74392/57265/22772/22158/20319/11350/71461/216285/231214/27428/21677/99683/105782/12367/270685/13544/100169/225876/59024/20377/22084/81896/93760/140570/232906/14312/24069/12808/20997/54612/14368/108156/67661/17769/21418/93840/14725/20971/21808	49	Rala/Rab23/Cecr2/Kdm2b/Gatad2a/Grhl2/Dlc1/Sall1/Tsc1/Fzd1/Specc1l/Fzd2/Zic2/Tulp3/Sfrp2/Abl1/Ptk7/Alx1/Cc2d2a/Shroom3/Tead2/Sec24b/Scrib/Casp3/Mthfd1l/Dvl3/Phactr4/Kdm2a/Med12/Sfrp1/Tsc2/Ift122/Arid1a/Plxnb2/Arhgap35/Brd2/Sufu/Cobl/T/Sfrp5/Fzd6/Mthfd1/Ift172/Mthfr/Tfap2a/Vangl2/Lrp2/Sdc4/Tgfb2
Blue	Blue	GO:0016331	morphogenesis of embryonic epithelium	72/4127	177/14958	0.000106878	0.000106878	0.0364906	56044/19335/330409/30841/234366/58231/252973/50768/16372/58198/56847/15242/64930/14362/74392/57265/22772/22158/20319/11350/71461/216285/231214/27428/20423/21677/99683/105782/12367/270685/13544/56274/100169/231413/22414/225876/59024/20377/22084/81896/93760/140570/22422/232906/14633/20681/14312/12162/24069/14573/22417/12808/20997/54612/12160/14183/76365/78783/14368/654470/108156/15194/67661/17769/2…	72	Rala/Rab23/Cecr2/Kdm2b/Gatad2a/Stk4/Grhl2/Dlc1/Irx2/Sall1/Aldh1a3/Hhex/Tsc1/Fzd1/Specc1l/Fzd2/Zic2/Tulp3/Sfrp2/Abl1/Ptk7/Alx1/Cc2d2a/Shroom3/Shh/Tead2/Sec24b/Scrib/Casp3/Mthfd1l/Dvl3/Stk3/Phactr4/Grsf1/Wnt2b/Kdm2a/Med12/Sfrp1/Tsc2/Ift122/Arid1a/Plxnb2/Wnt7b/Arhgap35/Gli2/Sox8/Brd2/Bmp7/Sufu/Gdnf/Wnt4/Cobl/T/Sfrp5/Bmp5/Fgfr2/Tbx18/Brpf1/Fzd6/Tctn1/Mthfd1/Htt/Ift172/Mthfr/Tfap2a/Zfp568/Vangl2/Lrp2/…
Blue	Blue	GO:0060606	tube closure	49/4127	111/14958	0.000129137	0.000129137	0.0379735	56044/19335/330409/30841/234366/252973/50768/58198/64930/14362/74392/57265/22772/22158/20319/11350/71461/216285/231214/27428/21677/99683/105782/12367/270685/13544/100169/225876/59024/20377/22084/81896/93760/140570/232906/14312/24069/12808/20997/54612/14368/108156/67661/17769/21418/93840/14725/20971/21808	49	Rala/Rab23/Cecr2/Kdm2b/Gatad2a/Grhl2/Dlc1/Sall1/Tsc1/Fzd1/Specc1l/Fzd2/Zic2/Tulp3/Sfrp2/Abl1/Ptk7/Alx1/Cc2d2a/Shroom3/Tead2/Sec24b/Scrib/Casp3/Mthfd1l/Dvl3/Phactr4/Kdm2a/Med12/Sfrp1/Tsc2/Ift122/Arid1a/Plxnb2/Arhgap35/Brd2/Sufu/Cobl/T/Sfrp5/Fzd6/Mthfd1/Ift172/Mthfr/Tfap2a/Vangl2/Lrp2/Sdc4/Tgfb2
Blue	Blue	GO:0007266	Rho protein signal transduction	70/4127	172/14958	0.000129942	0.000129942	0.0379735	207212/230098/21844/50768/216805/12825/12053/545156/77446/11554/12558/57874/14163/11350/18613/109294/17925/235041/14064/13860/12843/213498/14065/30938/14673/19417/623781/94190/17926/213438/71653/102098/100169/574402/109689/14063/234094/330171/74018/18208/18596/71972/268739/78134/19418/232906/72754/193385/223435/223254/109934/328967/232237/54126/54324/16443/67425/16412/12554/69581/11607/16456/7272…	70	Arhgef17/Arhgef39/Tiam1/Dlc1/Flcn/Col3a1/Bcl6/Kalrn/Heg1/Adrb1/Cdh2/Hacd3/Fgd1/Abl1/Pecam1/Prex2/Myo9b/Kank2/F2rl2/Eps8/Col1a2/Arhgef11/F2rl3/Fgd3/Gna12/Rasgrf1/Gm14137/Ophn1/Myoc/P2ry10b/Shtn1/Arhgef18/Phactr4/Gpr17/Arrb1/F2rl1/Arhgef10/Kctd10/Als2/Ntn1/Pdgfrb/Dnmbp/Arhgef40/Lpar4/Rasgrf2/Arhgap35/Arhgef10l/Ripor2/Trio/Farp1/Abr/Arhgef37/Fgd5/Arhgef7/Arhgef5/Itsn1/Eps8l1/Itgb1/Cdh13/Rhou/Agtr1a/…
Blue	Blue	GO:0035148	tube formation	71/4127	175/14958	0.000130848	0.000130848	0.0379735	56044/19335/330409/30841/234366/58231/252973/50768/18128/16372/58198/22339/64930/14362/74392/57265/22772/22158/20319/11350/22631/13645/71461/216285/231214/13607/27428/20423/18707/69601/21677/99683/105782/12367/270685/13544/56274/100169/15209/225876/59024/20377/22084/81896/93760/140570/232906/20681/14312/12162/24069/14573/13608/22417/12808/20997/54612/12160/14183/78783/14368/654470/108156/67661/17…	71	Rala/Rab23/Cecr2/Kdm2b/Gatad2a/Stk4/Grhl2/Dlc1/Notch1/Irx2/Sall1/Vegfa/Tsc1/Fzd1/Specc1l/Fzd2/Zic2/Tulp3/Sfrp2/Abl1/Ywhaz/Egf/Ptk7/Alx1/Cc2d2a/Eda/Shroom3/Shh/Pik3cd/Dab2ip/Tead2/Sec24b/Scrib/Casp3/Mthfd1l/Dvl3/Stk3/Phactr4/Hesx1/Kdm2a/Med12/Sfrp1/Tsc2/Ift122/Arid1a/Plxnb2/Arhgap35/Sox8/Brd2/Bmp7/Sufu/Gdnf/Edar/Wnt4/Cobl/T/Sfrp5/Bmp5/Fgfr2/Brpf1/Fzd6/Tctn1/Mthfd1/Ift172/Mthfr/Tfap2a/Vangl2/Lrp2/S…
Blue	Blue	GO:0014020	primary neural tube formation	51/4127	117/14958	0.000140485	0.000140485	0.0388289	56044/19335/330409/30841/234366/252973/50768/58198/64930/14362/74392/57265/22772/22158/20319/11350/71461/216285/231214/27428/21677/99683/105782/12367/270685/13544/100169/225876/59024/20377/22084/81896/93760/140570/232906/14312/12162/24069/12808/20997/54612/12160/14368/108156/67661/17769/21418/93840/14725/20971/21808	51	Rala/Rab23/Cecr2/Kdm2b/Gatad2a/Grhl2/Dlc1/Sall1/Tsc1/Fzd1/Specc1l/Fzd2/Zic2/Tulp3/Sfrp2/Abl1/Ptk7/Alx1/Cc2d2a/Shroom3/Tead2/Sec24b/Scrib/Casp3/Mthfd1l/Dvl3/Phactr4/Kdm2a/Med12/Sfrp1/Tsc2/Ift122/Arid1a/Plxnb2/Arhgap35/Brd2/Bmp7/Sufu/Cobl/T/Sfrp5/Bmp5/Fzd6/Mthfd1/Ift172/Mthfr/Tfap2a/Vangl2/Lrp2/Sdc4/Tgfb2
Blue	Blue	GO:0072175	epithelial tube formation	66/4127	161/14958	0.000155198	0.000155198	0.039034	56044/19335/330409/30841/234366/58231/252973/50768/16372/58198/22339/64930/14362/74392/57265/22772/22158/20319/11350/13645/71461/216285/231214/27428/20423/18707/21677/99683/105782/12367/270685/13544/56274/100169/15209/225876/59024/20377/22084/81896/93760/140570/232906/20681/14312/12162/24069/14573/22417/12808/20997/54612/12160/14183/78783/14368/654470/108156/67661/17769/21418/93840/14725/20971/21…	66	Rala/Rab23/Cecr2/Kdm2b/Gatad2a/Stk4/Grhl2/Dlc1/Irx2/Sall1/Vegfa/Tsc1/Fzd1/Specc1l/Fzd2/Zic2/Tulp3/Sfrp2/Abl1/Egf/Ptk7/Alx1/Cc2d2a/Shroom3/Shh/Pik3cd/Tead2/Sec24b/Scrib/Casp3/Mthfd1l/Dvl3/Stk3/Phactr4/Hesx1/Kdm2a/Med12/Sfrp1/Tsc2/Ift122/Arid1a/Plxnb2/Arhgap35/Sox8/Brd2/Bmp7/Sufu/Gdnf/Wnt4/Cobl/T/Sfrp5/Bmp5/Fgfr2/Brpf1/Fzd6/Tctn1/Mthfd1/Ift172/Mthfr/Tfap2a/Vangl2/Lrp2/Sdc4/Tgfb2/Ipmk
Blue	Blue	GO:0043087	regulation of GTPase activity	111/4127	298/14958	0.000157121	0.000157121	0.039034	24012/110829/271981/320484/232227/57915/242406/21844/72462/24063/216805/223864/18846/12053/231532/544963/545156/11554/26921/107746/64930/18720/12775/227801/230837/50779/14163/218952/23828/18613/223754/18844/17925/226407/29875/56717/52850/235611/69601/212307/67016/243621/19417/105782/77980/11603/13544/244668/380711/97761/381605/105445/381085/216991/15894/229877/12929/109689/14063/20302/18015/18213…	111	Rgs7/Lims1/Tbck/Rasal3/Iqsec1/Tbc1d1/Rgp1/Tiam1/Rrp1b/Spry1/Flcn/Rapgef3/Plxna3/Bcl6/Arhgap24/Iqgap2/Kalrn/Adrb1/Map4k4/Rapgef1/Tsc1/Pip5k1a/Ccr7/Dennd1a/Asap3/Rgs6/Fgd1/Fermt2/Bves/Pecam1/Tbc1d22a/Plxna1/Myo9b/Rab3gap1/Iqgap1/Mtor/Sgsm1/Plxnb1/Dab2ip/Mapre2/Tbc1d2b/Iqsec3/Rasgrf1/Scrib/Sbf1/Agrn/Dvl3/Sipa1l2/Rap1gap2/Sgsm2/Tbc1d2/Dock9/Tbc1d22b/Adap2/Icam1/Rap1gds1/Crkl/Arrb1/F2rl1/Ccl3/Nf1/Ntrk…
Blue	Blue	GO:0030198	extracellular matrix organization	107/4127	286/14958	0.000168128	0.000168128	0.039034	373864/72043/77739/16948/237360/18128/224697/12839/13138/545291/12825/22346/17391/54156/21907/239337/12845/76707/53867/12814/14580/108075/17392/241327/58994/56373/20319/11350/271127/321007/207596/104799/56348/64074/104009/15530/240322/12843/226519/107581/17386/108153/18826/69538/381489/21938/67896/11504/213945/94214/20356/76293/16007/68169/18015/71602/320078/234356/18073/12824/16578/12831/101489/…	107	Col27a1/Sulf2/Adamtsl1/Lox/Adamts14/Notch1/Adamts10/Col9a1/Dag1/Hpse2/Col3a1/Vhl/Mmp24/Egfl6/Nr2e1/Adamts12/Comp/Clasp1/Col5a3/Col11a1/Gfap/Ltbp4/Mmp3/Olfml2a/Smpd3/Cpb2/Sfrp2/Abl1/Adamts16/Serac1/Thsd4/Vipas39/Hsd17b12/Smoc2/Qsox1/Hspg2/Adamts19/Col1a2/Lamc1/Col16a1/Mmp13/Adamts7/Lcp1/Antxr1/Rxfp1/Tnfrsf1b/Ccdc80/Adamts1/Col28a1/Spock2/Sema5a/Mfap4/Ccn1/Ndnf/Nf1/Myo1e/Olfml2b/Csgalnact1/Nid1/Col…
Blue	Blue	GO:0043062	extracellular structure organization	107/4127	286/14958	0.000168128	0.000168128	0.039034	373864/72043/77739/16948/237360/18128/224697/12839/13138/545291/12825/22346/17391/54156/21907/239337/12845/76707/53867/12814/14580/108075/17392/241327/58994/56373/20319/11350/271127/321007/207596/104799/56348/64074/104009/15530/240322/12843/226519/107581/17386/108153/18826/69538/381489/21938/67896/11504/213945/94214/20356/76293/16007/68169/18015/71602/320078/234356/18073/12824/16578/12831/101489/…	107	Col27a1/Sulf2/Adamtsl1/Lox/Adamts14/Notch1/Adamts10/Col9a1/Dag1/Hpse2/Col3a1/Vhl/Mmp24/Egfl6/Nr2e1/Adamts12/Comp/Clasp1/Col5a3/Col11a1/Gfap/Ltbp4/Mmp3/Olfml2a/Smpd3/Cpb2/Sfrp2/Abl1/Adamts16/Serac1/Thsd4/Vipas39/Hsd17b12/Smoc2/Qsox1/Hspg2/Adamts19/Col1a2/Lamc1/Col16a1/Mmp13/Adamts7/Lcp1/Antxr1/Rxfp1/Tnfrsf1b/Ccdc80/Adamts1/Col28a1/Spock2/Sema5a/Mfap4/Ccn1/Ndnf/Nf1/Myo1e/Olfml2b/Csgalnact1/Nid1/Col…
Blue	Blue	GO:0045229	external encapsulating structure organization	107/4127	287/14958	0.000196303	0.000196303	0.0438224	373864/72043/77739/16948/237360/18128/224697/12839/13138/545291/12825/22346/17391/54156/21907/239337/12845/76707/53867/12814/14580/108075/17392/241327/58994/56373/20319/11350/271127/321007/207596/104799/56348/64074/104009/15530/240322/12843/226519/107581/17386/108153/18826/69538/381489/21938/67896/11504/213945/94214/20356/76293/16007/68169/18015/71602/320078/234356/18073/12824/16578/12831/101489/…	107	Col27a1/Sulf2/Adamtsl1/Lox/Adamts14/Notch1/Adamts10/Col9a1/Dag1/Hpse2/Col3a1/Vhl/Mmp24/Egfl6/Nr2e1/Adamts12/Comp/Clasp1/Col5a3/Col11a1/Gfap/Ltbp4/Mmp3/Olfml2a/Smpd3/Cpb2/Sfrp2/Abl1/Adamts16/Serac1/Thsd4/Vipas39/Hsd17b12/Smoc2/Qsox1/Hspg2/Adamts19/Col1a2/Lamc1/Col16a1/Mmp13/Adamts7/Lcp1/Antxr1/Rxfp1/Tnfrsf1b/Ccdc80/Adamts1/Col28a1/Spock2/Sema5a/Mfap4/Ccn1/Ndnf/Nf1/Myo1e/Olfml2b/Csgalnact1/Nid1/Col…
Blue	Blue	GO:0034329	cell junction assembly	139/4127	389/14958	0.000231916	0.000231916	0.0498552	229715/110829/241201/16971/13823/29819/67703/252973/50768/269116/16150/216805/269788/228942/320747/216856/18430/77446/26921/246316/58220/107746/13380/12558/22339/64930/18720/76707/14362/14804/17913/210274/242384/233651/228357/20320/11350/218952/12385/18613/20450/17762/76965/77596/243499/29875/15257/12217/53885/226519/107581/99633/235611/56863/71228/13844/65945/242653/12562/94190/17926/18163/11603…	139	Amigo1/Lims1/Cdh7/Lrp1/Epb41l3/Stau2/Kirrel3/Grhl2/Dlc1/Nfasc/Ikbkb/Flcn/Lhfpl4/Cbln4/Lingo4/Nlgn2/Oxtr/Heg1/Map4k4/Lgi2/Pard6b/Rapgef1/Dkk1/Cdh2/Vegfa/Tsc1/Pip5k1a/Clasp1/Fzd1/Grid2/Myo1c/Shank2/Lingo2/Dchs1/Lrp4/Nptn/Abl1/Fermt2/Ctnna1/Pecam1/St8sia2/Mapt/Slitrk1/Adgrf1/Lrrtm4/Iqgap1/Hipk1/Bsn/Nphp1/Lamc1/Col16a1/Adgrl2/Plxnb1/Cldn9/Dlg5/Ephb2/Clstn1/Cldn19/Cdh5/Ophn1/Myoc/Ctnnd2/Agrn/Ace2/Gpc4…
Blue	Blue	GO:0018200	peptidyl-glutamic acid modification	17/4127	28/14958	0.000243704	0.000243704	0.0505182	74711/269954/76223/330010/239591/101100/11545/66648/271813/231093/56316/320244/102747/74410/66257/244071/67534	17	Ttll9/Ttll13/Agbl3/Ttll10/Ttll8/Ttll3/Parp1/Tpgs2/Agbl2/Agbl5/Ggcx/Ttll5/Lrrc49/Ttll11/Nicn1/Agbl1/Ttll4
Blue	Blue	GO:0048103	somatic stem cell division	9/4127	11/14958	0.00028672	0.00028672	0.0573857	18128/14369/16590/12193/209012/77889/51886/93840/21808	9	Notch1/Fzd7/Kit/Zfp36l2/Ulk4/Lbh/Fubp1/Vangl2/Tgfb2
Blue	Blue	GO:0050808	synapse organization	162/4127	465/14958	0.000304251	0.000304251	0.0588646	229715/16716/76742/21844/29819/71974/67703/12569/269116/56808/70598/269788/232813/13138/223666/228942/320747/242662/216856/545156/18430/16560/22346/26416/246316/15550/382018/13380/12558/64930/19268/14362/231637/14804/170571/210274/69597/242384/228357/16154/20320/11350/22631/56747/53328/20450/192176/17762/12266/76965/77596/243499/21923/12217/83945/19164/99633/11843/235611/69601/67533/12647/71228/1…	162	Amigo1/Ky/Snx27/Tiam1/Stau2/Prmt3/Kirrel3/Cdk5r1/Nfasc/Cacna2d2/Filip1/Lhfpl4/Shisa7/Dag1/Arhgap39/Cbln4/Lingo4/Rims3/Nlgn2/Kalrn/Oxtr/Kif1a/Vhl/Mapk14/Lgi2/Htr1a/Unc13a/Dkk1/Cdh2/Tsc1/Ptprf/Fzd1/Ssh1/Grid2/Cntnap4/Shank2/Afg3l2/Lingo2/Lrp4/Il10ra/Nptn/Abl1/Ywhaz/Sez6l/Pgrmc1/St8sia2/Flna/Mapt/C3/Slitrk1/Adgrf1/Lrrtm4/Tnc/Bsn/Dnaja3/Psen1/Adgrl2/Arf4/Plxnb1/Dab2ip/Ppfibp1/Chat/Dlg5/Ephb2/Iqsec3/C…
Blue	Blue	GO:0045880	positive regulation of smoothened signaling pathway	22/4127	41/14958	0.000371687	0.000371687	0.0671177	56427/56788/16576/269941/64706/67466/12385/20423/71228/20377/59056/14632/67009/104732/20429/268935/67661/319757/269209/104346/216795/15531	22	Tubd1/Scube2/Kif7/Chsy1/Scube1/Pdcl/Ctnna1/Shh/Dlg5/Sfrp1/Evc/Gli1/Ttc23/Tedc1/Shox2/Scube3/Ift172/Smo/Stk36/Gas8/Wnt9a/Ndst1
Blue	Blue	GO:0001822	kidney development	104/4127	282/14958	0.000379077	0.000379077	0.0671177	13003/16194/16348/72043/11601/67703/13388/18131/235320/24063/230709/18128/216805/16372/58198/17125/19108/22339/64930/100534287/73692/69232/12765/233651/228357/74055/271127/18541/71461/231214/22601/18514/14048/235041/20423/100503085/12142/18263/75691/71228/99929/240025/329795/11504/108000/16449/12161/20563/53421/16869/22414/18015/71602/20377/15978/100102/18073/71785/21419/12043/11600/14561/18596/2…	104	Vcan/Il6ra/Invs/Sulf2/Angpt2/Kirrel3/Dll1/Notch3/Zbtb16/Spry1/Zmpste24/Notch1/Flcn/Irx2/Sall1/Smad1/Prkx/Vegfa/Tsc1/Dchs2/Cplane1/Qrich1/Cxcr2/Dchs1/Lrp4/Plce1/Adamts16/Pcnt/Ptk7/Cc2d2a/Yap1/Pbx1/Eya1/Kank2/Shh/Klhl3/Prdm1/Odc1/Anks6/Dlg5/Tiparp/Dact2/Tmem67/Adamts1/Cenpf/Jag1/Bmp6/Slit2/Sec61a1/Lhx1/Wnt2b/Nf1/Myo1e/Sfrp1/Ifng/Pcsk9/Nid1/Pdgfd/Tfap2b/Bcl2/Angpt1/Gdf11/Pdgfrb/Cntrl/Enpep/Wnt7b/Gli…
Blue	Blue	GO:0046580	negative regulation of Ras protein signal transduction	27/4127	54/14958	0.000383613	0.000383613	0.0671177	320484/24063/50768/216805/12053/231532/77446/107746/227743/66863/69601/13844/17926/24066/18015/330171/330863/232906/193385/216831/170731/21858/16412/19414/107351/21808/21927	27	Rasal3/Spry1/Dlc1/Flcn/Bcl6/Arhgap24/Heg1/Rapgef1/Mapkap1/Lztr1/Dab2ip/Ephb2/Myoc/Spry4/Nf1/Kctd10/Trim67/Arhgap35/Ripor2/Arhgap44/Mfn2/Timp2/Itgb1/Rasa3/Kank1/Tgfb2/Tnfaip1
Blue	Blue	GO:0035023	regulation of Rho protein signal transduction	54/4127	130/14958	0.000401528	0.000401528	0.0671177	207212/230098/21844/50768/216805/12825/12053/545156/77446/12558/14163/11350/109294/17925/235041/14064/13860/14065/30938/19417/94190/17926/213438/102098/574402/109689/14063/234094/330171/74018/18596/71972/268739/78134/19418/232906/72754/193385/223435/223254/109934/328967/232237/54126/54324/16443/67425/16412/16456/72729/107351/22325/20663/21927	54	Arhgef17/Arhgef39/Tiam1/Dlc1/Flcn/Col3a1/Bcl6/Kalrn/Heg1/Cdh2/Fgd1/Abl1/Prex2/Myo9b/Kank2/F2rl2/Eps8/F2rl3/Fgd3/Rasgrf1/Ophn1/Myoc/P2ry10b/Arhgef18/Gpr17/Arrb1/F2rl1/Arhgef10/Kctd10/Als2/Pdgfrb/Dnmbp/Arhgef40/Lpar4/Rasgrf2/Arhgap35/Arhgef10l/Ripor2/Trio/Farp1/Abr/Arhgef37/Fgd5/Arhgef7/Arhgef5/Itsn1/Eps8l1/Itgb1/F11r/Cdc42se2/Kank1/Vav2/Sos2/Tnfaip1
Blue	Blue	GO:0072001	renal system development	108/4127	295/14958	0.00040506	0.00040506	0.0671177	13003/16194/16348/72043/11601/67703/13388/18131/235320/24063/230709/18128/216805/16372/58198/17125/19108/22339/64930/100534287/73692/69232/12765/233651/228357/74055/271127/18541/71461/231214/22601/18514/14048/235041/20423/100503085/12142/18263/75691/71228/99929/240025/329795/11504/108000/16449/12161/20563/53421/16869/22414/18015/71602/20377/14160/15978/100102/18073/71785/21419/12043/11600/14561/1…	108	Vcan/Il6ra/Invs/Sulf2/Angpt2/Kirrel3/Dll1/Notch3/Zbtb16/Spry1/Zmpste24/Notch1/Flcn/Irx2/Sall1/Smad1/Prkx/Vegfa/Tsc1/Dchs2/Cplane1/Qrich1/Cxcr2/Dchs1/Lrp4/Plce1/Adamts16/Pcnt/Ptk7/Cc2d2a/Yap1/Pbx1/Eya1/Kank2/Shh/Klhl3/Prdm1/Odc1/Anks6/Dlg5/Tiparp/Dact2/Tmem67/Adamts1/Cenpf/Jag1/Bmp6/Slit2/Sec61a1/Lhx1/Wnt2b/Nf1/Myo1e/Sfrp1/Lgr5/Ifng/Pcsk9/Nid1/Pdgfd/Tfap2b/Bcl2/Angpt1/Gdf11/Pdgfrb/Cntrl/Enpep/Wnt7…
Blue	Blue	GO:0060560	developmental growth involved in morphogenesis	99/4127	267/14958	0.000416291	0.000416291	0.0671177	23945/16971/13508/50873/21844/71955/24063/18128/12569/116838/58198/18846/211232/382018/22339/26456/218877/18261/210108/20319/11350/71461/22601/20450/17762/18844/12977/21923/18377/20423/29875/71751/269878/75788/20562/214585/70433/65086/21813/71653/76901/20356/20563/22330/110058/16869/18479/81907/11951/328572/59024/396184/18213/20355/20377/75605/18998/22241/18997/18208/19280/11302/22422/245537/1280…	99	Mgll/Lrp1/Dscam/Prkn/Tiam1/Ist1/Spry1/Notch1/Cdk5r1/Rims2/Sall1/Plxna3/Cpne9/Unc13a/Vegfa/Sema4g/Sema3g/Ocm/D130043K22Rik/Sfrp2/Abl1/Ptk7/Yap1/St8sia2/Mapt/Plxna1/Csf1/Tnc/Omg/Shh/Iqgap1/Map3k13/Megf8/Smurf1/Slit1/Spg11/Draxin/Lpar3/Tgfbr2/Shtn1/Jade2/Sema5a/Slit2/Vcl/Syt17/Lhx1/Pak1/Tmem108/Atp5g1/Ep300/Med12/Flrt1/Ntrk3/Sema4f/Sfrp1/Kdm5b/Pou4f3/Ulk1/Pou4f2/Ntn1/Ptprs/Aatk/Wnt7b/Nlgn3/Cntf/Dpys…
Blue	Blue	GO:0001838	embryonic epithelial tube formation	61/4127	151/14958	0.00042971	0.00042971	0.0674089	56044/19335/330409/30841/234366/58231/252973/50768/16372/58198/64930/14362/74392/57265/22772/22158/20319/11350/71461/216285/231214/27428/20423/21677/99683/105782/12367/270685/13544/56274/100169/225876/59024/20377/22084/81896/93760/140570/232906/20681/14312/12162/24069/14573/22417/12808/20997/54612/12160/78783/14368/654470/108156/67661/17769/21418/93840/14725/20971/21808/69718	61	Rala/Rab23/Cecr2/Kdm2b/Gatad2a/Stk4/Grhl2/Dlc1/Irx2/Sall1/Tsc1/Fzd1/Specc1l/Fzd2/Zic2/Tulp3/Sfrp2/Abl1/Ptk7/Alx1/Cc2d2a/Shroom3/Shh/Tead2/Sec24b/Scrib/Casp3/Mthfd1l/Dvl3/Stk3/Phactr4/Kdm2a/Med12/Sfrp1/Tsc2/Ift122/Arid1a/Plxnb2/Arhgap35/Sox8/Brd2/Bmp7/Sufu/Gdnf/Wnt4/Cobl/T/Sfrp5/Bmp5/Brpf1/Fzd6/Tctn1/Mthfd1/Ift172/Mthfr/Tfap2a/Vangl2/Lrp2/Sdc4/Tgfb2/Ipmk
Blue	Blue	GO:0051058	negative regulation of small GTPase mediated signal transduction	29/4127	60/14958	0.000490411	0.000490411	0.0749066	320484/24063/50768/216805/12053/231532/77446/107746/227743/66863/69601/13844/68178/17926/24066/20563/18015/330171/330863/232906/193385/216831/170731/21858/16412/19414/107351/21808/21927	29	Rasal3/Spry1/Dlc1/Flcn/Bcl6/Arhgap24/Heg1/Rapgef1/Mapkap1/Lztr1/Dab2ip/Ephb2/Cgnl1/Myoc/Spry4/Slit2/Nf1/Kctd10/Trim67/Arhgap35/Ripor2/Arhgap44/Mfn2/Timp2/Itgb1/Rasa3/Kank1/Tgfb2/Tnfaip1
Blue	Blue	GO:0050770	regulation of axonogenesis	71/4127	182/14958	0.000514437	0.000514437	0.0765615	229715/338362/16971/13508/21844/71955/12569/18846/18992/12558/22339/99412/26456/218877/18261/228357/210108/75770/17762/18844/76965/18377/71751/246048/19164/269878/235611/20562/13844/70433/67095/65086/71653/20356/20563/18479/11951/328572/18213/20355/22084/12286/22241/18481/18997/18208/19280/11302/140570/232906/12803/140571/74117/16554/59041/20354/20430/20429/20349/16728/70827/217692/320027/14083/2…	71	Amigo1/Ust/Lrp1/Dscam/Tiam1/Ist1/Cdk5r1/Plxna3/Pou3f2/Cdh2/Vegfa/Golga2/Sema4g/Sema3g/Ocm/Lrp4/D130043K22Rik/Brsk2/Mapt/Plxna1/Slitrk1/Omg/Map3k13/Chodl/Psen1/Megf8/Plxnb1/Slit1/Ephb2/Draxin/Trak1/Lpar3/Shtn1/Sema5a/Slit2/Pak1/Atp5g1/Ep300/Ntrk3/Sema4f/Tsc2/Cacna1a/Ulk1/Pak3/Pou4f2/Ntn1/Ptprs/Aatk/Plxnb2/Arhgap35/Cntf/Plxnb3/Actr3/Kif13b/Stk25/Sema4d/Cyfip1/Shox2/Sema3e/L1cam/Trak2/Sipa1l1/Fstl4/…
Blue	Blue	GO:0007178	transmembrane receptor protein serine/threonine kinase signaling pathway	118/4127	330/14958	0.000641903	0.000641903	0.0931434	58250/65960/14828/12155/17700/24063/16948/18128/17874/216805/12825/94187/17125/21405/26416/170676/13380/66042/80288/278507/235505/12845/12627/14362/216190/108075/22772/72183/14560/230597/210108/58994/20319/11350/218952/11502/66354/12393/243833/20660/12843/269878/75788/69121/11491/12562/18007/22057/68799/240025/228839/432442/11642/21813/12161/76901/16420/19042/16007/328572/13590/114716/217342/2037…	118	Chst11/Twsg1/Hspa5/Bmp15/Mstn/Spry1/Lox/Notch1/Myd88/Flcn/Col3a1/Zfp423/Smad1/Hnf1a/Mapk14/Peg10/Dkk1/Sostdc1/Bcl9l/Wfikkn2/Cd109/Comp/Cfc1/Fzd1/Appl2/Ltbp4/Zic2/Snx6/Gdf10/Zfyve9/D130043K22Rik/Smpd3/Sfrp2/Abl1/Fermt2/Adam9/Snw1/Runx2/Zfp128/Sorl1/Col1a2/Megf8/Smurf1/Chrdl2/Adam17/Cdh5/Neo1/Tob1/Rgmb/Dact2/Tgif2/Akap7/Akap3/Tgfbr2/Bmp6/Jade2/Itgb6/Ppm1a/Ccn1/Ep300/Lefty1/Spred2/Ube2o/Sfrp1/Parp1/…
Blue	Blue	GO:0048880	sensory system development	131/4127	372/14958	0.000679265	0.000679265	0.0951663	65960/17289/13162/13508/18771/29819/30841/231051/252973/13388/24063/19274/108841/56847/22346/50524/214058/22339/54652/21907/16392/19892/12288/15312/22158/18541/225600/231214/53404/18514/20181/22326/12266/226407/16886/20423/387609/15257/12142/53885/58208/22141/16973/13844/20848/18424/105782/228839/108013/21813/19434/16449/12161/17986/100169/16869/21834/17245/15209/14367/57810/14184/18015/18213/239…	131	Twsg1/Mertk/Slc6a3/Dscam/Pknox1/Stau2/Kdm2b/Kmt2c/Grhl2/Dll1/Spry1/Ptprm/Rdh13/Aldh1a3/Vhl/Sall2/Megf11/Vegfa/Cacna1f/Nr2e1/Isl1/Rpe65/Cacna1c/Hmgn1/Tulp3/Pcnt/Pde6a/Cc2d2a/Atoh7/Pbx1/Rxra/Vax1/C3/Rab3gap1/Limk2/Shh/Zhx2/Hipk1/Prdm1/Nphp1/Bcl11b/Tub/Lrp5/Ephb2/Stat3/Otx2/Scrib/Tgif2/Celf4/Tgfbr2/Rax/Jag1/Bmp6/Ndp/Phactr4/Lhx1/Thrb/Mdm1/Hesx1/Fzd5/Cdon/Fgfr3/Nf1/Ntrk3/Slitrk6/Spred2/Ephb1/Ift122/P…
Blue	Blue	GO:0016236	macroautophagy	77/4127	202/14958	0.000689874	0.000689874	0.0951663	100504663/75669/19335/211134/68728/50873/217893/67846/271221/64930/17772/74781/77573/13663/226407/104009/56717/59026/17281/15944/19164/75788/94232/80743/108083/13179/16189/20924/100756/230784/72175/66615/100502698/245860/56312/18145/100226/22084/117150/22241/18718/192652/140742/13853/72344/100502841/268656/14466/14679/20333/78610/75909/72238/74302/51897/170731/218035/228361/19349/435626/67588/171…	77	Atg14/Pik3r4/Rab23/Lzts1/Trp53inp2/Prkn/Pacs2/Tmem39a/Rubcnl/Tsc1/Mtm1/Wipi2/Vps33a/Ei24/Rab3gap1/Qsox1/Mtor/Huwe1/Fyco1/Irgm1/Psen1/Smurf1/Ubqln4/Vps16/Pip4k2b/Dcn/Il4/Supt5/Usp30/Sesn2/Mfsd8/Atg4b/Rubcn/Atg9a/Nupr1/Npc1/Stx12/Tsc2/Pip4k2c/Ulk1/Pip4k2a/Wdr81/Sesn1/Epm2a/Usp36/Epg5/Sptlc1/Gba/Gnai3/Sec22b/Uvrag/Vmp1/Tbc1d5/Mtmr3/Atg13/Mfn2/Vps41/Ambra1/Rab7/Rufy4/Rnf41/Nprl3/Wdr45b/Htt/Pik3c2b/Ra…
Blue	Blue	GO:1905114	cell surface receptor signaling pathway involved in cell-cell signaling	167/4127	489/14958	0.000714834	0.000714834	0.0951663	16348/16971/72043/50873/21844/58231/329252/18128/116838/665113/21372/21752/58198/12234/77578/666048/94187/216856/15242/64009/56332/78560/11554/21405/26416/107746/13380/12558/66042/80288/233328/16392/211383/11438/268860/20668/14362/231637/14804/210274/57265/27041/228357/18216/21929/20319/11350/14369/13645/71461/218952/22601/13607/21887/110834/12266/226407/20423/18167/19164/50722/11865/21414/69601/…	167	Invs/Lrp1/Sulf2/Prkn/Tiam1/Stk4/Lgr6/Notch1/Rims2/Tnik/Tbl1x/Tert/Sall1/Btrc/Bcl9/Trabd2b/Zfp423/Nlgn2/Hhex/Syne1/Amotl2/Adgra2/Adrb1/Hnf1a/Mapk14/Rapgef1/Dkk1/Cdh2/Sostdc1/Bcl9l/Lrrk1/Isl1/Amer3/Chrna4/Abat/Sox13/Fzd1/Ssh1/Grid2/Shank2/Fzd2/G3bp1/Lrp4/Ntsr1/Tnfaip3/Sfrp2/Abl1/Fzd7/Egf/Ptk7/Fermt2/Yap1/Eda/Tle3/Chrna3/C3/Rab3gap1/Shh/Npy2r/Psen1/Dkkl1/Arntl/Tcf7/Dab2ip/Gpc5/Lrp5/Jrk/Draxin/Grk6/M…
Blue	Blue	GO:1901890	positive regulation of cell junction assembly	48/4127	115/14958	0.000721428	0.000721428	0.0951663	229715/110829/29819/320747/216856/18430/26921/22339/64930/14804/242384/11350/218952/20450/76965/243499/29875/53885/107581/99633/71228/13844/65945/242653/17926/11603/70008/69137/396184/18213/239250/270190/58991/232370/26364/13836/245537/19353/68606/74117/22417/21687/386750/12405/20354/21826/13048/20971	48	Amigo1/Lims1/Stau2/Lingo4/Nlgn2/Oxtr/Map4k4/Vegfa/Tsc1/Grid2/Lingo2/Abl1/Fermt2/St8sia2/Slitrk1/Lrrtm4/Iqgap1/Nphp1/Col16a1/Adgrl2/Dlg5/Ephb2/Clstn1/Cldn19/Myoc/Agrn/Ace2/Vstm5/Flrt1/Ntrk3/Slitrk6/Ephb1/Ghrl/Clstn3/Adgre5/Epha2/Nlgn3/Rac1/Ppm1f/Actr3/Wnt4/Tek/Slitrk3/Cbln2/Sema4d/Thbs2/Cux2/Sdc4
Blue	Blue	GO:0150063	visual system development	130/4127	370/14958	0.000786386	0.000786386	0.0996315	65960/17289/13162/13508/18771/29819/30841/231051/252973/13388/24063/19274/108841/56847/22346/50524/214058/22339/54652/21907/19892/12288/15312/22158/18541/225600/231214/53404/18514/20181/22326/12266/226407/16886/20423/387609/15257/12142/53885/58208/22141/16973/13844/20848/18424/105782/228839/108013/21813/19434/16449/12161/17986/100169/16869/21834/17245/15209/14367/57810/14184/18015/18213/239250/11…	130	Twsg1/Mertk/Slc6a3/Dscam/Pknox1/Stau2/Kdm2b/Kmt2c/Grhl2/Dll1/Spry1/Ptprm/Rdh13/Aldh1a3/Vhl/Sall2/Megf11/Vegfa/Cacna1f/Nr2e1/Rpe65/Cacna1c/Hmgn1/Tulp3/Pcnt/Pde6a/Cc2d2a/Atoh7/Pbx1/Rxra/Vax1/C3/Rab3gap1/Limk2/Shh/Zhx2/Hipk1/Prdm1/Nphp1/Bcl11b/Tub/Lrp5/Ephb2/Stat3/Otx2/Scrib/Tgif2/Celf4/Tgfbr2/Rax/Jag1/Bmp6/Ndp/Phactr4/Lhx1/Thrb/Mdm1/Hesx1/Fzd5/Cdon/Fgfr3/Nf1/Ntrk3/Slitrk6/Spred2/Ephb1/Ift122/Pou4f2…
Blue	Blue	GO:0035330	regulation of hippo signaling	10/4127	14/14958	0.000806139	0.000806139	0.0996315	26416/52357/140859/210274/71228/29806/12704/26397/16475/18016	10	Mapk14/Wwc2/Nek8/Shank2/Dlg5/Limd1/Cit/Map2k3/Ajuba/Nf2
Blue	Blue	GO:0001654	eye development	129/4127	367/14958	0.000806773	0.000806773	0.0996315	65960/17289/13162/13508/18771/29819/30841/231051/252973/13388/24063/19274/108841/56847/22346/50524/214058/22339/54652/21907/19892/12288/15312/22158/18541/225600/231214/53404/18514/20181/22326/12266/226407/16886/20423/387609/15257/12142/53885/58208/22141/16973/13844/20848/18424/105782/228839/108013/21813/19434/16449/12161/17986/100169/16869/21834/17245/15209/14367/57810/14184/18015/18213/239250/11…	129	Twsg1/Mertk/Slc6a3/Dscam/Pknox1/Stau2/Kdm2b/Kmt2c/Grhl2/Dll1/Spry1/Ptprm/Rdh13/Aldh1a3/Vhl/Sall2/Megf11/Vegfa/Cacna1f/Nr2e1/Rpe65/Cacna1c/Hmgn1/Tulp3/Pcnt/Pde6a/Cc2d2a/Atoh7/Pbx1/Rxra/Vax1/C3/Rab3gap1/Limk2/Shh/Zhx2/Hipk1/Prdm1/Nphp1/Bcl11b/Tub/Lrp5/Ephb2/Stat3/Otx2/Scrib/Tgif2/Celf4/Tgfbr2/Rax/Jag1/Bmp6/Ndp/Phactr4/Lhx1/Thrb/Mdm1/Hesx1/Fzd5/Cdon/Fgfr3/Nf1/Ntrk3/Slitrk6/Spred2/Ephb1/Ift122/Pou4f2…
Blue	Blue	GO:0086015	SA node cell action potential	8/4127	10/14958	0.00085848	0.00085848	0.099656	16493/235281/12291/12289/76365/20271/14613/330953	8	Kcna5/Scn3b/Cacna1g/Cacna1d/Tbx18/Scn5a/Gja5/Hcn4
Blue	Blue	GO:0086018	SA node cell to atrial cardiac muscle cell signaling	8/4127	10/14958	0.00085848	0.00085848	0.099656	16493/235281/12291/12289/76365/20271/14613/330953	8	Kcna5/Scn3b/Cacna1g/Cacna1d/Tbx18/Scn5a/Gja5/Hcn4
Blue	Blue	GO:0086070	SA node cell to atrial cardiac muscle cell communication	8/4127	10/14958	0.00085848	0.00085848	0.099656	16493/235281/12291/12289/76365/20271/14613/330953	8	Kcna5/Scn3b/Cacna1g/Cacna1d/Tbx18/Scn5a/Gja5/Hcn4
Blue-Brown	Blue-Brown	GO:0051056	regulation of small GTPase mediated signal transduction	155/6370	260/14958	1.89114e-08	1.89114e-08	0.000107676	114713/207212/236920/320484/232227/19159/230098/21844/24063/50768/18128/216805/11352/268970/12825/320404/12053/231532/545156/233046/77446/26921/228355/107746/12558/71544/227801/74055/224014/14163/11350/59046/11517/213522/74002/227326/215632/94176/227743/230972/109294/12977/17925/235041/12402/14064/66863/13860/215821/380698/75415/14165/71709/105841/69601/14065/30938/212307/13844/243621/68178/19417…	155	Rasa2/Arhgef17/Stard8/Rasal3/Iqsec1/Cyth3/Arhgef39/Tiam1/Spry1/Dlc1/Notch1/Flcn/Abl2/Arhgap28/Col3a1/Itpkb/Bcl6/Arhgap24/Kalrn/Rasgrp4/Heg1/Map4k4/Madd/Rapgef1/Cdh2/Arhgap42/Dennd1a/Plce1/Fgd4/Fgd1/Abl1/Arpp19/Adcyap1r1/Plekhg6/Psd2/Gpr55/Psd4/Dock2/Mapkap1/Arhgef16/Prex2/Csf1/Myo9b/Kank2/Cbl/F2rl2/Lztr1/Eps8/Arfgef3/Obscn/Arhgap12/Fgf10/Syde1/Dennd3/Dab2ip/F2rl3/Fgd3/Mapre2/Ephb2/Iqsec3/Cgnl1/Ra…
Blue-Brown	Blue-Brown	GO:0007264	small GTPase mediated signal transduction	230/6370	421/14958	3.06414e-07	3.06414e-07	0.000663955	114713/207212/56044/236920/320484/232227/19159/104215/230098/21844/238130/24063/50768/18128/216805/66922/11352/268970/223864/12825/74734/320404/80837/12053/231532/545156/233046/77446/11554/26921/216724/228355/107746/12558/16211/71544/140580/57874/227801/74055/224014/117600/13131/14163/11350/59046/11517/213522/74002/227326/215632/94176/18802/227743/98710/18613/230972/109294/53378/16706/12977/17925…	230	Rasa2/Arhgef17/Rala/Stard8/Rasal3/Iqsec1/Cyth3/Rhoq/Arhgef39/Tiam1/Dock4/Spry1/Dlc1/Notch1/Flcn/Rras2/Abl2/Arhgap28/Rapgef3/Col3a1/Rhoh/Itpkb/Rhoj/Bcl6/Arhgap24/Kalrn/Rasgrp4/Heg1/Adrb1/Map4k4/Rufy1/Madd/Rapgef1/Cdh2/Kpnb1/Arhgap42/Elmo1/Hacd3/Dennd1a/Plce1/Fgd4/Srgap1/Dab1/Fgd1/Abl1/Arpp19/Adcyap1r1/Plekhg6/Psd2/Gpr55/Psd4/Dock2/Plcd4/Mapkap1/Rabif/Pecam1/Arhgef16/Prex2/Sdcbp/Ksr1/Csf1/Myo9b/Kan…
Blue-Brown	Blue-Brown	GO:0072001	renal system development	168/6370	295/14958	3.80605e-07	3.80605e-07	0.000663955	13003/72077/56198/16194/16348/72043/18095/11601/67703/72345/13388/231470/18131/235320/544696/24063/230709/18128/216805/16372/58198/18654/244585/17125/19108/22339/64930/100534287/382985/73692/12267/19713/69232/12765/233651/228357/74055/271127/16568/18541/71461/20682/231214/22601/18514/18027/83557/14048/18004/235041/20423/100503085/12142/14165/381157/14042/18263/75691/12387/22666/20846/71228/11746/…	168	Vcan/Gcnt3/Heyl/Il6ra/Invs/Sulf2/Nkx3-1/Angpt2/Kirrel3/Amer1/Dll1/Fras1/Notch3/Zbtb16/Tbc1d32/Spry1/Zmpste24/Notch1/Flcn/Irx2/Sall1/Pgf/Rpgrip1l/Smad1/Prkx/Vegfa/Tsc1/Dchs2/Rrm2b/Cplane1/C3ar1/Ret/Qrich1/Cxcr2/Dchs1/Lrp4/Plce1/Adamts16/Kif3a/Pcnt/Ptk7/Sox9/Cc2d2a/Yap1/Pbx1/Nfia/Lin28a/Eya1/Nek1/Kank2/Shh/Klhl3/Prdm1/Fgf10/Greb1l/Ext1/Odc1/Anks6/Ctnnb1/Zbtb14/Stat1/Dlg5/Anxa4/Tiparp/Dact2/Tmem67/M…
Blue-Brown	Blue-Brown	GO:0001822	kidney development	161/6370	282/14958	5.33781e-07	5.33781e-07	0.000663955	13003/72077/56198/16194/16348/72043/18095/11601/67703/72345/13388/231470/18131/235320/544696/24063/230709/18128/216805/16372/58198/18654/244585/17125/19108/22339/64930/100534287/382985/73692/12267/19713/69232/12765/233651/228357/74055/271127/16568/18541/71461/20682/231214/22601/18514/83557/14048/18004/235041/20423/100503085/12142/14165/381157/14042/18263/75691/12387/22666/71228/11746/99929/240025…	161	Vcan/Gcnt3/Heyl/Il6ra/Invs/Sulf2/Nkx3-1/Angpt2/Kirrel3/Amer1/Dll1/Fras1/Notch3/Zbtb16/Tbc1d32/Spry1/Zmpste24/Notch1/Flcn/Irx2/Sall1/Pgf/Rpgrip1l/Smad1/Prkx/Vegfa/Tsc1/Dchs2/Rrm2b/Cplane1/C3ar1/Ret/Qrich1/Cxcr2/Dchs1/Lrp4/Plce1/Adamts16/Kif3a/Pcnt/Ptk7/Sox9/Cc2d2a/Yap1/Pbx1/Lin28a/Eya1/Nek1/Kank2/Shh/Klhl3/Prdm1/Fgf10/Greb1l/Ext1/Odc1/Anks6/Ctnnb1/Zbtb14/Dlg5/Anxa4/Tiparp/Dact2/Tmem67/Mtss1/Adamts…
Blue-Brown	Blue-Brown	GO:0007409	axonogenesis	247/6370	459/14958	5.83063e-07	5.83063e-07	0.000663955	229715/243967/23945/338362/16971/114873/13508/21844/20466/71955/13837/330938/18131/16574/11538/16001/65254/18128/19274/12569/269116/12912/245450/13138/18846/17181/12661/74734/16897/545156/11658/13176/107449/18750/18992/12558/22339/54652/21907/16392/99412/26456/12425/16572/12168/73191/268721/218877/18261/19713/21960/22772/69597/228357/210108/18080/74132/20320/13131/80883/11350/18209/75770/17762/18…	247	Amigo1/Ntn5/Mgll/Ust/Lrp1/Dscaml1/Dscam/Tiam1/Sin3a/Ist1/Epha3/Dixdc1/Notch3/Kif5c/Adnp/Igf1r/Dpysl5/Notch1/Ptprm/Cdk5r1/Nfasc/Creb1/Slitrk2/Dag1/Plxna3/Matn2/Chl1/Rhoh/Llgl1/Kalrn/Alcam/Dcc/Unc5b/Prkca/Pou3f2/Cdh2/Vegfa/Cacna1f/Nr2e1/Isl1/Golga2/Sema4g/Cckar/Kif5a/Bmpr2/Fezf1/Zswim8/Sema3g/Ocm/Ret/Tnr/Zic2/Afg3l2/Lrp4/D130043K22Rik/Nin/Rnf6/Nptn/Dab1/Ntng1/Abl1/Ntn3/Brsk2/Mapt/Plxna1/Vax1/Slitrk…
Blue-Brown	Blue-Brown	GO:0030198	extracellular matrix organization	162/6370	286/14958	9.63117e-07	9.63117e-07	0.000783384	373864/72043/77739/17880/16948/170721/237360/18128/20724/11977/224697/12832/11352/12839/13138/545291/12825/22346/102058/17391/54156/21907/239337/12845/380664/76707/53867/12814/14580/21960/108075/17392/241327/58994/80883/56373/319742/20319/11350/271127/321007/20682/207596/104799/56348/64074/104009/15530/240322/12843/226519/107581/14042/19645/17386/108153/18826/69538/381489/21938/67896/11504/18595/…	162	Col27a1/Sulf2/Adamtsl1/Myh11/Lox/Papln/Adamts14/Notch1/Serpinb5/Atp7a/Adamts10/Col5a2/Abl2/Col9a1/Dag1/Hpse2/Col3a1/Vhl/Exoc8/Mmp24/Egfl6/Nr2e1/Adamts12/Comp/Lemd3/Clasp1/Col5a3/Col11a1/Gfap/Tnr/Ltbp4/Mmp3/Olfml2a/Smpd3/Ntng1/Cpb2/Mpzl3/Sfrp2/Abl1/Adamts16/Serac1/Sox9/Thsd4/Vipas39/Hsd17b12/Smoc2/Qsox1/Hspg2/Adamts19/Col1a2/Lamc1/Col16a1/Ext1/Rb1/Mmp13/Adamts7/Lcp1/Antxr1/Rxfp1/Tnfrsf1b/Ccdc80/Ad…
Blue-Brown	Blue-Brown	GO:0043062	extracellular structure organization	162/6370	286/14958	9.63117e-07	9.63117e-07	0.000783384	373864/72043/77739/17880/16948/170721/237360/18128/20724/11977/224697/12832/11352/12839/13138/545291/12825/22346/102058/17391/54156/21907/239337/12845/380664/76707/53867/12814/14580/21960/108075/17392/241327/58994/80883/56373/319742/20319/11350/271127/321007/20682/207596/104799/56348/64074/104009/15530/240322/12843/226519/107581/14042/19645/17386/108153/18826/69538/381489/21938/67896/11504/18595/…	162	Col27a1/Sulf2/Adamtsl1/Myh11/Lox/Papln/Adamts14/Notch1/Serpinb5/Atp7a/Adamts10/Col5a2/Abl2/Col9a1/Dag1/Hpse2/Col3a1/Vhl/Exoc8/Mmp24/Egfl6/Nr2e1/Adamts12/Comp/Lemd3/Clasp1/Col5a3/Col11a1/Gfap/Tnr/Ltbp4/Mmp3/Olfml2a/Smpd3/Ntng1/Cpb2/Mpzl3/Sfrp2/Abl1/Adamts16/Serac1/Sox9/Thsd4/Vipas39/Hsd17b12/Smoc2/Qsox1/Hspg2/Adamts19/Col1a2/Lamc1/Col16a1/Ext1/Rb1/Mmp13/Adamts7/Lcp1/Antxr1/Rxfp1/Tnfrsf1b/Ccdc80/Ad…
Blue-Brown	Blue-Brown	GO:0045229	external encapsulating structure organization	162/6370	287/14958	1.28815e-06	1.28815e-06	0.000916789	373864/72043/77739/17880/16948/170721/237360/18128/20724/11977/224697/12832/11352/12839/13138/545291/12825/22346/102058/17391/54156/21907/239337/12845/380664/76707/53867/12814/14580/21960/108075/17392/241327/58994/80883/56373/319742/20319/11350/271127/321007/20682/207596/104799/56348/64074/104009/15530/240322/12843/226519/107581/14042/19645/17386/108153/18826/69538/381489/21938/67896/11504/18595/…	162	Col27a1/Sulf2/Adamtsl1/Myh11/Lox/Papln/Adamts14/Notch1/Serpinb5/Atp7a/Adamts10/Col5a2/Abl2/Col9a1/Dag1/Hpse2/Col3a1/Vhl/Exoc8/Mmp24/Egfl6/Nr2e1/Adamts12/Comp/Lemd3/Clasp1/Col5a3/Col11a1/Gfap/Tnr/Ltbp4/Mmp3/Olfml2a/Smpd3/Ntng1/Cpb2/Mpzl3/Sfrp2/Abl1/Adamts16/Serac1/Sox9/Thsd4/Vipas39/Hsd17b12/Smoc2/Qsox1/Hspg2/Adamts19/Col1a2/Lamc1/Col16a1/Ext1/Rb1/Mmp13/Adamts7/Lcp1/Antxr1/Rxfp1/Tnfrsf1b/Ccdc80/Ad…
Blue-Brown	Blue-Brown	GO:0061564	axon development	263/6370	498/14958	1.92742e-06	1.92742e-06	0.00121935	229715/243967/23945/338362/16971/114873/13508/21844/20466/71955/13837/330938/69807/18131/16574/11538/16001/65254/18128/269473/19274/12569/269116/12912/245450/13138/18846/226841/17181/12661/74734/16897/545156/11658/13176/107449/18750/18992/12558/22339/70747/54652/21907/19268/16392/99412/26456/12425/16572/12168/73191/268721/218877/18261/19713/21960/22772/69597/228357/210108/18080/74132/20320/13131/…	263	Amigo1/Ntn5/Mgll/Ust/Lrp1/Dscaml1/Dscam/Tiam1/Sin3a/Ist1/Epha3/Dixdc1/Trim32/Notch3/Kif5c/Adnp/Igf1r/Dpysl5/Notch1/Lrig2/Ptprm/Cdk5r1/Nfasc/Creb1/Slitrk2/Dag1/Plxna3/Vash2/Matn2/Chl1/Rhoh/Llgl1/Kalrn/Alcam/Dcc/Unc5b/Prkca/Pou3f2/Cdh2/Vegfa/Tspan2/Cacna1f/Nr2e1/Ptprf/Isl1/Golga2/Sema4g/Cckar/Kif5a/Bmpr2/Fezf1/Zswim8/Sema3g/Ocm/Ret/Tnr/Zic2/Afg3l2/Lrp4/D130043K22Rik/Nin/Rnf6/Nptn/Dab1/Ntng1/Tnfrsf2…
Blue-Brown	Blue-Brown	GO:0007265	Ras protein signal transduction	185/6370	336/14958	2.21422e-06	2.21422e-06	0.00126071	114713/207212/56044/236920/320484/232227/19159/230098/21844/24063/50768/18128/216805/66922/11352/223864/12825/74734/320404/80837/12053/231532/545156/233046/77446/11554/26921/228355/107746/12558/16211/71544/140580/57874/227801/74055/224014/117600/14163/11350/59046/213522/74002/227326/215632/94176/227743/18613/230972/109294/53378/16706/12977/17925/235041/12402/14064/74012/66863/232441/13860/215821/…	185	Rasa2/Arhgef17/Rala/Stard8/Rasal3/Iqsec1/Cyth3/Arhgef39/Tiam1/Spry1/Dlc1/Notch1/Flcn/Rras2/Abl2/Rapgef3/Col3a1/Rhoh/Itpkb/Rhoj/Bcl6/Arhgap24/Kalrn/Rasgrp4/Heg1/Adrb1/Map4k4/Madd/Rapgef1/Cdh2/Kpnb1/Arhgap42/Elmo1/Hacd3/Dennd1a/Plce1/Fgd4/Srgap1/Fgd1/Abl1/Arpp19/Plekhg6/Psd2/Gpr55/Psd4/Dock2/Mapkap1/Pecam1/Arhgef16/Prex2/Sdcbp/Ksr1/Csf1/Myo9b/Kank2/Cbl/F2rl2/Rap2b/Lztr1/Rerg/Eps8/Arfgef3/Obscn/Fgf1…
Blue-Brown	Blue-Brown	GO:0120031	plasma membrane bounded cell projection assembly	260/6370	494/14958	3.11933e-06	3.11933e-06	0.00161459	17973/56044/622408/19335/13589/230872/353047/104215/13730/71137/29819/17700/74682/544696/74362/17909/72722/18761/20460/665113/11977/23854/110082/11352/94187/231532/69329/244585/18708/13196/64009/26942/69707/66629/68050/21809/18720/12775/237625/73692/208727/109065/214552/74055/224014/57776/14163/219103/109242/11350/12224/271127/16568/18541/13852/100039953/74201/72507/231214/22601/16590/110084/1921…	260	Nck1/Rala/Mcidas/Rab23/Mapre1/Crocc/Plekhm1/Rhoq/Emp1/Rfx4/Stau2/Mstn/Wdr35/Tbc1d32/Spag17/Myo10/Fam98a/Prkcq/Stil/Tnik/Atp7a/Def8/Dnah5/Abl2/Zfp423/Arhgap24/Cfap206/Rpgrip1l/Pik3r1/Asap1/Syne1/Spag1/Iqcg/Golph3/Akirin1/Tgfb3/Pip5k1a/Ccr7/Pla2g3/Cplane1/Hdac4/Dnaaf2/Cep164/Plce1/Fgd4/Ttyh1/Fgd1/Cenpj/Kif24/Abl1/Klf5/Adamts16/Kif3a/Pcnt/Stx2/Gfy/Cep97/Dzip1l/Cc2d2a/Yap1/Kit/Dnah1/Flna/Nek1/Bbs1/In…
Blue-Brown	Blue-Brown	GO:0048017	inositol lipid-mediated signaling	97/6370	161/14958	4.36082e-06	4.36082e-06	0.00206909	13649/18095/16001/16510/74107/18708/107449/18797/12192/22339/73182/64436/74055/20720/13645/20682/238555/107650/72469/18802/109294/12402/18707/11542/380698/268857/12957/235611/69601/26563/54635/225326/17926/13179/224020/18595/14062/21926/193003/15558/216991/19204/19699/108155/16452/14063/18015/18213/12985/22084/18806/16337/228852/71785/227120/11600/18596/18212/101490/269615/12803/227753/13869/1654…	97	Egfr/Nkx3-1/Igf1r/Kcnh1/Cep55/Pik3r1/Unc5b/Plcb3/Zfp36l1/Vegfa/Pear1/Inpp5e/Plce1/Serpine2/Egf/Sox9/Btn2a2/Pi4kb/Plcd3/Plcd4/Prex2/Cbl/Pik3cd/Adora3/Obscn/Nlrc3/Cryba1/Plxnb1/Dab2ip/Ror1/Pdgfc/Pik3c3/Myoc/Dcn/Pi4ka/Pdgfra/F2r/Tnf/Pirt/Htr2a/Adap2/Ptafr/Reln/Ogt/Jak2/F2rl1/Nf1/Ntrk3/Csf3/Tsc2/Pld2/Insr/Ppp1r16b/Pdgfd/Plcl1/Angpt1/Pdgfrb/Ntrk2/Inpp5f/Plch2/Cntf/Gsn/Erbb4/Kdr/Tek/Irs1/Edn1/Prr5/Sema…
Blue-Brown	Blue-Brown	GO:0046578	regulation of Ras protein signal transduction	131/6370	229/14958	5.15039e-06	5.15039e-06	0.00225575	114713/207212/236920/320484/232227/19159/230098/21844/24063/50768/18128/216805/11352/12825/320404/12053/231532/545156/233046/77446/26921/228355/107746/12558/71544/227801/74055/224014/14163/11350/59046/213522/74002/227326/215632/94176/227743/230972/109294/12977/17925/235041/12402/14064/66863/13860/215821/380698/14165/71709/105841/69601/14065/30938/212307/13844/243621/19417/94190/18053/17926/234353…	131	Rasa2/Arhgef17/Stard8/Rasal3/Iqsec1/Cyth3/Arhgef39/Tiam1/Spry1/Dlc1/Notch1/Flcn/Abl2/Col3a1/Itpkb/Bcl6/Arhgap24/Kalrn/Rasgrp4/Heg1/Map4k4/Madd/Rapgef1/Cdh2/Arhgap42/Dennd1a/Plce1/Fgd4/Fgd1/Abl1/Arpp19/Plekhg6/Psd2/Gpr55/Psd4/Dock2/Mapkap1/Arhgef16/Prex2/Csf1/Myo9b/Kank2/Cbl/F2rl2/Lztr1/Eps8/Arfgef3/Obscn/Fgf10/Syde1/Dennd3/Dab2ip/F2rl3/Fgd3/Mapre2/Ephb2/Iqsec3/Rasgrf1/Ophn1/Ngfr/Myoc/Psd3/Spry4/C…
Blue-Brown	Blue-Brown	GO:0048015	phosphatidylinositol-mediated signaling	95/6370	158/14958	6.15238e-06	6.15238e-06	0.00250212	13649/18095/16001/16510/74107/18708/107449/18797/12192/22339/73182/64436/74055/20720/13645/20682/238555/107650/72469/18802/109294/12402/18707/11542/380698/268857/12957/235611/69601/26563/54635/225326/17926/13179/224020/18595/14062/21926/193003/15558/19204/19699/108155/16452/14063/18015/18213/12985/22084/18806/16337/228852/71785/227120/11600/18596/18212/101490/269615/12803/227753/13869/16542/21687…	95	Egfr/Nkx3-1/Igf1r/Kcnh1/Cep55/Pik3r1/Unc5b/Plcb3/Zfp36l1/Vegfa/Pear1/Inpp5e/Plce1/Serpine2/Egf/Sox9/Btn2a2/Pi4kb/Plcd3/Plcd4/Prex2/Cbl/Pik3cd/Adora3/Obscn/Nlrc3/Cryba1/Plxnb1/Dab2ip/Ror1/Pdgfc/Pik3c3/Myoc/Dcn/Pi4ka/Pdgfra/F2r/Tnf/Pirt/Htr2a/Ptafr/Reln/Ogt/Jak2/F2rl1/Nf1/Ntrk3/Csf3/Tsc2/Pld2/Insr/Ppp1r16b/Pdgfd/Plcl1/Angpt1/Pdgfrb/Ntrk2/Inpp5f/Plch2/Cntf/Gsn/Erbb4/Kdr/Tek/Irs1/Edn1/Prr5/Sema4d/Erb…
Blue-Brown	Blue-Brown	GO:1905114	cell surface receptor signaling pathway involved in cell-cell signaling	255/6370	489/14958	9.51981e-06	9.51981e-06	0.00343539	16348/16971/72043/13649/50873/21844/58231/330938/72345/329252/230824/66072/18128/14773/75826/232560/116838/665113/21372/21752/58198/11352/12234/77578/666048/94187/216856/15242/68031/64009/56332/78560/11554/21405/26416/14366/107746/13380/12558/66042/14811/80288/24088/233328/16392/211383/11438/268860/14805/19043/20668/14362/105787/231637/14804/103583/14812/15171/210274/57265/27041/228357/16646/1821…	255	Invs/Lrp1/Sulf2/Egfr/Prkn/Tiam1/Stk4/Dixdc1/Amer1/Lgr6/Grhl3/Sdhaf2/Notch1/Grk5/Senp2/Caprin2/Rims2/Tnik/Tbl1x/Tert/Sall1/Abl2/Btrc/Bcl9/Trabd2b/Zfp423/Nlgn2/Hhex/Rnf146/Syne1/Amotl2/Adgra2/Adrb1/Hnf1a/Mapk14/Fzd4/Rapgef1/Dkk1/Cdh2/Sostdc1/Grin2a/Bcl9l/Tlr2/Lrrk1/Isl1/Amer3/Chrna4/Abat/Grik1/Ppm1b/Sox13/Fzd1/Prkaa1/Ssh1/Grid2/Fbxw11/Grin2b/Hcrt/Shank2/Fzd2/G3bp1/Lrp4/Kpna1/Ntsr1/Tnfaip3/Wnk1/Sfrp…
Blue-Brown	Blue-Brown	GO:0014066	regulation of phosphatidylinositol 3-kinase signaling	61/6370	94/14958	1.02157e-05	1.02157e-05	0.00343539	13649/18095/16001/74107/107449/22339/64436/20720/13645/20682/238555/12402/11542/380698/268857/12957/235611/69601/26563/54635/17926/13179/14062/21926/19699/16452/14063/18213/12985/22084/18806/16337/228852/71785/11600/18596/18212/12803/13869/16542/21687/109270/20354/14360/16600/12359/14254/83490/12499/216505/72446/70527/93759/14083/19419/93735/19249/26564/14268/21808/13866	61	Egfr/Nkx3-1/Igf1r/Cep55/Unc5b/Vegfa/Inpp5e/Serpine2/Egf/Sox9/Btn2a2/Cbl/Adora3/Obscn/Nlrc3/Cryba1/Plxnb1/Dab2ip/Ror1/Pdgfc/Myoc/Dcn/F2r/Tnf/Reln/Jak2/F2rl1/Ntrk3/Csf3/Tsc2/Pld2/Insr/Ppp1r16b/Pdgfd/Angpt1/Pdgfrb/Ntrk2/Cntf/Erbb4/Kdr/Tek/Prr5/Sema4d/Fyn/Klf4/Cat/Flt1/Pik3ap1/Entpd5/Pik3ip1/Prr5l/Stambp/Sirt1/Ptk2/Rasgrp1/Wnt16/Ptpn13/Ror2/Fn1/Tgfb2/Erbb2
Blue-Brown	Blue-Brown	GO:0001655	urogenital system development	180/6370	332/14958	1.06667e-05	1.06667e-05	0.00343539	20850/13003/72077/56198/16194/16348/72043/18095/11601/67703/11835/72345/13388/231470/18131/235320/544696/24063/16001/230709/18128/216805/20724/16372/58198/18654/244585/17125/19108/22339/64930/100534287/382985/73692/12267/19713/69232/12765/233651/228357/74055/271127/16568/18541/71461/20682/231214/22601/18514/18027/13075/83557/14048/20181/18004/21923/235041/20423/100503085/12142/14165/381157/14042/…	180	Stat5a/Vcan/Gcnt3/Heyl/Il6ra/Invs/Sulf2/Nkx3-1/Angpt2/Kirrel3/Ar/Amer1/Dll1/Fras1/Notch3/Zbtb16/Tbc1d32/Spry1/Igf1r/Zmpste24/Notch1/Flcn/Serpinb5/Irx2/Sall1/Pgf/Rpgrip1l/Smad1/Prkx/Vegfa/Tsc1/Dchs2/Rrm2b/Cplane1/C3ar1/Ret/Qrich1/Cxcr2/Dchs1/Lrp4/Plce1/Adamts16/Kif3a/Pcnt/Ptk7/Sox9/Cc2d2a/Yap1/Pbx1/Nfia/Cyp19a1/Lin28a/Eya1/Rxra/Nek1/Tnc/Kank2/Shh/Klhl3/Prdm1/Fgf10/Greb1l/Ext1/Odc1/Anks6/Ctnnb1/Zbt…
Blue-Brown	Blue-Brown	GO:0007178	transmembrane receptor protein serine/threonine kinase signaling pathway	179/6370	330/14958	1.08606e-05	1.08606e-05	0.00343539	58250/65960/110075/14828/12155/14281/17700/24063/16948/18128/17874/216805/23893/170749/12912/12825/94187/93836/17125/21405/26416/170676/13380/66042/26401/68371/80288/21809/278507/235505/12845/380664/12168/12627/14362/216190/108075/22772/320910/72183/14560/230597/210108/58994/100038489/20319/11350/218952/11502/66354/320460/105352/66313/53378/333088/20742/12393/243833/21814/20660/14165/12843/22284/…	179	Chst11/Twsg1/Bmp3/Hspa5/Bmp15/Fos/Mstn/Spry1/Lox/Notch1/Myd88/Flcn/Grem2/Mtmr4/Creb1/Col3a1/Zfp423/Rnf111/Smad1/Hnf1a/Mapk14/Peg10/Dkk1/Sostdc1/Map3k1/Pbld1/Bcl9l/Tgfb3/Wfikkn2/Cd109/Comp/Lemd3/Bmpr2/Cfc1/Fzd1/Appl2/Ltbp4/Zic2/Itgb8/Snx6/Gdf10/Zfyve9/D130043K22Rik/Smpd3/Apela/Sfrp2/Abl1/Fermt2/Adam9/Snw1/Vwc2l/Dusp22/Smurf2/Sdcbp/Kcp/Sptbn1/Runx2/Zfp128/Tgfbr3/Sorl1/Fgf10/Col1a2/Usp9x/Megf8/Usp15…
Blue-Brown	Blue-Brown	GO:0008589	regulation of smoothened signaling pathway	58/6370	90/14958	2.28401e-05	2.28401e-05	0.00611731	19335/105278/71137/56427/56788/17237/16576/269941/58198/216858/244585/64706/67466/22158/15245/20720/12385/12393/20423/240888/14165/269878/19645/71228/50758/20689/380614/14184/20377/59056/81896/12501/106633/12589/14632/22422/73668/67009/14633/24069/67345/207425/14183/104732/20429/654470/268935/277939/74019/195208/67661/319757/269209/104346/83396/19206/216795/15531	58	Rab23/Cdk20/Rfx4/Tubd1/Scube2/Mgrn1/Kif7/Chsy1/Sall1/Kctd11/Rpgrip1l/Scube1/Pdcl/Tulp3/Hhip/Serpine2/Ctnna1/Runx2/Shh/Gpr161/Fgf10/Megf8/Rb1/Dlg5/Fbxl17/Sall3/Intu/Fgfr3/Sfrp1/Evc/Ift122/Cd3e/Ift140/Ift81/Gli1/Wnt7b/Ttc21b/Ttc23/Gli2/Sufu/Herc4/Wdr11/Fgfr2/Tedc1/Shox2/Tctn1/Scube3/C2cd3/Traf3ip1/Dcdc2a/Ift172/Smo/Stk36/Gas8/Glis2/Ptch1/Wnt9a/Ndst1
Blue-Brown	Blue-Brown	GO:0198738	cell-cell signaling by wnt	208/6370	394/14958	2.29577e-05	2.29577e-05	0.00611731	16348/16971/72043/13649/50873/21844/58231/330938/72345/329252/230824/66072/18128/14773/75826/232560/665113/21372/21752/58198/11352/12234/77578/666048/15242/68031/56332/78560/21405/26416/14366/107746/13380/12558/66042/80288/24088/233328/16392/211383/19043/20668/14362/105787/103583/57265/27041/228357/16646/21929/232341/20319/11350/14369/13645/71461/20682/218952/74996/15182/22601/13607/21887/407821/…	208	Invs/Lrp1/Sulf2/Egfr/Prkn/Tiam1/Stk4/Dixdc1/Amer1/Lgr6/Grhl3/Sdhaf2/Notch1/Grk5/Senp2/Caprin2/Tnik/Tbl1x/Tert/Sall1/Abl2/Btrc/Bcl9/Trabd2b/Hhex/Rnf146/Amotl2/Adgra2/Hnf1a/Mapk14/Fzd4/Rapgef1/Dkk1/Cdh2/Sostdc1/Bcl9l/Tlr2/Lrrk1/Isl1/Amer3/Ppm1b/Sox13/Fzd1/Prkaa1/Fbxw11/Fzd2/G3bp1/Lrp4/Kpna1/Tnfaip3/Wnk1/Sfrp2/Abl1/Fzd7/Egf/Ptk7/Sox9/Fermt2/Usp47/Hdac2/Yap1/Eda/Tle3/Znrf3/Fzd10/Shh/Wls/Fgf10/Oprm1/C…
Blue-Brown	Blue-Brown	GO:0016055	Wnt signaling pathway	207/6370	392/14958	2.34731e-05	2.34731e-05	0.00611731	16348/16971/72043/13649/50873/21844/58231/330938/72345/329252/230824/66072/18128/14773/75826/232560/665113/21372/21752/58198/11352/12234/77578/666048/15242/68031/56332/78560/21405/26416/14366/107746/13380/12558/66042/80288/24088/233328/16392/211383/19043/20668/14362/105787/103583/57265/27041/228357/16646/21929/232341/20319/11350/14369/13645/71461/20682/218952/74996/15182/22601/13607/21887/407821/…	207	Invs/Lrp1/Sulf2/Egfr/Prkn/Tiam1/Stk4/Dixdc1/Amer1/Lgr6/Grhl3/Sdhaf2/Notch1/Grk5/Senp2/Caprin2/Tnik/Tbl1x/Tert/Sall1/Abl2/Btrc/Bcl9/Trabd2b/Hhex/Rnf146/Amotl2/Adgra2/Hnf1a/Mapk14/Fzd4/Rapgef1/Dkk1/Cdh2/Sostdc1/Bcl9l/Tlr2/Lrrk1/Isl1/Amer3/Ppm1b/Sox13/Fzd1/Prkaa1/Fbxw11/Fzd2/G3bp1/Lrp4/Kpna1/Tnfaip3/Wnk1/Sfrp2/Abl1/Fzd7/Egf/Ptk7/Sox9/Fermt2/Usp47/Hdac2/Yap1/Eda/Tle3/Znrf3/Fzd10/Shh/Wls/Fgf10/Cdh1/Ps…
Blue-Brown	Blue-Brown	GO:0043087	regulation of GTPase activity	162/6370	298/14958	2.37897e-05	2.37897e-05	0.00611731	114713/24012/110829/271981/72836/320484/232227/57915/242406/21844/72462/13837/230824/24063/216805/223864/18846/12053/231532/544963/545156/245638/13196/83924/11554/72278/26921/107746/64930/71544/20194/18720/12775/227801/71310/230837/50779/232341/14163/17850/218952/23828/29809/18613/223754/230972/93897/18844/17925/226407/98402/29875/56717/52850/75415/235611/320634/69601/212307/76089/233489/67016/14…	162	Rasa2/Rgs7/Lims1/Tbck/Pot1b/Rasal3/Iqsec1/Tbc1d1/Rgp1/Tiam1/Rrp1b/Epha3/Grhl3/Spry1/Flcn/Rapgef3/Plxna3/Bcl6/Arhgap24/Iqgap2/Kalrn/Tbc1d8b/Asap1/Gpr137b/Adrb1/Ccpg1/Map4k4/Rapgef1/Tsc1/Arhgap42/S100a10/Pip5k1a/Ccr7/Dennd1a/Tbc1d9/Asap3/Rgs6/Wnk1/Fgd1/Mmut/Fermt2/Bves/Rabgap1l/Pecam1/Tbc1d22a/Arhgef16/Fzd10/Plxna1/Myo9b/Rab3gap1/Sh3bp4/Iqgap1/Mtor/Sgsm1/Arhgap12/Plxnb1/Ocrl/Dab2ip/Mapre2/Rapgef2/P…
Blue-Brown	Blue-Brown	GO:0007224	smoothened signaling pathway	89/6370	150/14958	2.47113e-05	2.47113e-05	0.00611731	19335/105278/71137/56427/56788/544696/18194/17237/16576/269941/20460/58198/216858/94187/244585/64706/68897/68525/67466/22158/15245/219103/20720/16568/329064/72507/231214/12385/12393/20423/240888/15257/14165/66573/269878/14042/19645/71228/50758/68259/21813/21821/20689/380614/57810/14184/20377/76967/218232/59056/81896/12501/106633/12589/14632/22422/73668/234740/67009/14633/24069/67345/245866/213081…	89	Rab23/Cdk20/Rfx4/Tubd1/Scube2/Tbc1d32/Nsdhl/Mgrn1/Kif7/Chsy1/Stil/Sall1/Kctd11/Zfp423/Rpgrip1l/Scube1/Disp1/Evc2/Pdcl/Tulp3/Hhip/Cenpj/Serpine2/Kif3a/Pkd2l1/Dzip1l/Cc2d2a/Ctnna1/Runx2/Shh/Gpr161/Hipk1/Fgf10/Dzip1/Megf8/Ext1/Rb1/Dlg5/Fbxl17/Ift80/Tgfbr2/Ift88/Sall3/Intu/Cdon/Fgfr3/Sfrp1/2700049A03Rik/Ptpdc1/Evc/Ift122/Cd3e/Ift140/Ift81/Gli1/Wnt7b/Ttc21b/Tmem231/Ttc23/Gli2/Sufu/Herc4/Ift52/Wdr19/Pa…
Blue-Brown	Blue-Brown	GO:0007156	homophilic cell adhesion via plasma membrane adhesion molecules	61/6370	96/14958	2.69201e-05	2.69201e-05	0.00638644	229715/241201/114873/12565/13508/64085/93889/67703/12936/215654/19274/268663/93885/19281/12558/19268/245827/19713/233651/20320/72333/18613/12550/12557/65945/12562/270120/54725/68764/105827/93712/107934/232370/170677/13506/381409/140570/13511/319504/545428/12563/140571/268902/12564/329628/16728/71740/235086/12554/22295/58998/330222/52118/23965/18526/74769/12561/235472/545370/237979/12614	61	Amigo1/Cdh7/Dscaml1/Cdh9/Dscam/Clstn2/Pcdhb18/Kirrel3/Pcdha4/Cdh12/Ptprm/Cdhr2/Pcdhb14/Ptprt/Cdh2/Ptprf/Fat2/Ret/Dchs1/Nptn/Palld/Pecam1/Cdh1/Cdh17/Clstn1/Cdh5/Fat3/Cadm1/Cdhr3/Amigo2/Pcdhga4/Celsr3/Clstn3/Cdhr1/Dsc2/Cdh26/Plxnb2/Dsg2/Nrcam/Ccdc141/Cdh6/Plxnb3/Robo2/Cdh8/Fat4/L1cam/Nectin4/Igsf9b/Cdh13/Cdh23/Nectin3/Sdk1/Pvr/Tenm3/Pcdh10/Pik3cb/Cdh4/Prtg/Hmcn1/Sdk2/Celsr1
Blue-Brown	Blue-Brown	GO:0043506	regulation of JUN kinase activity	54/6370	83/14958	2.91486e-05	2.91486e-05	0.0064228	63953/21844/21934/19246/65964/665113/15259/26412/19766/70097/14366/13380/26401/78943/12775/224014/20319/93897/16181/192656/338372/22062/71751/20963/15502/69601/13544/21926/99470/18479/117149/14367/16179/14388/20377/16543/108909/22422/330177/26407/81897/22034/24136/54612/13614/30957/319955/54324/26408/26390/93840/26382/26564/13132	54	Dusp10/Tiam1/Tnfrsf11a/Ptpn1/Map3k20/Tnik/Hipk3/Map4k2/Ripk1/Sash1/Fzd4/Dkk1/Map3k1/Ern1/Ccr7/Fgd4/Sfrp2/Fzd10/Il1rn/Ripk2/Map3k9/Trp73/Map3k13/Syk/Dnaja1/Dab2ip/Dvl3/Tnf/Magi3/Pak1/Tirap/Fzd5/Irak1/Gab1/Sfrp1/Mdfic/Aida/Wnt7b/Taok3/Map3k4/Tlr9/Traf6/Zeb2/Sfrp5/Edn1/Mapk8ip3/Ercc6/Arhgef5/Map3k5/Mapkbp1/Vangl2/Fgd2/Ror2/Dab2
Blue-Brown	Blue-Brown	GO:0014065	phosphatidylinositol 3-kinase signaling	76/6370	125/14958	2.93295e-05	2.93295e-05	0.0064228	13649/18095/16001/74107/18708/107449/12192/22339/73182/64436/20720/13645/20682/238555/109294/12402/18707/11542/380698/268857/12957/235611/69601/26563/54635/17926/13179/14062/21926/15558/19699/16452/14063/18015/18213/12985/22084/18806/16337/228852/71785/11600/18596/18212/12803/13869/16542/21687/16367/13614/109270/20354/13867/14360/16600/12359/240752/14254/83490/12499/216505/72446/70527/93759/14083…	76	Egfr/Nkx3-1/Igf1r/Cep55/Pik3r1/Unc5b/Zfp36l1/Vegfa/Pear1/Inpp5e/Serpine2/Egf/Sox9/Btn2a2/Prex2/Cbl/Pik3cd/Adora3/Obscn/Nlrc3/Cryba1/Plxnb1/Dab2ip/Ror1/Pdgfc/Myoc/Dcn/F2r/Tnf/Htr2a/Reln/Jak2/F2rl1/Nf1/Ntrk3/Csf3/Tsc2/Pld2/Insr/Ppp1r16b/Pdgfd/Angpt1/Pdgfrb/Ntrk2/Cntf/Erbb4/Kdr/Tek/Irs1/Edn1/Prr5/Sema4d/Erbb3/Fyn/Klf4/Cat/Pik3c2b/Flt1/Pik3ap1/Entpd5/Pik3ip1/Prr5l/Stambp/Sirt1/Ptk2/Pik3cb/Rasgrp1/Pik…
Blue-Brown	Blue-Brown	GO:0021915	neural tube development	108/6370	189/14958	3.56742e-05	3.56742e-05	0.00752287	56044/19335/105278/330409/12370/30841/234366/58231/252973/230824/544696/50768/18128/20460/58198/11352/244585/12192/50524/64930/18141/14362/74392/57265/22772/233651/22158/236539/20319/11350/16568/114712/71461/72507/235626/216285/231214/27428/20423/240888/19164/21414/21677/99683/70495/238057/106042/105782/12367/270685/13544/56274/100169/380614/18015/225876/59024/20377/22084/217837/81896/106633/2073…	108	Rala/Rab23/Cdk20/Cecr2/Casp8/Kdm2b/Gatad2a/Stk4/Grhl2/Grhl3/Tbc1d32/Dlc1/Notch1/Stil/Sall1/Abl2/Rpgrip1l/Zfp36l1/Sall2/Tsc1/Nup50/Fzd1/Specc1l/Fzd2/Zic2/Dchs1/Tulp3/Phgdh/Sfrp2/Abl1/Kif3a/Ferd3l/Ptk7/Dzip1l/Setd2/Alx1/Cc2d2a/Shroom3/Shh/Gpr161/Psen1/Tcf7/Tead2/Sec24b/Atp6ap2/Gdf7/Prickle1/Scrib/Casp3/Mthfd1l/Dvl3/Stk3/Phactr4/Intu/Nf1/Kdm2a/Med12/Sfrp1/Tsc2/Itpk1/Ift122/Ift140/Hectd1/Arid1a/Plxnb…
Blue-Brown	Blue-Brown	GO:0001654	eye development	194/6370	367/14958	3.85818e-05	3.85818e-05	0.00784545	232156/65960/105278/17289/18759/13162/13508/17536/13649/18771/29819/30841/231051/252973/13388/230824/18012/544696/24063/19274/108841/12958/12832/80837/56847/244585/22778/22346/14366/19130/50524/214058/22339/26401/54652/21907/19892/12288/12168/12790/15312/224273/22158/18541/20682/15182/225600/231214/53404/18514/20181/22326/12266/226407/17116/16886/20423/387609/15257/14616/12142/14165/53885/58208/2…	194	Slc4a5/Twsg1/Cdk20/Mertk/Prkci/Slc6a3/Dscam/Meis2/Egfr/Pknox1/Stau2/Kdm2b/Kmt2c/Grhl2/Dll1/Grhl3/Neurod1/Tbc1d32/Spry1/Ptprm/Rdh13/Cryba2/Col5a2/Rhoj/Aldh1a3/Rpgrip1l/Ikzf1/Vhl/Fzd4/Prox1/Sall2/Megf11/Vegfa/Map3k1/Cacna1f/Nr2e1/Rpe65/Cacna1c/Bmpr2/Cnga3/Hmgn1/Crybg3/Tulp3/Pcnt/Sox9/Hdac2/Pde6a/Cc2d2a/Atoh7/Pbx1/Rxra/Vax1/C3/Rab3gap1/Mab21l1/Limk2/Shh/Zhx2/Hipk1/Gja8/Prdm1/Fgf10/Nphp1/Bcl11b/Tub/C…
Blue-Brown	Blue-Brown	GO:0043547	positive regulation of GTPase activity	117/6370	208/14958	4.49833e-05	4.49833e-05	0.00827108	24012/110829/271981/232227/57915/242406/21844/230824/216805/223864/231532/545156/245638/13196/11554/26921/107746/64930/71544/20194/18720/12775/227801/71310/230837/50779/17850/218952/29809/223754/230972/93897/17925/226407/52850/235611/212307/76089/233489/67016/14270/243621/19417/105782/11603/13544/14062/67299/244668/380711/97761/381605/228850/105445/11856/381085/216991/15894/229877/12929/14063/203…	117	Rgs7/Lims1/Tbck/Iqsec1/Tbc1d1/Rgp1/Tiam1/Grhl3/Flcn/Rapgef3/Arhgap24/Kalrn/Tbc1d8b/Asap1/Adrb1/Map4k4/Rapgef1/Tsc1/Arhgap42/S100a10/Pip5k1a/Ccr7/Dennd1a/Tbc1d9/Asap3/Rgs6/Mmut/Fermt2/Rabgap1l/Tbc1d22a/Arhgef16/Fzd10/Myo9b/Rab3gap1/Sgsm1/Plxnb1/Mapre2/Rapgef2/Picalm/Tbc1d2b/Srgap2/Iqsec3/Rasgrf1/Scrib/Agrn/Dvl3/F2r/Dock7/Sipa1l2/Rap1gap2/Sgsm2/Tbc1d2/Ralgapb/Dock9/Arhgap6/Tbc1d22b/Adap2/Icam1/Rap1…
Blue-Brown	Blue-Brown	GO:0043507	positive regulation of JUN kinase activity	46/6370	69/14958	4.52331e-05	4.52331e-05	0.00827108	21844/21934/19246/65964/665113/26412/19766/70097/14366/13380/26401/78943/12775/224014/93897/16181/192656/338372/71751/20963/69601/13544/21926/99470/18479/117149/14367/16179/14388/16543/22422/330177/26407/81897/22034/24136/13614/30957/319955/54324/26408/26390/93840/26382/26564/13132	46	Tiam1/Tnfrsf11a/Ptpn1/Map3k20/Tnik/Map4k2/Ripk1/Sash1/Fzd4/Dkk1/Map3k1/Ern1/Ccr7/Fgd4/Fzd10/Il1rn/Ripk2/Map3k9/Map3k13/Syk/Dab2ip/Dvl3/Tnf/Magi3/Pak1/Tirap/Fzd5/Irak1/Gab1/Mdfic/Wnt7b/Taok3/Map3k4/Tlr9/Traf6/Zeb2/Edn1/Mapk8ip3/Ercc6/Arhgef5/Map3k5/Mapkbp1/Vangl2/Fgd2/Ror2/Dab2
Blue-Brown	Blue-Brown	GO:0048880	sensory system development	196/6370	372/14958	4.54554e-05	4.54554e-05	0.00827108	232156/65960/105278/17289/18759/13162/13508/17536/13649/18771/29819/30841/231051/252973/13388/230824/18012/544696/24063/19274/108841/12958/12832/80837/56847/244585/22778/22346/14366/19130/50524/214058/22339/26401/54652/21907/16392/19892/12288/12168/12790/15312/224273/22158/18541/20682/15182/225600/231214/53404/18514/20181/22326/12266/226407/17116/16886/20423/387609/15257/14616/12142/14165/53885/5…	196	Slc4a5/Twsg1/Cdk20/Mertk/Prkci/Slc6a3/Dscam/Meis2/Egfr/Pknox1/Stau2/Kdm2b/Kmt2c/Grhl2/Dll1/Grhl3/Neurod1/Tbc1d32/Spry1/Ptprm/Rdh13/Cryba2/Col5a2/Rhoj/Aldh1a3/Rpgrip1l/Ikzf1/Vhl/Fzd4/Prox1/Sall2/Megf11/Vegfa/Map3k1/Cacna1f/Nr2e1/Isl1/Rpe65/Cacna1c/Bmpr2/Cnga3/Hmgn1/Crybg3/Tulp3/Pcnt/Sox9/Hdac2/Pde6a/Cc2d2a/Atoh7/Pbx1/Rxra/Vax1/C3/Rab3gap1/Mab21l1/Limk2/Shh/Zhx2/Hipk1/Gja8/Prdm1/Fgf10/Nphp1/Bcl11b/…
Blue-Brown	Blue-Brown	GO:0150063	visual system development	195/6370	370/14958	4.64857e-05	4.64857e-05	0.00827108	232156/65960/105278/17289/18759/13162/13508/17536/13649/18771/29819/30841/231051/252973/13388/230824/18012/544696/24063/19274/108841/12958/12832/80837/56847/244585/22778/22346/14366/19130/50524/214058/22339/26401/54652/21907/19892/12288/12168/12790/15312/224273/22158/18541/20682/15182/225600/231214/53404/18514/20181/22326/12266/226407/17116/16886/20423/387609/15257/14616/12142/14165/53885/58208/2…	195	Slc4a5/Twsg1/Cdk20/Mertk/Prkci/Slc6a3/Dscam/Meis2/Egfr/Pknox1/Stau2/Kdm2b/Kmt2c/Grhl2/Dll1/Grhl3/Neurod1/Tbc1d32/Spry1/Ptprm/Rdh13/Cryba2/Col5a2/Rhoj/Aldh1a3/Rpgrip1l/Ikzf1/Vhl/Fzd4/Prox1/Sall2/Megf11/Vegfa/Map3k1/Cacna1f/Nr2e1/Rpe65/Cacna1c/Bmpr2/Cnga3/Hmgn1/Crybg3/Tulp3/Pcnt/Sox9/Hdac2/Pde6a/Cc2d2a/Atoh7/Pbx1/Rxra/Vax1/C3/Rab3gap1/Mab21l1/Limk2/Shh/Zhx2/Hipk1/Gja8/Prdm1/Fgf10/Nphp1/Bcl11b/Tub/C…
Blue-Brown	Blue-Brown	GO:0030900	forebrain development	189/6370	358/14958	5.31372e-05	5.31372e-05	0.00916807	12010/668158/65960/75420/13162/13649/71137/30841/18994/20466/320165/67703/330938/18131/18012/50768/98660/18128/12569/20460/231380/11977/110082/12912/58198/18846/12825/56847/244585/15242/16560/22778/19130/13380/18992/12558/64930/21907/16392/67203/12425/73191/57752/21960/100182/11682/18080/13131/16568/13796/18541/235626/15182/52028/226407/21386/54713/77053/20423/22062/18183/76510/74244/14165/22284/…	189	B2m/Ccdc85c/Twsg1/Secisbp2/Slc6a3/Egfr/Rfx4/Kdm2b/Pou3f4/Sin3a/Tacc1/Kirrel3/Dixdc1/Notch3/Neurod1/Dlc1/Atp1a2/Notch1/Cdk5r1/Stil/Uba6/Atp7a/Dnah5/Creb1/Sall1/Plxna3/Col3a1/Aldh1a3/Rpgrip1l/Hhex/Kif1a/Ikzf1/Prox1/Dkk1/Pou3f2/Cdh2/Tsc1/Nr2e1/Isl1/Nde1/Cckar/Fezf1/Tacc2/Tnr/Akna/Alk/Nin/Dab1/Kif3a/Emx1/Pcnt/Setd2/Hdac2/Bbs1/Rab3gap1/Tbx3/Fezf2/Sun1/Shh/Trp73/Nrg3/Trappc9/Atg7/Fgf10/Usp9x/Psen1/Kdm6…
Blue-Brown	Blue-Brown	GO:0031589	cell-substrate adhesion	178/6370	336/14958	6.76583e-05	6.76583e-05	0.0110478	110829/11990/17289/16971/21844/11601/58231/14729/13837/19261/16408/50768/18128/19944/13138/12825/208777/12053/18708/319480/19108/14366/26921/22339/64930/54156/239337/20194/18720/76707/53867/22319/245827/320910/56838/57776/80883/20440/18792/11350/14369/230379/218952/11502/56348/23828/13607/12361/64074/18613/192176/105352/12977/20410/29875/110616/18167/68813/226519/107581/12491/18787/18754/12387/14…	178	Lims1/Atrn/Mertk/Lrp1/Tiam1/Angpt2/Stk4/Gp5/Epha3/Sirpa/Itgal/Dlc1/Notch1/Rpl29/Dag1/Col3a1/Sned1/Bcl6/Pik3r1/Itga11/Prkx/Fzd4/Map4k4/Vegfa/Tsc1/Egfl6/Adamts12/S100a10/Pip5k1a/Clasp1/Col5a3/Vamp3/Fat2/Itgb8/Ccl28/Ttyh1/Ntng1/St6gal1/Plau/Abl1/Fzd7/Acer2/Fermt2/Adam9/Hsd17b12/Bves/Eda/Cask/Smoc2/Pecam1/Flna/Dusp22/Csf1/Sorbs3/Iqgap1/Atxn3/Npy2r/Dock5/Lamc1/Col16a1/Cd36/Serpine1/Prkce/Ctnnb1/Fer/An…
Blue-Brown	Blue-Brown	GO:0016331	morphogenesis of embryonic epithelium	101/6370	177/14958	6.79125e-05	6.79125e-05	0.0110478	56044/19335/105278/330409/12370/30841/234366/58231/252973/11835/230824/50768/20460/16372/58198/11352/56847/15242/64930/18141/14362/19713/74392/57265/22772/22158/20319/11350/71461/20682/235626/216285/231214/27428/20423/14165/12387/21677/99683/238057/106042/105782/12367/270685/13544/56274/100169/231413/22414/225876/59024/20377/22084/81896/226352/207304/93760/140570/22422/19378/232906/14633/11783/20…	101	Rala/Rab23/Cdk20/Cecr2/Casp8/Kdm2b/Gatad2a/Stk4/Grhl2/Ar/Grhl3/Dlc1/Stil/Irx2/Sall1/Abl2/Aldh1a3/Hhex/Tsc1/Nup50/Fzd1/Ret/Specc1l/Fzd2/Zic2/Tulp3/Sfrp2/Abl1/Ptk7/Sox9/Setd2/Alx1/Cc2d2a/Shroom3/Shh/Fgf10/Ctnnb1/Tead2/Sec24b/Gdf7/Prickle1/Scrib/Casp3/Mthfd1l/Dvl3/Stk3/Phactr4/Grsf1/Wnt2b/Kdm2a/Med12/Sfrp1/Tsc2/Ift122/Epb41l5/Hectd1/Arid1a/Plxnb2/Wnt7b/Aldh1a2/Arhgap35/Gli2/Apaf1/Sox8/Brd2/Bmp7/Traf…
Blue-Brown	Blue-Brown	GO:0098742	cell-cell adhesion via plasma-membrane adhesion molecules	102/6370	180/14958	9.11178e-05	9.11178e-05	0.0143849	229715/241201/114873/12565/12511/13508/64085/93889/13837/67703/12936/16408/215654/19274/268663/245450/11658/93885/26416/17391/19281/12558/19268/12484/14804/245827/19713/233651/20320/13131/21929/80883/232341/319387/72333/18613/23966/16181/76965/23964/12550/12557/380732/65945/12562/270120/21813/14735/54725/68764/105827/50918/93712/16475/50791/74762/107934/18189/232370/170677/13506/101489/19280/3814…	102	Amigo1/Cdh7/Dscaml1/Cdh9/Cd6/Dscam/Clstn2/Pcdhb18/Epha3/Kirrel3/Pcdha4/Itgal/Cdh12/Ptprm/Cdhr2/Slitrk2/Alcam/Pcdhb14/Mapk14/Mmp24/Ptprt/Cdh2/Ptprf/Cd24a/Grid2/Fat2/Ret/Dchs1/Nptn/Dab1/Tnfaip3/Ntng1/Wnk1/Adgrl3/Palld/Pecam1/Tenm4/Il1rn/Slitrk1/Tenm2/Cdh1/Cdh17/Milr1/Clstn1/Cdh5/Fat3/Tgfbr2/Gpc4/Cadm1/Cdhr3/Amigo2/Myadm/Pcdhga4/Ajuba/Magi2/Mdga1/Celsr3/Nrxn1/Clstn3/Cdhr1/Dsc2/Ric8a/Ptprs/Cdh26/Plxn…
Blue-Brown	Blue-Brown	GO:0007266	Rho protein signal transduction	98/6370	172/14958	9.3479e-05	9.3479e-05	0.0143849	207212/236920/230098/21844/50768/216805/11352/12825/80837/12053/545156/77446/11554/12558/71544/57874/224014/117600/14163/11350/213522/227326/18613/230972/109294/17925/235041/14064/13860/380698/12843/213498/14065/30938/14673/19417/623781/94190/18053/17926/26554/213438/71653/14062/73341/102098/100169/71704/574402/109689/14063/234094/330171/74018/18208/18596/71972/268739/78134/19418/232906/72754/136…	98	Arhgef17/Stard8/Arhgef39/Tiam1/Dlc1/Flcn/Abl2/Col3a1/Rhoj/Bcl6/Kalrn/Heg1/Adrb1/Cdh2/Arhgap42/Hacd3/Fgd4/Srgap1/Fgd1/Abl1/Plekhg6/Gpr55/Pecam1/Arhgef16/Prex2/Myo9b/Kank2/F2rl2/Eps8/Obscn/Col1a2/Arhgef11/F2rl3/Fgd3/Gna12/Rasgrf1/Gm14137/Ophn1/Ngfr/Myoc/Cul3/P2ry10b/Shtn1/F2r/Arhgef6/Arhgef18/Phactr4/Arhgef3/Gpr17/Arrb1/F2rl1/Arhgef10/Kctd10/Als2/Ntn1/Pdgfrb/Dnmbp/Arhgef40/Lpar4/Rasgrf2/Arhgap35/Ar…
Blue-Brown	Blue-Brown	GO:0035148	tube formation	99/6370	175/14958	0.000125125	0.000125125	0.018748	56044/19335/105278/330409/12370/30841/234366/58231/252973/230824/50768/18128/20460/16372/58198/11352/22339/64930/18141/14362/19713/74392/57265/22772/22158/20319/11350/22631/13645/71461/20682/235626/216285/231214/13607/27428/20423/18707/14165/12550/12387/69601/21677/99683/238057/106042/105782/12367/270685/13544/56274/100169/15209/225876/59024/20377/22084/81896/207304/93760/21817/140570/232906/1178…	99	Rala/Rab23/Cdk20/Cecr2/Casp8/Kdm2b/Gatad2a/Stk4/Grhl2/Grhl3/Dlc1/Notch1/Stil/Irx2/Sall1/Abl2/Vegfa/Tsc1/Nup50/Fzd1/Ret/Specc1l/Fzd2/Zic2/Tulp3/Sfrp2/Abl1/Ywhaz/Egf/Ptk7/Sox9/Setd2/Alx1/Cc2d2a/Eda/Shroom3/Shh/Pik3cd/Fgf10/Cdh1/Ctnnb1/Dab2ip/Tead2/Sec24b/Gdf7/Prickle1/Scrib/Casp3/Mthfd1l/Dvl3/Stk3/Phactr4/Hesx1/Kdm2a/Med12/Sfrp1/Tsc2/Ift122/Hectd1/Arid1a/Tgm2/Plxnb2/Arhgap35/Apaf1/Sox8/Bcl2l11/Brd2…
Blue-Brown	Blue-Brown	GO:0030111	regulation of Wnt signaling pathway	154/6370	289/14958	0.000140239	0.000140239	0.0199807	16348/16971/72043/13649/50873/21844/58231/330938/72345/329252/66072/18128/232560/21372/21752/58198/11352/12234/666048/15242/68031/78560/21405/26416/14366/107746/13380/12558/66042/24088/233328/16392/211383/19043/20668/14362/27041/228357/16646/21929/232341/20319/11350/14369/13645/71461/20682/74996/15182/22601/13607/21887/407821/20423/68151/14165/12550/19164/140577/18033/50722/11865/69601/70495/1039…	154	Invs/Lrp1/Sulf2/Egfr/Prkn/Tiam1/Stk4/Dixdc1/Amer1/Lgr6/Sdhaf2/Notch1/Caprin2/Tbl1x/Tert/Sall1/Abl2/Btrc/Trabd2b/Hhex/Rnf146/Adgra2/Hnf1a/Mapk14/Fzd4/Rapgef1/Dkk1/Cdh2/Sostdc1/Tlr2/Lrrk1/Isl1/Amer3/Ppm1b/Sox13/Fzd1/G3bp1/Lrp4/Kpna1/Tnfaip3/Wnk1/Sfrp2/Abl1/Fzd7/Egf/Ptk7/Sox9/Usp47/Hdac2/Yap1/Eda/Tle3/Znrf3/Shh/Wls/Fgf10/Cdh1/Psen1/Ankrd6/Nfkb1/Dkkl1/Arntl/Dab2ip/Atp6ap2/Gpc5/Jrk/Prickle1/Draxin/Usp…
Blue-Brown	Blue-Brown	GO:0051058	negative regulation of small GTPase mediated signal transduction	40/6370	60/14958	0.000140371	0.000140371	0.0199807	114713/320484/24063/50768/216805/11352/12053/231532/77446/107746/71544/227743/66863/75415/69601/13844/68178/17926/24066/26554/20563/18015/12488/330171/232201/14121/330863/232906/193385/216831/11549/170731/21858/16412/19414/70527/107351/320271/21808/21927	40	Rasa2/Rasal3/Spry1/Dlc1/Flcn/Abl2/Bcl6/Arhgap24/Heg1/Rapgef1/Arhgap42/Mapkap1/Lztr1/Arhgap12/Dab2ip/Ephb2/Cgnl1/Myoc/Spry4/Cul3/Slit2/Nf1/Cd2ap/Kctd10/Arhgap25/Fbp1/Trim67/Arhgap35/Ripor2/Arhgap44/Adra1a/Mfn2/Timp2/Itgb1/Rasa3/Stambp/Kank1/Scai/Tgfb2/Tnfaip1
Blue-Brown	Blue-Brown	GO:0034329	cell junction assembly	201/6370	389/14958	0.000159353	0.000159353	0.0221295	229715/110829/14401/241201/16971/12565/13823/64085/29819/13837/67703/252973/67451/11538/50768/215654/16979/269116/16150/216805/269788/245450/228942/320747/109333/216856/18708/18430/77446/26921/246316/58220/107746/18750/13380/12558/22339/64930/24088/20194/18720/76707/14362/14804/17913/210274/242384/233651/228357/17920/20320/11350/319387/218952/12385/12340/18613/20450/105352/53378/17762/76965/77596…	201	Amigo1/Lims1/Gabrb2/Cdh7/Lrp1/Cdh9/Epb41l3/Clstn2/Stau2/Epha3/Kirrel3/Grhl2/Pkp2/Adnp/Dlc1/Cdh12/Lrrn1/Nfasc/Ikbkb/Flcn/Lhfpl4/Slitrk2/Cbln4/Lingo4/Pkn2/Nlgn2/Pik3r1/Oxtr/Heg1/Map4k4/Lgi2/Pard6b/Rapgef1/Prkca/Dkk1/Cdh2/Vegfa/Tsc1/Tlr2/S100a10/Pip5k1a/Clasp1/Fzd1/Grid2/Myo1c/Shank2/Lingo2/Dchs1/Lrp4/Myo6/Nptn/Abl1/Adgrl3/Fermt2/Ctnna1/Capza1/Pecam1/St8sia2/Dusp22/Sdcbp/Mapt/Slitrk1/Adgrf1/Lrrtm4/I…
Blue-Brown	Blue-Brown	GO:0060070	canonical Wnt signaling pathway	146/6370	273/14958	0.000165464	0.000165464	0.0224309	16348/72043/13649/50873/58231/330938/72345/66072/18128/232560/21372/12234/77578/15242/68031/78560/26416/14366/107746/13380/12558/66042/80288/233328/16392/211383/19043/20668/14362/57265/27041/228357/16646/232341/20319/14369/13645/71461/20682/74996/15182/22601/13607/21887/407821/93897/20423/68151/14165/12550/19164/140577/14042/18033/50722/11865/12387/21414/69601/70495/103978/16973/16469/106042/7043…	146	Invs/Sulf2/Egfr/Prkn/Stk4/Dixdc1/Amer1/Sdhaf2/Notch1/Caprin2/Tbl1x/Btrc/Bcl9/Hhex/Rnf146/Adgra2/Mapk14/Fzd4/Rapgef1/Dkk1/Cdh2/Sostdc1/Bcl9l/Lrrk1/Isl1/Amer3/Ppm1b/Sox13/Fzd1/Fzd2/G3bp1/Lrp4/Kpna1/Wnk1/Sfrp2/Fzd7/Egf/Ptk7/Sox9/Usp47/Hdac2/Yap1/Eda/Tle3/Znrf3/Fzd10/Shh/Wls/Fgf10/Cdh1/Psen1/Ankrd6/Ext1/Nfkb1/Dkkl1/Arntl/Ctnnb1/Tcf7/Dab2ip/Atp6ap2/Gpc5/Lrp5/Jrk/Prickle1/Draxin/Usp8/Ctnnd2/Tle4/Limd1/…
Blue-Brown	Blue-Brown	GO:0009791	post-embryonic development	67/6370	112/14958	0.000169929	0.000169929	0.0225005	192195/58250/16348/13508/11352/77446/22339/13386/20437/12627/20679/15312/20363/11350/17850/13796/67163/16332/22062/56717/17921/12142/74244/22284/19164/58208/70430/17906/28146/230676/99929/16869/21812/24013/227331/16452/14367/338467/71602/75605/12043/11428/14255/11622/12125/11364/54711/16542/170788/17126/14183/20541/17932/30957/114142/14385/16600/214133/11481/22295/14254/215418/20397/71371/269209/…	67	Ash1l/Chst11/Invs/Dscam/Abl2/Heg1/Vegfa/Dlk1/Siah1a/Cfc1/Sox6/Hmgn1/Selenop/Abl1/Mmut/Emx1/Ccdc47/Inppl1/Trp73/Mtor/Myo7a/Prdm1/Atg7/Usp9x/Psen1/Bcl11b/Tbce/Myl2/Serp1/Szt2/Tiparp/Lhx1/Tgfbr1/Grk1/Gigyf2/Jak2/Fzd5/Morc3/Myo1e/Kdm5b/Bcl2/Aco1/Flt3/Ahr/Bcl2l11/Acadm/Plagl2/Kdr/Crb1/Smad2/Fgfr2/Slc8a1/Myt1/Mapk8ip3/Foxp2/Slc37a4/Klf4/Tet2/Acvr2b/Cdh23/Flt1/Csrnp1/Sgpl1/Arid5b/Stk36/Apob/Tcf7l2
Blue-Brown	Blue-Brown	GO:0035023	regulation of Rho protein signal transduction	76/6370	130/14958	0.000183016	0.000183016	0.0236696	207212/236920/230098/21844/50768/216805/11352/12825/12053/545156/77446/12558/71544/224014/14163/11350/213522/227326/230972/109294/17925/235041/14064/13860/380698/14065/30938/19417/94190/18053/17926/26554/213438/14062/73341/102098/71704/574402/109689/14063/234094/330171/74018/18596/71972/268739/78134/19418/232906/72754/13605/75547/193385/223435/223254/13998/109934/328967/11549/232237/54126/54324/2…	76	Arhgef17/Stard8/Arhgef39/Tiam1/Dlc1/Flcn/Abl2/Col3a1/Bcl6/Kalrn/Heg1/Cdh2/Arhgap42/Fgd4/Fgd1/Abl1/Plekhg6/Gpr55/Arhgef16/Prex2/Myo9b/Kank2/F2rl2/Eps8/Obscn/F2rl3/Fgd3/Rasgrf1/Ophn1/Ngfr/Myoc/Cul3/P2ry10b/F2r/Arhgef6/Arhgef18/Arhgef3/Gpr17/Arrb1/F2rl1/Arhgef10/Kctd10/Als2/Pdgfrb/Dnmbp/Arhgef40/Lpar4/Rasgrf2/Arhgap35/Arhgef10l/Ect2/Akap13/Ripor2/Trio/Farp1/Fgd6/Abr/Arhgef37/Adra1a/Fgd5/Arhgef7/Arhg…
Blue-Brown	Blue-Brown	GO:0086015	SA node cell action potential	10/6370	10/14958	0.000195387	0.000195387	0.0236696	16493/235281/12291/12289/109676/20191/76365/20271/14613/330953	10	Kcna5/Scn3b/Cacna1g/Cacna1d/Ank2/Ryr2/Tbx18/Scn5a/Gja5/Hcn4
Blue-Brown	Blue-Brown	GO:0086018	SA node cell to atrial cardiac muscle cell signaling	10/6370	10/14958	0.000195387	0.000195387	0.0236696	16493/235281/12291/12289/109676/20191/76365/20271/14613/330953	10	Kcna5/Scn3b/Cacna1g/Cacna1d/Ank2/Ryr2/Tbx18/Scn5a/Gja5/Hcn4
Blue-Brown	Blue-Brown	GO:0086070	SA node cell to atrial cardiac muscle cell communication	10/6370	10/14958	0.000195387	0.000195387	0.0236696	16493/235281/12291/12289/109676/20191/76365/20271/14613/330953	10	Kcna5/Scn3b/Cacna1g/Cacna1d/Ank2/Ryr2/Tbx18/Scn5a/Gja5/Hcn4
Blue-Brown	Blue-Brown	GO:0007254	JNK cascade	89/6370	157/14958	0.000243526	0.000243526	0.0287155	63953/215653/13649/330938/19261/16001/19246/17874/52521/65964/665113/15259/26412/19766/66505/26921/59009/107746/26401/78943/12775/57874/224014/244923/20319/211770/105352/192656/338372/22062/71751/20963/140577/15502/142980/69601/52065/98432/56274/21926/14167/99470/54631/117149/209012/12421/237353/14063/76108/16179/14388/20377/16543/270190/26414/108909/18816/22422/330177/381812/59036/14130/22034/13…	89	Dusp10/Rassf2/Egfr/Dixdc1/Sirpa/Igf1r/Ptpn1/Myd88/Zfp622/Map3k20/Tnik/Hipk3/Map4k2/Ripk1/Zmynd11/Map4k4/Sh3rf1/Rapgef1/Map3k1/Ern1/Ccr7/Hacd3/Fgd4/Klhl31/Sfrp2/Trib1/Dusp22/Ripk2/Map3k9/Trp73/Map3k13/Syk/Ankrd6/Dnaja1/Tlr3/Dab2ip/Mfhas1/Phlpp1/Stk3/Tnf/Fgf12/Magi3/Nphs1/Tirap/Ulk4/Rb1cc1/Sh3rf3/F2rl1/Rap2a/Irak1/Gab1/Sfrp1/Mdfic/Ephb1/Mapk10/Aida/Serpinf2/Wnt7b/Taok3/Cracr2a/Dact1/Fcgr2b/Traf6/Ed…
Blue-Brown	Blue-Brown	GO:1901890	positive regulation of cell junction assembly	68/6370	115/14958	0.000247126	0.000247126	0.0287155	229715/110829/64085/29819/11538/16979/245450/320747/216856/18708/18430/26921/18750/22339/64930/20194/14804/242384/11350/319387/218952/20450/76965/243499/29875/53885/107581/99633/71228/13844/65945/242653/17926/11603/70008/210933/69137/105827/396184/18213/239250/270190/58991/18189/232370/226352/26364/18212/13836/245537/19353/68606/74117/22417/71436/16542/21687/386750/12405/20354/13640/75409/12389/1…	68	Amigo1/Lims1/Clstn2/Stau2/Adnp/Lrrn1/Slitrk2/Lingo4/Nlgn2/Pik3r1/Oxtr/Map4k4/Prkca/Vegfa/Tsc1/S100a10/Grid2/Lingo2/Abl1/Adgrl3/Fermt2/St8sia2/Slitrk1/Lrrtm4/Iqgap1/Nphp1/Col16a1/Adgrl2/Dlg5/Ephb2/Clstn1/Cldn19/Myoc/Agrn/Ace2/Adgrb3/Vstm5/Amigo2/Flrt1/Ntrk3/Slitrk6/Ephb1/Ghrl/Nrxn1/Clstn3/Epb41l5/Adgre5/Ntrk2/Epha2/Nlgn3/Rac1/Ppm1f/Actr3/Wnt4/Flrt3/Kdr/Tek/Slitrk3/Cbln2/Sema4d/Efna5/Slitrk5/Cav1/P…
Blue-Brown	Blue-Brown	GO:0071560	cellular response to transforming growth factor beta stimulus	112/6370	205/14958	0.000313434	0.000313434	0.0351426	58250/65960/14828/14281/17700/24063/16948/16001/216805/170749/12912/12825/22612/93836/17125/12192/170676/26401/68371/80288/21809/278507/235505/380664/20679/216190/108075/320910/72183/230597/20682/218952/11502/66354/105352/66313/53378/19017/21814/12843/22284/14479/75788/18787/11491/12193/12562/16189/21813/16420/14538/21825/171463/21812/80707/19042/12929/328572/13433/114716/11545/17129/71785/19013/…	112	Chst11/Twsg1/Hspa5/Fos/Mstn/Spry1/Lox/Igf1r/Flcn/Mtmr4/Creb1/Col3a1/Yes1/Rnf111/Smad1/Zfp36l1/Peg10/Map3k1/Pbld1/Bcl9l/Tgfb3/Wfikkn2/Cd109/Lemd3/Sox6/Appl2/Ltbp4/Itgb8/Snx6/Zfyve9/Sox9/Fermt2/Adam9/Snw1/Dusp22/Smurf2/Sdcbp/Ppargc1a/Tgfbr3/Col1a2/Usp9x/Usp15/Smurf1/Serpine1/Adam17/Zfp36l2/Cdh5/Il4/Tgfbr2/Itgb6/Gcnt2/Thbs1/Il17rd/Tgfbr1/Wwox/Ppm1a/Crkl/Ep300/Dnmt1/Spred2/Parp1/Smad5/Pdgfd/Ppara/Epb…
Blue-Brown	Blue-Brown	GO:0090288	negative regulation of cellular response to growth factor stimulus	58/6370	96/14958	0.000314782	0.000314782	0.0351426	65960/72043/381290/24063/19246/18128/23893/15242/78560/13380/66042/239337/19268/380664/14362/16159/20319/11350/320460/12361/66313/20660/22436/75788/69121/69601/22057/18053/13179/24066/16189/71950/20563/21825/19042/69585/20377/17999/78558/14118/22417/13855/22408/12389/12633/50766/240725/219134/74769/105450/73230/14725/55985/229285/21416/12622/20482/13390	58	Twsg1/Sulf2/Atp2b4/Spry1/Ptpn1/Notch1/Grem2/Hhex/Adgra2/Dkk1/Sostdc1/Adamts12/Ptprf/Lemd3/Fzd1/Il12a/Sfrp2/Abl1/Vwc2l/Cask/Smurf2/Sorl1/Xdh/Smurf1/Chrdl2/Dab2ip/Tob1/Ngfr/Dcn/Spry4/Il4/Nanog/Slit2/Thbs1/Ppm1a/Hjv/Sfrp1/Nedd4/Htra3/Fbn1/Wnt4/Epn2/Wnt1/Cav1/Cflar/Crim1/Sulf1/Shisa2/Pik3cb/Mmrn2/Bmper/Lrp2/Cxcl13/Spg20/Tcf7l2/Cer1/Skil/Dlx1
Blue-Brown	Blue-Brown	GO:0043010	camera-type eye development	170/6370	327/14958	0.000336195	0.000336195	0.0368114	232156/65960/105278/17289/13162/13508/13649/18771/30841/231051/252973/13388/230824/18012/544696/24063/19274/108841/12958/80837/56847/244585/22778/22346/14366/19130/214058/22339/26401/54652/21907/19892/12288/12168/12790/15312/224273/22158/18541/20682/15182/225600/231214/53404/20181/22326/12266/226407/17116/16886/20423/387609/15257/14616/14165/53885/58208/22141/12957/12387/16973/13844/270120/105782…	170	Slc4a5/Twsg1/Cdk20/Mertk/Slc6a3/Dscam/Egfr/Pknox1/Kdm2b/Kmt2c/Grhl2/Dll1/Grhl3/Neurod1/Tbc1d32/Spry1/Ptprm/Rdh13/Cryba2/Rhoj/Aldh1a3/Rpgrip1l/Ikzf1/Vhl/Fzd4/Prox1/Megf11/Vegfa/Map3k1/Cacna1f/Nr2e1/Rpe65/Cacna1c/Bmpr2/Cnga3/Hmgn1/Crybg3/Tulp3/Pcnt/Sox9/Hdac2/Pde6a/Cc2d2a/Atoh7/Rxra/Vax1/C3/Rab3gap1/Mab21l1/Limk2/Shh/Zhx2/Hipk1/Gja8/Fgf10/Nphp1/Bcl11b/Tub/Cryba1/Ctnnb1/Lrp5/Ephb2/Fat3/Scrib/Tgif2/C…
Blue-Brown	Blue-Brown	GO:0060562	epithelial tube morphogenesis	185/6370	360/14958	0.000408458	0.000408458	0.0438798	56044/19335/105278/330409/12370/30841/234366/18095/58231/252973/11835/13388/230824/24063/50768/18128/20460/16372/58198/11352/18654/13138/12234/15242/19108/22339/64930/66042/239337/18141/12627/14362/19713/74392/216021/12765/57265/22772/233651/22158/15245/20319/11350/271127/16568/13645/71461/20682/235626/216285/231214/22601/18514/14048/27428/12977/21386/21923/18021/20423/100503085/18707/14165/19164…	185	Rala/Rab23/Cdk20/Cecr2/Casp8/Kdm2b/Gatad2a/Nkx3-1/Stk4/Grhl2/Ar/Dll1/Grhl3/Spry1/Dlc1/Notch1/Stil/Irx2/Sall1/Abl2/Pgf/Dag1/Btrc/Hhex/Prkx/Vegfa/Tsc1/Sostdc1/Adamts12/Nup50/Cfc1/Fzd1/Ret/Specc1l/Stox1/Cxcr2/Fzd2/Zic2/Dchs1/Tulp3/Hhip/Sfrp2/Abl1/Adamts16/Kif3a/Egf/Ptk7/Sox9/Setd2/Alx1/Cc2d2a/Yap1/Pbx1/Eya1/Shroom3/Csf1/Tbx3/Tnc/Nfatc3/Shh/Klhl3/Pik3cd/Fgf10/Psen1/Alox12/Megf8/Greb1l/Ext1/Ctnnb1/Tea…
Blue-Brown	Blue-Brown	GO:0071772	response to BMP	86/6370	153/14958	0.000448045	0.000448045	0.045693	65960/56198/12155/18128/23893/94187/17125/13380/66042/21809/211739/239337/12845/380664/12168/14362/58994/20319/11350/320460/66313/333088/12393/243833/21814/20660/22284/269878/14479/14042/75788/69121/108153/238057/12562/18007/22057/68799/12161/71950/19042/16007/69585/13590/217342/20377/17702/17129/12824/78558/17128/21419/17701/11416/12162/14118/16542/54612/12160/241324/18129/17126/22408/16842/6964…	86	Twsg1/Heyl/Bmp15/Notch1/Grem2/Zfp423/Smad1/Dkk1/Sostdc1/Tgfb3/Vstm2a/Adamts12/Comp/Lemd3/Bmpr2/Fzd1/Smpd3/Sfrp2/Abl1/Vwc2l/Smurf2/Kcp/Runx2/Zfp128/Tgfbr3/Sorl1/Usp9x/Megf8/Usp15/Ext1/Smurf1/Chrdl2/Adamts7/Gdf7/Cdh5/Neo1/Tob1/Rgmb/Bmp6/Nanog/Ppm1a/Ccn1/Hjv/Lefty1/Ube2o/Sfrp1/Msx2/Smad5/Col2a1/Htra3/Smad4/Tfap2b/Msx1/Slc33a1/Bmp7/Fbn1/Kdr/Sfrp5/Bmp5/Crb2/Notch2/Smad2/Wnt1/Lef1/Fam83g/Numa1/Cav1/Cri…
Blue-Brown	Blue-Brown	GO:0071773	cellular response to BMP stimulus	86/6370	153/14958	0.000448045	0.000448045	0.045693	65960/56198/12155/18128/23893/94187/17125/13380/66042/21809/211739/239337/12845/380664/12168/14362/58994/20319/11350/320460/66313/333088/12393/243833/21814/20660/22284/269878/14479/14042/75788/69121/108153/238057/12562/18007/22057/68799/12161/71950/19042/16007/69585/13590/217342/20377/17702/17129/12824/78558/17128/21419/17701/11416/12162/14118/16542/54612/12160/241324/18129/17126/22408/16842/6964…	86	Twsg1/Heyl/Bmp15/Notch1/Grem2/Zfp423/Smad1/Dkk1/Sostdc1/Tgfb3/Vstm2a/Adamts12/Comp/Lemd3/Bmpr2/Fzd1/Smpd3/Sfrp2/Abl1/Vwc2l/Smurf2/Kcp/Runx2/Zfp128/Tgfbr3/Sorl1/Usp9x/Megf8/Usp15/Ext1/Smurf1/Chrdl2/Adamts7/Gdf7/Cdh5/Neo1/Tob1/Rgmb/Bmp6/Nanog/Ppm1a/Ccn1/Hjv/Lefty1/Ube2o/Sfrp1/Msx2/Smad5/Col2a1/Htra3/Smad4/Tfap2b/Msx1/Slc33a1/Bmp7/Fbn1/Kdr/Sfrp5/Bmp5/Crb2/Notch2/Smad2/Wnt1/Lef1/Fam83g/Numa1/Cav1/Cri…
Blue-Brown	Blue-Brown	GO:0008544	epidermis development	140/6370	265/14958	0.000449412	0.000449412	0.045693	13649/109620/58231/252973/13388/230824/320713/16001/18194/230709/18128/19041/11977/71529/12192/16011/81535/13380/18992/66042/170644/235505/74155/228357/17920/791260/21781/16568/72333/64817/20682/56407/15182/232174/22601/13607/20423/17921/329421/14165/93691/28114/19164/58208/12387/72383/99683/224796/105782/223227/18053/12367/171166/14284/12023/16449/21926/11886/286940/21821/380614/18015/14388/3176…	140	Egfr/Dsp/Stk4/Grhl2/Dll1/Grhl3/Mysm1/Igf1r/Nsdhl/Zmpste24/Notch1/Ppl/Atp7a/Kazn/Zfp36l1/Igfbp5/Sgpp1/Dkk1/Pou3f2/Sostdc1/Ubn1/Cd109/Errfi1/Lrp4/Myo6/Tomt/Tfdp1/Kif3a/Palld/Svep1/Sox9/Trpc4ap/Hdac2/Cyp26b1/Yap1/Eda/Shh/Myo7a/Myo3b/Fgf10/Klf7/Nsun2/Psen1/Bcl11b/Ctnnb1/Cnfn/Sec24b/Clic5/Scrib/Sox21/Ngfr/Casp3/Mcoln3/Fosl2/Barx2/Jag1/Tnf/Asah1/Flnb/Ift88/Intu/Nf1/Gab1/Klk14/Slitrk6/Evpl/Lgr5/Insr/Pou…
Blue-Brown	Blue-Brown	GO:0001841	neural tube formation	75/6370	131/14958	0.000485342	0.000485342	0.0473551	56044/19335/105278/330409/12370/30841/234366/58231/252973/230824/50768/20460/58198/11352/64930/18141/14362/74392/57265/22772/22158/20319/11350/71461/235626/216285/231214/27428/20423/21677/99683/238057/106042/105782/12367/270685/13544/56274/100169/225876/59024/20377/22084/81896/207304/93760/140570/232906/11783/14312/12162/22034/24069/12808/20997/24136/245866/54612/22289/12160/78783/14368/654470/10…	75	Rala/Rab23/Cdk20/Cecr2/Casp8/Kdm2b/Gatad2a/Stk4/Grhl2/Grhl3/Dlc1/Stil/Sall1/Abl2/Tsc1/Nup50/Fzd1/Specc1l/Fzd2/Zic2/Tulp3/Sfrp2/Abl1/Ptk7/Setd2/Alx1/Cc2d2a/Shroom3/Shh/Tead2/Sec24b/Gdf7/Prickle1/Scrib/Casp3/Mthfd1l/Dvl3/Stk3/Phactr4/Kdm2a/Med12/Sfrp1/Tsc2/Ift122/Hectd1/Arid1a/Plxnb2/Arhgap35/Apaf1/Brd2/Bmp7/Traf6/Sufu/Cobl/T/Zeb2/Ift52/Sfrp5/Kdm6a/Bmp5/Brpf1/Fzd6/Tctn1/Mthfd1/Ift172/Mthfr/Tfap2a/O…
Blue-Brown	Blue-Brown	GO:0014068	positive regulation of phosphatidylinositol 3-kinase signaling	44/6370	70/14958	0.000488697	0.000488697	0.0473551	18095/16001/107449/22339/13645/20682/12402/11542/235611/26563/54635/17926/13179/14062/21926/19699/16452/14063/18213/12985/18806/16337/71785/11600/18596/18212/12803/13869/16542/21687/109270/20354/14360/12359/14254/83490/72446/93759/14083/93735/26564/14268/21808/13866	44	Nkx3-1/Igf1r/Unc5b/Vegfa/Egf/Sox9/Cbl/Adora3/Plxnb1/Ror1/Pdgfc/Myoc/Dcn/F2r/Tnf/Reln/Jak2/F2rl1/Ntrk3/Csf3/Pld2/Insr/Pdgfd/Angpt1/Pdgfrb/Ntrk2/Cntf/Erbb4/Kdr/Tek/Prr5/Sema4d/Fyn/Cat/Flt1/Pik3ap1/Prr5l/Sirt1/Ptk2/Wnt16/Ror2/Fn1/Tgfb2/Erbb2
Blue-Brown	Blue-Brown	GO:0044782	cilium organization	170/6370	329/14958	0.00049129	0.00049129	0.0473551	622408/19335/13589/230872/71137/74682/544696/241112/72421/74362/74569/217705/20460/110082/94187/69329/244585/78802/13196/64009/26942/69707/237625/73692/22772/109065/214552/219103/109242/271127/16568/18541/100039953/74201/72507/231214/22601/110084/192176/18004/52028/16886/209586/213402/241516/72569/68121/104362/66573/22141/320634/77048/98878/73301/78801/218294/227736/212517/246102/329795/68259/757…	170	Mcidas/Rab23/Mapre1/Crocc/Rfx4/Wdr35/Tbc1d32/Catip/Ttc30b/Spag17/Ttc17/Fam161b/Stil/Dnah5/Zfp423/Cfap206/Rpgrip1l/Ttc30a1/Asap1/Syne1/Spag1/Iqcg/Pla2g3/Cplane1/Zic2/Dnaaf2/Cep164/Cenpj/Kif24/Adamts16/Kif3a/Pcnt/Gfy/Cep97/Dzip1l/Cc2d2a/Yap1/Dnah1/Flna/Nek1/Bbs1/Limk2/Nudcd3/Armc2/Fsip2/Bbs5/Cep70/Meig1/Dzip1/Tub/Ocrl/Cep83/Ehd4/Ttc29/Ak7/Cdc14b/Cfap157/Cfap44/Rttn/Tmem67/Ift80/Lca5/Rfx2/Mns1/Ehd3/…
Blue-Brown	Blue-Brown	GO:0007411	axon guidance	125/6370	234/14958	0.000499028	0.000499028	0.0473551	243967/16971/114873/13508/13837/18131/16574/65254/18128/19274/12569/269116/13138/18846/17181/12661/74734/11658/13176/107449/22339/16392/26456/16572/12168/73191/268721/218877/18261/22772/20320/18209/18844/22326/54713/20423/93691/23964/58208/269878/231044/14042/235611/20562/75847/238057/13844/18424/18007/70433/18053/11603/20356/20563/21375/16869/212168/19699/228994/16005/18124/20355/270190/18998/10…	125	Ntn5/Lrp1/Dscaml1/Dscam/Epha3/Notch3/Kif5c/Dpysl5/Notch1/Ptprm/Cdk5r1/Nfasc/Dag1/Plxna3/Matn2/Chl1/Rhoh/Alcam/Dcc/Unc5b/Vegfa/Isl1/Sema4g/Kif5a/Bmpr2/Fezf1/Zswim8/Sema3g/Ocm/Zic2/Nptn/Ntn3/Plxna1/Vax1/Fezf2/Shh/Klf7/Tenm2/Bcl11b/Megf8/Gbx1/Ext1/Plxnb1/Slit1/Crppa/Gdf7/Ephb2/Otx2/Neo1/Draxin/Ngfr/Agrn/Sema5a/Slit2/Tbr1/Lhx1/Zswim4/Reln/Ythdf1/Igfals/Nr4a3/Sema4f/Ephb1/Pou4f3/Celsr3/Plxnc1/Pou4f2/S…
Blue-Brown	Blue-Brown	GO:0050808	synapse organization	233/6370	465/14958	0.000540149	0.000540149	0.050417	229715/14401/16716/12565/64085/76742/21844/29819/71974/13837/67703/11538/16001/12569/16979/269116/56808/232560/70598/269788/232813/245450/11352/13138/223666/228942/320747/242662/216856/545156/18708/18430/16560/22346/26416/246316/15550/382018/18750/13380/12558/64930/14811/24088/19268/14362/231637/14804/21960/170571/14812/210274/217480/69597/242384/228357/17920/16154/20320/80883/11350/22631/319387/…	233	Amigo1/Gabrb2/Ky/Cdh9/Clstn2/Snx27/Tiam1/Stau2/Prmt3/Epha3/Kirrel3/Adnp/Igf1r/Cdk5r1/Lrrn1/Nfasc/Cacna2d2/Caprin2/Filip1/Lhfpl4/Shisa7/Slitrk2/Abl2/Dag1/Arhgap39/Cbln4/Lingo4/Rims3/Nlgn2/Kalrn/Pik3r1/Oxtr/Kif1a/Vhl/Mapk14/Lgi2/Htr1a/Unc13a/Prkca/Dkk1/Cdh2/Tsc1/Grin2a/Tlr2/Ptprf/Fzd1/Ssh1/Grid2/Tnr/Cntnap4/Grin2b/Shank2/Dgkb/Afg3l2/Lingo2/Lrp4/Myo6/Il10ra/Nptn/Ntng1/Abl1/Ywhaz/Adgrl3/Sez6l/Pgrmc1/…
Blue-Brown	Blue-Brown	GO:0031032	actomyosin structure organization	106/6370	195/14958	0.000570469	0.000570469	0.0523882	13009/13823/26934/50768/18761/268970/319710/223864/18708/19130/225288/64930/21809/20194/76707/78321/230837/50875/21336/11350/233977/218952/15182/17868/235041/20410/242506/213435/56717/17906/12797/68178/17926/226041/26554/18595/71960/102098/11856/12704/58800/18479/68732/21812/109689/328572/234094/13821/68075/18175/24131/19084/226352/74103/17128/18596/18816/242687/54132/72754/14248/19353/68606/2241…	106	Csrp3/Epb41l3/Racgap1/Dlc1/Prkcq/Arhgap28/Frmd6/Rapgef3/Pik3r1/Prox1/Fhod3/Tsc1/Tgfb3/S100a10/Clasp1/Ankrd23/Asap3/Tmod3/Tacr1/Abl1/Ppfia1/Fermt2/Hdac2/Mybpc3/Kank2/Sorbs3/Frmd3/Mylk3/Mtor/Myl2/Cnn1/Cgnl1/Myoc/Pgm5/Cul3/Pdgfra/Myh14/Arhgef18/Arhgap6/Cit/Trpm7/Pak1/Carmil1/Tgfbr1/Arrb1/Ep300/Arhgef10/Epb41l1/Lurap1/Nrap/Ldb3/Prkar1a/Epb41l5/Nebl/Smad4/Pdgfrb/Serpinf2/Wasf2/Pdlim1/Arhgef10l/Flii/Ra…
Blue-Brown	Blue-Brown	GO:0035107	appendage morphogenesis	83/6370	148/14958	0.00061467	0.00061467	0.0545668	58250/19335/252973/231470/235320/544696/18128/65964/11977/58198/244585/21405/13380/12288/320145/73692/16764/228357/22158/20319/18541/20682/216285/15182/232174/18514/21386/12393/20423/14165/19164/269878/14042/12387/14673/16973/53614/21821/20689/226844/380614/65973/17702/81896/70661/242022/12824/17128/106633/21419/11694/234740/17701/19378/14633/12125/12162/245866/213081/239405/12904/16917/18129/168…	83	Chst11/Rab23/Grhl2/Fras1/Zbtb16/Tbc1d32/Notch1/Map3k20/Atp7a/Sall1/Rpgrip1l/Hnf1a/Dkk1/Cacna1c/Sp8/Cplane1/Aff3/Lrp4/Tulp3/Sfrp2/Pcnt/Sox9/Alx1/Hdac2/Cyp26b1/Pbx1/Tbx3/Runx2/Shh/Fgf10/Psen1/Megf8/Ext1/Ctnnb1/Gna12/Lrp5/Reck/Ift88/Sall3/Flvcr1/Intu/Asph/Msx2/Ift122/Sik3/Frem2/Col2a1/Smad4/Ift140/Tfap2b/Alx3/Tmem231/Msx1/Aldh1a2/Gli2/Bcl2l11/Bmp7/Ift52/Wdr19/Rspo2/Crabp2/Lmx1b/Notch2/Lef1/Fgfr2/Sho…
Blue-Brown	Blue-Brown	GO:0035108	limb morphogenesis	83/6370	148/14958	0.00061467	0.00061467	0.0545668	58250/19335/252973/231470/235320/544696/18128/65964/11977/58198/244585/21405/13380/12288/320145/73692/16764/228357/22158/20319/18541/20682/216285/15182/232174/18514/21386/12393/20423/14165/19164/269878/14042/12387/14673/16973/53614/21821/20689/226844/380614/65973/17702/81896/70661/242022/12824/17128/106633/21419/11694/234740/17701/19378/14633/12125/12162/245866/213081/239405/12904/16917/18129/168…	83	Chst11/Rab23/Grhl2/Fras1/Zbtb16/Tbc1d32/Notch1/Map3k20/Atp7a/Sall1/Rpgrip1l/Hnf1a/Dkk1/Cacna1c/Sp8/Cplane1/Aff3/Lrp4/Tulp3/Sfrp2/Pcnt/Sox9/Alx1/Hdac2/Cyp26b1/Pbx1/Tbx3/Runx2/Shh/Fgf10/Psen1/Megf8/Ext1/Ctnnb1/Gna12/Lrp5/Reck/Ift88/Sall3/Flvcr1/Intu/Asph/Msx2/Ift122/Sik3/Frem2/Col2a1/Smad4/Ift140/Tfap2b/Alx3/Tmem231/Msx1/Aldh1a2/Gli2/Bcl2l11/Bmp7/Ift52/Wdr19/Rspo2/Crabp2/Lmx1b/Notch2/Lef1/Fgfr2/Sho…
Blue-Brown	Blue-Brown	GO:0097485	neuron projection guidance	125/6370	235/14958	0.000622943	0.000622943	0.0545668	243967/16971/114873/13508/13837/18131/16574/65254/18128/19274/12569/269116/13138/18846/17181/12661/74734/11658/13176/107449/22339/16392/26456/16572/12168/73191/268721/218877/18261/22772/20320/18209/18844/22326/54713/20423/93691/23964/58208/269878/231044/14042/235611/20562/75847/238057/13844/18424/18007/70433/18053/11603/20356/20563/21375/16869/212168/19699/228994/16005/18124/20355/270190/18998/10…	125	Ntn5/Lrp1/Dscaml1/Dscam/Epha3/Notch3/Kif5c/Dpysl5/Notch1/Ptprm/Cdk5r1/Nfasc/Dag1/Plxna3/Matn2/Chl1/Rhoh/Alcam/Dcc/Unc5b/Vegfa/Isl1/Sema4g/Kif5a/Bmpr2/Fezf1/Zswim8/Sema3g/Ocm/Zic2/Nptn/Ntn3/Plxna1/Vax1/Fezf2/Shh/Klf7/Tenm2/Bcl11b/Megf8/Gbx1/Ext1/Plxnb1/Slit1/Crppa/Gdf7/Ephb2/Otx2/Neo1/Draxin/Ngfr/Agrn/Sema5a/Slit2/Tbr1/Lhx1/Zswim4/Reln/Ythdf1/Igfals/Nr4a3/Sema4f/Ephb1/Pou4f3/Celsr3/Plxnc1/Pou4f2/S…
Blue-Brown	Blue-Brown	GO:0090630	activation of GTPase activity	56/6370	94/14958	0.000650656	0.000650656	0.0561307	271981/57915/21844/231532/245638/107746/64930/71544/18720/71310/29809/223754/230972/52850/67016/243621/19417/105782/67299/244668/380711/97761/381605/228850/381085/12929/98910/18213/234094/18003/232201/108911/241694/13836/13605/210789/74206/72238/100855/209478/13835/109934/76795/234072/23805/99326/54324/74694/23790/214137/217692/54610/19419/55985/102075/70296	56	Tbck/Tbc1d1/Tiam1/Arhgap24/Tbc1d8b/Rapgef1/Tsc1/Arhgap42/Pip5k1a/Tbc1d9/Rabgap1l/Tbc1d22a/Arhgef16/Sgsm1/Tbc1d2b/Iqsec3/Rasgrf1/Scrib/Dock7/Sipa1l2/Rap1gap2/Sgsm2/Tbc1d2/Ralgapb/Tbc1d22b/Crkl/Usp6nl/Ntrk3/Arhgef10/Nedd9/Arhgap25/Rcc2/Ralgapa2/Epha2/Ect2/Tbc1d4/Sipa1l3/Tbc1d5/Tbc1d14/Tbc1d12/Epha1/Abr/Tbc1d9b/Adprhl1/Apc2/Garnl3/Arhgef5/Tbc1d30/Coro1c/Arhgap29/Sipa1l1/Tbc1d8/Rasgrp1/Cxcl13/Plekhg4…
Blue-Brown	Blue-Brown	GO:0060828	regulation of canonical Wnt signaling pathway	121/6370	227/14958	0.000678022	0.000678022	0.0576185	16348/72043/13649/50873/58231/72345/66072/18128/232560/21372/12234/15242/68031/78560/26416/14366/107746/13380/12558/66042/233328/16392/211383/19043/20668/14362/27041/228357/16646/232341/20319/14369/13645/71461/20682/74996/15182/22601/13607/21887/407821/20423/68151/14165/12550/19164/140577/18033/50722/11865/69601/70495/103978/16469/106042/70433/84092/18163/21888/29806/53614/56274/20356/97064/19042…	121	Invs/Sulf2/Egfr/Prkn/Stk4/Amer1/Sdhaf2/Notch1/Caprin2/Tbl1x/Btrc/Hhex/Rnf146/Adgra2/Mapk14/Fzd4/Rapgef1/Dkk1/Cdh2/Sostdc1/Lrrk1/Isl1/Amer3/Ppm1b/Sox13/Fzd1/G3bp1/Lrp4/Kpna1/Wnk1/Sfrp2/Fzd7/Egf/Ptk7/Sox9/Usp47/Hdac2/Yap1/Eda/Tle3/Znrf3/Shh/Wls/Fgf10/Cdh1/Psen1/Ankrd6/Nfkb1/Dkkl1/Arntl/Dab2ip/Atp6ap2/Gpc5/Jrk/Prickle1/Draxin/Usp8/Ctnnd2/Tle4/Limd1/Reck/Stk3/Sema5a/Wwtr1/Ppm1a/Cdk14/Foxo3/Fgfr3/Chd8…
Blue-Brown	Blue-Brown	GO:0072175	epithelial tube formation	89/6370	161/14958	0.000750828	0.000750828	0.0628673	56044/19335/105278/330409/12370/30841/234366/58231/252973/230824/50768/20460/16372/58198/11352/22339/64930/18141/14362/19713/74392/57265/22772/22158/20319/11350/13645/71461/20682/235626/216285/231214/27428/20423/18707/14165/12387/21677/99683/238057/106042/105782/12367/270685/13544/56274/100169/15209/225876/59024/20377/22084/81896/207304/93760/140570/232906/11783/20681/14312/12162/22034/24069/1457…	89	Rala/Rab23/Cdk20/Cecr2/Casp8/Kdm2b/Gatad2a/Stk4/Grhl2/Grhl3/Dlc1/Stil/Irx2/Sall1/Abl2/Vegfa/Tsc1/Nup50/Fzd1/Ret/Specc1l/Fzd2/Zic2/Tulp3/Sfrp2/Abl1/Egf/Ptk7/Sox9/Setd2/Alx1/Cc2d2a/Shroom3/Shh/Pik3cd/Fgf10/Ctnnb1/Tead2/Sec24b/Gdf7/Prickle1/Scrib/Casp3/Mthfd1l/Dvl3/Stk3/Phactr4/Hesx1/Kdm2a/Med12/Sfrp1/Tsc2/Ift122/Hectd1/Arid1a/Plxnb2/Arhgap35/Apaf1/Sox8/Brd2/Bmp7/Traf6/Sufu/Gdnf/Wnt4/Cobl/T/Zeb2/Ift…
Blue-Brown	Blue-Brown	GO:0046580	negative regulation of Ras protein signal transduction	35/6370	54/14958	0.000803477	0.000803477	0.0655842	114713/320484/24063/50768/216805/11352/12053/231532/77446/107746/71544/227743/66863/69601/13844/17926/24066/26554/18015/330171/14121/330863/232906/193385/216831/11549/170731/21858/16412/19414/70527/107351/320271/21808/21927	35	Rasa2/Rasal3/Spry1/Dlc1/Flcn/Abl2/Bcl6/Arhgap24/Heg1/Rapgef1/Arhgap42/Mapkap1/Lztr1/Dab2ip/Ephb2/Myoc/Spry4/Cul3/Nf1/Kctd10/Fbp1/Trim67/Arhgap35/Ripor2/Arhgap44/Adra1a/Mfn2/Timp2/Itgb1/Rasa3/Stambp/Kank1/Scai/Tgfb2/Tnfaip1
Blue-Brown	Blue-Brown	GO:0071559	response to transforming growth factor beta	112/6370	209/14958	0.00081667	0.00081667	0.0655842	58250/65960/14828/14281/17700/24063/16948/16001/216805/170749/12912/12825/22612/93836/17125/12192/170676/26401/68371/80288/21809/278507/235505/380664/20679/216190/108075/320910/72183/230597/20682/218952/11502/66354/105352/66313/53378/19017/21814/12843/22284/14479/75788/18787/11491/12193/12562/16189/21813/16420/14538/21825/171463/21812/80707/19042/12929/328572/13433/114716/11545/17129/71785/19013/…	112	Chst11/Twsg1/Hspa5/Fos/Mstn/Spry1/Lox/Igf1r/Flcn/Mtmr4/Creb1/Col3a1/Yes1/Rnf111/Smad1/Zfp36l1/Peg10/Map3k1/Pbld1/Bcl9l/Tgfb3/Wfikkn2/Cd109/Lemd3/Sox6/Appl2/Ltbp4/Itgb8/Snx6/Zfyve9/Sox9/Fermt2/Adam9/Snw1/Dusp22/Smurf2/Sdcbp/Ppargc1a/Tgfbr3/Col1a2/Usp9x/Usp15/Smurf1/Serpine1/Adam17/Zfp36l2/Cdh5/Il4/Tgfbr2/Itgb6/Gcnt2/Thbs1/Il17rd/Tgfbr1/Wwox/Ppm1a/Crkl/Ep300/Dnmt1/Spred2/Parp1/Smad5/Pdgfd/Ppara/Epb…
Blue-Brown	Blue-Brown	GO:0042475	odontogenesis of dentin-containing tooth	47/6370	77/14958	0.000823329	0.000823329	0.0655842	13388/320100/66042/20866/228357/58994/208659/15182/13607/12977/207209/12393/20423/14165/58208/18787/12387/18053/18595/16420/21821/16403/17702/19013/22422/17701/14633/94220/12125/12162/22034/13608/11698/239405/16842/18016/56640/238384/18383/11481/68668/171211/319757/12675/21416/16450/13390	47	Dll1/Relt/Sostdc1/Stim1/Lrp4/Smpd3/Fam20a/Hdac2/Eda/Csf1/Ccdc154/Runx2/Shh/Fgf10/Bcl11b/Serpine1/Ctnnb1/Ngfr/Pdgfra/Itgb6/Ift88/Itga6/Msx2/Ppara/Wnt7b/Msx1/Gli2/Cnnm4/Bcl2l11/Bmp7/Traf6/Edar/Ambn/Rspo2/Lef1/Nf2/Klk4/Slc24a4/Tnfrsf11b/Acvr2b/Klk5/Edaradd/Smo/Chuk/Tcf7l2/Jag2/Dlx1
Blue-Brown	Blue-Brown	GO:0010810	regulation of cell-substrate adhesion	111/6370	207/14958	0.000833359	0.000833359	0.0655842	110829/16971/11601/58231/13837/50768/18128/13138/12053/18708/14366/26921/22339/64930/54156/20194/76707/56838/20440/18792/11350/14369/230379/218952/56348/12361/64074/192176/105352/12977/29875/110616/18167/68813/107581/12491/18787/18754/74030/17926/67896/24066/22288/94214/16449/70450/11856/22330/68732/14538/21825/50918/12929/16007/68169/16452/18015/19262/16403/14343/18073/18003/226352/12501/110253/…	111	Lims1/Lrp1/Angpt2/Stk4/Epha3/Dlc1/Notch1/Dag1/Bcl6/Pik3r1/Fzd4/Map4k4/Vegfa/Tsc1/Egfl6/S100a10/Clasp1/Ccl28/St6gal1/Plau/Abl1/Fzd7/Acer2/Fermt2/Hsd17b12/Cask/Smoc2/Flna/Dusp22/Csf1/Iqgap1/Atxn3/Npy2r/Dock5/Col16a1/Cd36/Serpine1/Prkce/Rin2/Myoc/Ccdc80/Spry4/Utrn/Spock2/Jag1/Unc13d/Arhgap6/Vcl/Carmil1/Gcnt2/Thbs1/Myadm/Crkl/Ccn1/Ndnf/Jak2/Nf1/Ptpra/Itga6/Fut1/Nid1/Nedd9/Epb41l5/Cd3e/Triobp/Postn/Rc…
Blue-Brown	Blue-Brown	GO:0010761	fibroblast migration	36/6370	56/14958	0.000852388	0.000852388	0.0655842	23942/22682/18720/216190/29875/18754/14158/14673/230917/18479/21825/22084/18481/108911/18858/18133/18854/54132/19353/74117/21961/20541/319565/50525/16412/83397/23790/72446/16416/14083/20397/18214/68465/71371/20971/67384	36	Mta2/Zfand5/Pip5k1a/Appl2/Iqgap1/Prkce/Fer/Gna12/Tmem201/Pak1/Thbs1/Tsc2/Pak3/Rcc2/Pmp22/Ccn3/Pml/Pdlim1/Rac1/Actr3/Tns1/Slc8a1/Syne2/Spag6l/Itgb1/Akap12/Coro1c/Prr5l/Itgb3/Ptk2/Sgpl1/Ddr2/Adipor2/Arid5b/Sdc4/Bag4
Blue-Brown	Blue-Brown	GO:0032835	glomerulus development	36/6370	56/14958	0.000852388	0.000852388	0.0655842	56198/16194/72043/11601/67703/18131/18128/12267/19713/74055/14042/211401/18595/16449/97064/12828/71602/228790/15978/18073/71785/12043/11600/18596/13809/11622/11826/12162/21687/18129/12633/240725/16416/16779/93840/66277	36	Heyl/Il6ra/Sulf2/Angpt2/Kirrel3/Notch3/Notch1/C3ar1/Ret/Plce1/Ext1/Mtss1/Pdgfra/Jag1/Wwtr1/Col4a3/Myo1e/Asxl1/Ifng/Nid1/Pdgfd/Bcl2/Angpt1/Pdgfrb/Enpep/Ahr/Aqp1/Bmp7/Tek/Notch2/Cflar/Sulf1/Itgb3/Lamb2/Vangl2/Klf15
Blue-Brown	Blue-Brown	GO:0033002	muscle cell proliferation	116/6370	218/14958	0.000940455	0.000940455	0.0713954	105278/16194/11727/13649/18131/16001/18128/17874/21752/20841/19766/19222/545156/17125/18708/18160/26416/100017/16011/18750/68050/22339/21809/78943/18392/12267/208727/21336/16646/58994/16159/21929/72508/16009/70417/15182/22601/211770/20181/23966/27401/19017/20423/22062/56717/268697/21814/11684/67367/12387/12797/20846/14673/60611/20848/16163/11504/26413/21813/70008/21926/18479/21825/21812/14739/192…	116	Cdk20/Il6ra/Ang/Egfr/Notch3/Igf1r/Notch1/Myd88/Tert/Zfp143/Ripk1/Ptgir/Kalrn/Smad1/Pik3r1/Npr1/Mapk14/Ldlrap1/Igfbp5/Prkca/Akirin1/Vegfa/Tgfb3/Ern1/Orc1/C3ar1/Hdac4/Tacr1/Kpna1/Smpd3/Il12a/Tnfaip3/Rps6kb1/Igfbp3/Megf10/Hdac2/Yap1/Trib1/Rxra/Tenm4/Skp2/Ppargc1a/Shh/Trp73/Mtor/Ccnb1/Tgfbr3/Alox12/Paxbp1/Ctnnb1/Cnn1/Stat1/Gna12/Foxj2/Stat3/Il13/Adamts1/Mapk1/Tgfbr2/Ace2/Tnf/Pak1/Thbs1/Tgfbr1/S1pr2/P…
Blue-Brown	Blue-Brown	GO:0098739	import across plasma membrane	89/6370	162/14958	0.000976345	0.000976345	0.0731447	16523/20512/20518/330064/55963/98660/17250/226999/11554/107723/16529/18627/12288/16521/12790/64177/14580/246788/20499/279561/18216/232341/223604/213053/11928/215113/331004/14081/270028/19164/12491/57738/20498/232333/15874/70008/21926/56643/21825/20497/67473/277468/16517/94045/20529/15978/102680/14816/20505/74051/620592/193034/16513/19736/21366/106957/20502/57138/105243/16524/20510/20541/170441/26…	89	Kcnj8/Slc1a3/Slc22a2/Slc5a6/Slc1a4/Atp1a2/Abcc1/Slc9a2/Adrb1/Slc12a6/Kcnk5/Per2/Cacna1c/Kcnj5/Cnga3/Trpv6/Gfap/Trpv3/Slc12a7/Wnk3/Ntsr1/Wnk1/Kcnk9/Slc39a14/Atp1a1/Slc43a2/Slc9a9/Acsl1/Fam155a/Psen1/Cd36/Slc15a2/Slc12a4/Slc6a1/Iapp/Ace2/Tnf/Slc15a1/Thbs1/Slc12a3/Slc47a1/Slc39a12/Kcnj16/P2rx5/Slc31a1/Ifng/Slc6a20a/Grm1/Slc34a1/Steap2/Tmem28/Trpv1/Kcnj10/Rgs4/Slc6a6/Slc39a6/Slc16a2/Slc12a5/Slc9a3/Kc…
Blue-Brown	Blue-Brown	GO:0060271	cilium assembly	154/6370	299/14958	0.00105285	0.00105285	0.0778516	622408/19335/13589/230872/71137/74682/544696/74362/20460/110082/94187/69329/244585/13196/64009/26942/69707/237625/73692/109065/214552/219103/109242/271127/16568/18541/100039953/74201/72507/231214/22601/110084/192176/18004/52028/16886/209586/213402/241516/72569/68121/104362/66573/320634/77048/98878/78801/218294/227736/212517/329795/68259/19725/17427/57440/11567/239591/244653/21821/209012/97064/380…	154	Mcidas/Rab23/Mapre1/Crocc/Rfx4/Wdr35/Tbc1d32/Spag17/Stil/Dnah5/Zfp423/Cfap206/Rpgrip1l/Asap1/Syne1/Spag1/Iqcg/Pla2g3/Cplane1/Dnaaf2/Cep164/Cenpj/Kif24/Adamts16/Kif3a/Pcnt/Gfy/Cep97/Dzip1l/Cc2d2a/Yap1/Dnah1/Flna/Nek1/Bbs1/Limk2/Nudcd3/Armc2/Fsip2/Bbs5/Cep70/Meig1/Dzip1/Ocrl/Cep83/Ehd4/Ak7/Cdc14b/Cfap157/Cfap44/Tmem67/Ift80/Rfx2/Mns1/Ehd3/Avil/Ttll8/Hydin/Ift88/Ulk4/Wwtr1/Intu/Cep41/Dnaaf5/Cfap70/T…
Blue-Brown	Blue-Brown	GO:0016236	macroautophagy	108/6370	202/14958	0.00111277	0.00111277	0.0812281	100504663/75669/19335/211134/68728/320528/50873/56085/72145/217893/244962/67846/271221/64930/24088/17772/74781/77573/13663/226407/104009/192656/56717/68053/319801/74244/59026/17281/15944/19164/75788/94232/80743/108083/237782/225326/13179/16189/54396/118449/20924/73205/100756/230784/72175/21821/66615/100502698/245860/12421/108079/56312/75747/18145/100226/22084/117150/22241/18718/192652/140742/1385…	108	Atg14/Pik3r4/Rab23/Lzts1/Trp53inp2/Vps13c/Prkn/Ubqln1/Wdfy3/Pacs2/Snx14/Tmem39a/Rubcnl/Tsc1/Tlr2/Mtm1/Wipi2/Vps33a/Ei24/Rab3gap1/Qsox1/Ripk2/Mtor/Ubxn2b/Tigar/Atg7/Huwe1/Fyco1/Irgm1/Psen1/Smurf1/Ubqln4/Vps16/Pip4k2b/Smcr8/Pik3c3/Dcn/Il4/Irgm2/Synpo2/Supt5/C9orf72/Usp30/Sesn2/Mfsd8/Ift88/Atg4b/Rubcn/Atg9a/Rb1cc1/Prkaa2/Nupr1/Sesn3/Npc1/Stx12/Tsc2/Pip4k2c/Ulk1/Pip4k2a/Wdr81/Sesn1/Epm2a/Usp36/Epg5/Y…
Blue-Brown	Blue-Brown	GO:0007018	microtubule-based movement	177/6370	349/14958	0.00119093	0.00119093	0.0858325	74711/192195/16570/16348/29819/64933/66793/16574/381290/74682/269701/72421/74362/100502766/16576/11776/110082/71435/330355/16833/69329/78802/271639/16552/327954/16560/69707/228355/16569/75563/50850/16211/16561/67203/237625/54161/16572/103583/109065/71037/21336/109242/76895/73804/16568/11775/110084/26366/17762/52028/212670/77053/213402/241516/381917/12217/104362/17281/22141/15502/21338/320662/2145…	177	Ttll9/Ash1l/Kif3c/Invs/Stau2/Ap3m2/Efcab1/Kif5c/Atp2b4/Wdr35/Wdr66/Ttc30b/Spag17/Kifc1/Kif7/Ap3d1/Dnah5/Arhgap21/Dnah6/Ldhc/Cfap206/Ttc30a1/Adcy10/Kif12/Dnah2/Kif1a/Iqcg/Madd/Kif3b/Dnali1/Spast/Kpnb1/Kif1b/Nde1/Pla2g3/Copg1/Kif5a/Fbxw11/Dnaaf2/Prss55/Tacr1/Kif24/Bicd2/Kif2c/Kif3a/Ap3b2/Dnah1/Ceacam10/Mapt/Bbs1/Catsper2/Sun1/Armc2/Fsip2/Dnah3/Bsn/Meig1/Fyco1/Tub/Dnaja1/Tacr3/Casc1/Spg11/Rnase10/Tt…
Blue-Brown	Blue-Brown	GO:0030326	embryonic limb morphogenesis	70/6370	124/14958	0.00124445	0.00124445	0.0874756	58250/19335/252973/231470/235320/544696/18128/65964/58198/244585/21405/13380/12288/320145/73692/16764/228357/22158/20319/216285/15182/232174/18514/21386/12393/20423/19164/269878/12387/14673/16973/53614/21821/226844/380614/17702/81896/242022/17128/106633/11694/234740/17701/19378/14633/12125/12162/245866/213081/239405/12904/16917/18129/16842/20429/14368/277939/74019/14119/14613/21418/230857/13798/1…	70	Chst11/Rab23/Grhl2/Fras1/Zbtb16/Tbc1d32/Notch1/Map3k20/Sall1/Rpgrip1l/Hnf1a/Dkk1/Cacna1c/Sp8/Cplane1/Aff3/Lrp4/Tulp3/Sfrp2/Alx1/Hdac2/Cyp26b1/Pbx1/Tbx3/Runx2/Shh/Psen1/Megf8/Ctnnb1/Gna12/Lrp5/Reck/Ift88/Flvcr1/Intu/Msx2/Ift122/Frem2/Smad4/Ift140/Alx3/Tmem231/Msx1/Aldh1a2/Gli2/Bcl2l11/Bmp7/Ift52/Wdr19/Rspo2/Crabp2/Lmx1b/Notch2/Lef1/Shox2/Fzd6/C2cd3/Traf3ip1/Fbn2/Gja5/Tfap2a/Ece1/En1/Med1/Gja1/Ror2…
Blue-Brown	Blue-Brown	GO:0035113	embryonic appendage morphogenesis	70/6370	124/14958	0.00124445	0.00124445	0.0874756	58250/19335/252973/231470/235320/544696/18128/65964/58198/244585/21405/13380/12288/320145/73692/16764/228357/22158/20319/216285/15182/232174/18514/21386/12393/20423/19164/269878/12387/14673/16973/53614/21821/226844/380614/17702/81896/242022/17128/106633/11694/234740/17701/19378/14633/12125/12162/245866/213081/239405/12904/16917/18129/16842/20429/14368/277939/74019/14119/14613/21418/230857/13798/1…	70	Chst11/Rab23/Grhl2/Fras1/Zbtb16/Tbc1d32/Notch1/Map3k20/Sall1/Rpgrip1l/Hnf1a/Dkk1/Cacna1c/Sp8/Cplane1/Aff3/Lrp4/Tulp3/Sfrp2/Alx1/Hdac2/Cyp26b1/Pbx1/Tbx3/Runx2/Shh/Psen1/Megf8/Ctnnb1/Gna12/Lrp5/Reck/Ift88/Flvcr1/Intu/Msx2/Ift122/Frem2/Smad4/Ift140/Alx3/Tmem231/Msx1/Aldh1a2/Gli2/Bcl2l11/Bmp7/Ift52/Wdr19/Rspo2/Crabp2/Lmx1b/Notch2/Lef1/Shox2/Fzd6/C2cd3/Traf3ip1/Fbn2/Gja5/Tfap2a/Ece1/En1/Med1/Gja1/Ror2…
Blue-Brown	Blue-Brown	GO:0032647	regulation of interferon-alpha production	18/6370	24/14958	0.00130378	0.00130378	0.0905281	15510/78781/230073/235626/268857/142980/20846/71586/170744/13205/19280/14255/81897/171285/13211/17381/12675/228607	18	Hspd1/Zc3hav1/Ddx58/Setd2/Nlrc3/Tlr3/Stat1/Ifih1/Tlr8/Ddx3x/Ptprs/Flt3/Tlr9/Havcr2/Dhx9/Mmp12/Chuk/Mavs
Blue-Brown	Blue-Brown	GO:1901888	regulation of cell junction assembly	110/6370	207/14958	0.00133295	0.00133295	0.0914386	229715/110829/16971/64085/29819/13837/67451/11538/50768/16979/16150/269788/245450/320747/216856/18708/18430/26921/107746/18750/13380/22339/64930/24088/20194/76707/14362/14804/17913/242384/11350/319387/218952/20450/105352/76965/243499/29875/53885/107581/99633/208188/76089/71228/13844/65945/242653/17926/11603/70008/60367/14735/210933/21926/11856/22330/69137/105827/14367/19262/396184/18213/239250/27…	110	Amigo1/Lims1/Lrp1/Clstn2/Stau2/Epha3/Pkp2/Adnp/Dlc1/Lrrn1/Ikbkb/Lhfpl4/Slitrk2/Lingo4/Nlgn2/Pik3r1/Oxtr/Map4k4/Rapgef1/Prkca/Dkk1/Vegfa/Tsc1/Tlr2/S100a10/Clasp1/Fzd1/Grid2/Myo1c/Lingo2/Abl1/Adgrl3/Fermt2/St8sia2/Dusp22/Slitrk1/Lrrtm4/Iqgap1/Nphp1/Col16a1/Adgrl2/Ghsr/Rapgef2/Dlg5/Ephb2/Clstn1/Cldn19/Myoc/Agrn/Ace2/Il1rapl2/Gpc4/Adgrb3/Tnf/Arhgap6/Vcl/Vstm5/Amigo2/Fzd5/Ptpra/Flrt1/Ntrk3/Slitrk6/Eph…
Blue-Brown	Blue-Brown	GO:0007416	synapse assembly	98/6370	182/14958	0.00136174	0.00136174	0.0922762	229715/14401/12565/64085/29819/67703/11538/16979/269788/245450/228942/320747/216856/18708/18430/246316/18750/13380/12558/24088/14362/14804/210274/242384/228357/17920/20320/319387/20450/53378/17762/76965/77596/243499/12217/12550/99633/235611/208188/71228/13844/65945/11603/60367/14735/210933/54725/69137/105827/12929/19699/14367/396184/18213/239250/270190/58991/50791/14712/12286/18164/74762/67453/18…	98	Amigo1/Gabrb2/Cdh9/Clstn2/Stau2/Kirrel3/Adnp/Lrrn1/Lhfpl4/Slitrk2/Cbln4/Lingo4/Nlgn2/Pik3r1/Oxtr/Lgi2/Prkca/Dkk1/Cdh2/Tlr2/Fzd1/Grid2/Shank2/Lingo2/Lrp4/Myo6/Nptn/Adgrl3/St8sia2/Sdcbp/Mapt/Slitrk1/Adgrf1/Lrrtm4/Bsn/Cdh1/Adgrl2/Plxnb1/Ghsr/Dlg5/Ephb2/Clstn1/Agrn/Il1rapl2/Gpc4/Adgrb3/Cadm1/Vstm5/Amigo2/Crkl/Reln/Fzd5/Flrt1/Ntrk3/Slitrk6/Ephb1/Ghrl/Magi2/Gnpat/Cacna1a/Nptx1/Mdga1/Slc25a46/Nrxn1/Clst…
Blue-Brown	Blue-Brown	GO:0001838	embryonic epithelial tube formation	83/6370	151/14958	0.00139086	0.00139086	0.0922762	56044/19335/105278/330409/12370/30841/234366/58231/252973/230824/50768/20460/16372/58198/11352/64930/18141/14362/19713/74392/57265/22772/22158/20319/11350/71461/20682/235626/216285/231214/27428/20423/12387/21677/99683/238057/106042/105782/12367/270685/13544/56274/100169/225876/59024/20377/22084/81896/207304/93760/140570/232906/11783/20681/14312/12162/22034/24069/14573/22417/12808/20997/24136/2458…	83	Rala/Rab23/Cdk20/Cecr2/Casp8/Kdm2b/Gatad2a/Stk4/Grhl2/Grhl3/Dlc1/Stil/Irx2/Sall1/Abl2/Tsc1/Nup50/Fzd1/Ret/Specc1l/Fzd2/Zic2/Tulp3/Sfrp2/Abl1/Ptk7/Sox9/Setd2/Alx1/Cc2d2a/Shroom3/Shh/Ctnnb1/Tead2/Sec24b/Gdf7/Prickle1/Scrib/Casp3/Mthfd1l/Dvl3/Stk3/Phactr4/Kdm2a/Med12/Sfrp1/Tsc2/Ift122/Hectd1/Arid1a/Plxnb2/Arhgap35/Apaf1/Sox8/Brd2/Bmp7/Traf6/Sufu/Gdnf/Wnt4/Cobl/T/Zeb2/Ift52/Sfrp5/Kdm6a/Bmp5/Brpf1/Fzd…
Blue-Brown	Blue-Brown	GO:1904754	positive regulation of vascular associated smooth muscle cell migration	15/6370	19/14958	0.00139378	0.00139378	0.0922762	16971/238130/11977/21752/16011/231637/29875/68813/11504/67299/18479/18124/17918/319757/18552	15	Lrp1/Dock4/Atp7a/Tert/Igfbp5/Ssh1/Iqgap1/Dock5/Adamts1/Dock7/Pak1/Nr4a3/Myo5a/Smo/Pcsk5
Blue-Brown	Blue-Brown	GO:0030509	BMP signaling pathway	80/6370	145/14958	0.00145619	0.00145619	0.0953001	65960/12155/18128/23893/94187/17125/13380/66042/21809/12845/380664/12168/14362/58994/20319/11350/320460/66313/333088/12393/243833/21814/20660/22284/269878/14479/14042/75788/69121/238057/12562/18007/22057/68799/12161/71950/19042/16007/69585/13590/217342/20377/17702/17129/78558/17128/21419/17701/11416/12162/14118/16542/54612/12160/241324/18129/17126/22408/16842/69640/101706/12389/50766/14314/11481/…	80	Twsg1/Bmp15/Notch1/Grem2/Zfp423/Smad1/Dkk1/Sostdc1/Tgfb3/Comp/Lemd3/Bmpr2/Fzd1/Smpd3/Sfrp2/Abl1/Vwc2l/Smurf2/Kcp/Runx2/Zfp128/Tgfbr3/Sorl1/Usp9x/Megf8/Usp15/Ext1/Smurf1/Chrdl2/Gdf7/Cdh5/Neo1/Tob1/Rgmb/Bmp6/Nanog/Ppm1a/Ccn1/Hjv/Lefty1/Ube2o/Sfrp1/Msx2/Smad5/Htra3/Smad4/Tfap2b/Msx1/Slc33a1/Bmp7/Fbn1/Kdr/Sfrp5/Bmp5/Crb2/Notch2/Smad2/Wnt1/Lef1/Fam83g/Numa1/Cav1/Crim1/Fstl1/Acvr2b/Sulf1/Hivep1/Rnf165/…
Blue-Brown	Blue-Brown	GO:0060560	developmental growth involved in morphogenesis	138/6370	267/14958	0.00155996	0.00155996	0.0999703	23945/16971/13508/50873/21844/20466/71955/24063/11538/18128/12569/116838/58198/18846/211232/382018/22339/26456/12168/218877/18261/21960/210108/18080/74132/20319/11350/13796/71461/20682/20983/22601/20450/17762/18844/12977/21923/18377/20423/29875/71751/14165/22284/269878/14042/75788/20562/12387/214585/233489/70433/65086/213084/21813/71653/73205/76901/54725/20356/20563/22330/225348/110058/29869/1686…	138	Mgll/Lrp1/Dscam/Prkn/Tiam1/Sin3a/Ist1/Spry1/Adnp/Notch1/Cdk5r1/Rims2/Sall1/Plxna3/Cpne9/Unc13a/Vegfa/Sema4g/Bmpr2/Sema3g/Ocm/Tnr/D130043K22Rik/Nin/Rnf6/Sfrp2/Abl1/Emx1/Ptk7/Sox9/Syt4/Yap1/St8sia2/Mapt/Plxna1/Csf1/Tnc/Omg/Shh/Iqgap1/Map3k13/Fgf10/Usp9x/Megf8/Ext1/Smurf1/Slit1/Ctnnb1/Spg11/Picalm/Draxin/Lpar3/Cdkl3/Tgfbr2/Shtn1/C9orf72/Jade2/Cadm1/Sema5a/Slit2/Vcl/Wdr36/Syt17/Ulk2/Lhx1/Pak1/Tmem108…
Blue-Brown	Blue-Brown	GO:0072006	nephron development	75/6370	135/14958	0.00156267	0.00156267	0.0999703	56198/16194/72043/11601/67703/13388/18131/18128/16372/58198/18654/22339/100534287/12267/19713/233651/74055/271127/20682/22601/18514/14048/20423/100503085/381157/14042/12387/211401/18595/16449/53421/16869/97064/22414/12828/71602/228790/15978/18073/71785/17128/21419/12043/11600/18596/13809/22422/59015/11622/11826/20681/12162/14573/13869/22417/21687/18129/22408/74533/269152/329628/12633/240725/21853…	75	Heyl/Il6ra/Sulf2/Angpt2/Kirrel3/Dll1/Notch3/Notch1/Irx2/Sall1/Pgf/Vegfa/Dchs2/C3ar1/Ret/Dchs1/Plce1/Adamts16/Sox9/Yap1/Pbx1/Eya1/Shh/Klhl3/Greb1l/Ext1/Ctnnb1/Mtss1/Pdgfra/Jag1/Sec61a1/Lhx1/Wwtr1/Wnt2b/Col4a3/Myo1e/Asxl1/Ifng/Nid1/Pdgfd/Smad4/Tfap2b/Bcl2/Angpt1/Pdgfrb/Enpep/Wnt7b/Nup160/Ahr/Aqp1/Sox8/Bmp7/Gdnf/Erbb4/Wnt4/Tek/Notch2/Wnt1/Gzf1/Kif26b/Fat4/Cflar/Sulf1/Timeless/Agtr1a/Tfap2a/Smo/Itgb3…
Green	Green	GO:0097061	dendritic spine organization	22/1150	98/14958	3.89962e-06	3.89962e-06	0.0130139	19211/65114/13838/18472/192167/72162/74006/56376/16400/66713/11441/74143/243725/216049/73178/210293/70237/12540/17356/226016/53872/75786	22	Pten/Vps35/Epha4/Pafah1b1/Nlgn1/Dhx36/Dnm1l/Pdlim5/Itga3/Actr2/Chrna7/Opa1/Ppp1r9a/Zfp365/Wasl/Dock10/Bhlhb9/Cdc42/Afdn/Abhd17b/Caprin1/Ckap5
Green	Green	GO:0048813	dendrite morphogenesis	32/1150	178/14958	5.07106e-06	5.07106e-06	0.0130139	94253/18186/19211/19878/13175/13838/18472/192167/72162/74006/19283/56376/66713/11441/74143/243725/216049/73178/210293/15529/70237/54673/14260/12540/269397/17356/216344/53872/17258/11308/26419/22068	32	Hecw1/Nrp1/Pten/Rock2/Dclk1/Epha4/Pafah1b1/Nlgn1/Dhx36/Dnm1l/Ptprz1/Pdlim5/Actr2/Chrna7/Opa1/Ppp1r9a/Zfp365/Wasl/Dock10/Sdc2/Bhlhb9/Sh3glb1/Fmn1/Cdc42/Ss18l1/Afdn/Rab21/Caprin1/Mef2a/Abi1/Mapk8/Trpc6
Green	Green	GO:0043161	proteasome-mediated ubiquitin-dependent protein catabolic process	54/1150	380/14958	7.82739e-06	7.82739e-06	0.0133917	70797/12753/270627/94253/70604/70620/50754/236904/59025/27362/68477/20878/56353/17222/56468/66799/74125/76302/17246/75717/26931/19170/50789/78913/22644/56291/170737/225131/26965/22210/106021/66597/80890/107035/319701/67089/140630/26374/72584/268291/18786/269514/636931/71745/58799/26420/230249/26419/68292/22410/217232/414872/66967/19053	54	Ankib1/Clock/Taf1/Hecw1/Dnajb14/Ube2v2/Fbxw7/Klhl15/Usp14/Dnajb9/Rmnd5a/Aurka/Rybp/Anapc1/Socs5/Ube2w/Armc8/Pcnp/Mdm2/Cul5/Ppp2r5c/Psmb1/Fbxl3/Ltn1/Rnf103/Styx/Znrf1/Wac/Cul1/Ube2b/Topors/Trim13/Trim2/Fbxo38/Fbxo48/Psmc6/Ube4a/Cop1/Cul4b/Rnf217/Plaa/Fbxl4/Trim71/Cul2/Crbn/Mapk9/Ecpas/Mapk8/Stt3b/Wnt10b/Cdc27/Zyg11b/Edem3/Ppp2cb
Green	Green	GO:0106027	neuron projection organization	22/1150	106/14958	1.49025e-05	1.49025e-05	0.0191222	19211/65114/13838/18472/192167/72162/74006/56376/16400/66713/11441/74143/243725/216049/73178/210293/70237/12540/17356/226016/53872/75786	22	Pten/Vps35/Epha4/Pafah1b1/Nlgn1/Dhx36/Dnm1l/Pdlim5/Itga3/Actr2/Chrna7/Opa1/Ppp1r9a/Zfp365/Wasl/Dock10/Bhlhb9/Cdc42/Afdn/Abhd17b/Caprin1/Ckap5
Green	Green	GO:0010498	proteasomal protein catabolic process	59/1150	442/14958	2.09511e-05	2.09511e-05	0.0204785	70797/12753/270627/94253/70604/70620/50754/236904/14265/59025/27362/68477/20878/56353/17222/56468/66799/237500/74125/76302/17246/75717/26931/19170/50789/78913/22644/56291/170737/225131/26965/22210/106021/66597/80890/107035/319701/67089/140630/26374/72584/268291/18786/19192/269514/636931/71745/58799/26420/230249/26419/232286/68292/22410/217232/414872/66967/13803/19053	59	Ankib1/Clock/Taf1/Hecw1/Dnajb14/Ube2v2/Fbxw7/Klhl15/Fmr1/Usp14/Dnajb9/Rmnd5a/Aurka/Rybp/Anapc1/Socs5/Ube2w/Tmtc3/Armc8/Pcnp/Mdm2/Cul5/Ppp2r5c/Psmb1/Fbxl3/Ltn1/Rnf103/Styx/Znrf1/Wac/Cul1/Ube2b/Topors/Trim13/Trim2/Fbxo38/Fbxo48/Psmc6/Ube4a/Cop1/Cul4b/Rnf217/Plaa/Psme3/Fbxl4/Trim71/Cul2/Crbn/Mapk9/Ecpas/Mapk8/Tmf1/Stt3b/Wnt10b/Cdc27/Zyg11b/Edem3/Enc1/Ppp2cb
Green	Green	GO:0060997	dendritic spine morphogenesis	17/1150	72/14958	2.39391e-05	2.39391e-05	0.0204785	19211/13838/18472/192167/72162/74006/56376/66713/74143/243725/216049/73178/210293/70237/12540/17356/53872	17	Pten/Epha4/Pafah1b1/Nlgn1/Dhx36/Dnm1l/Pdlim5/Actr2/Opa1/Ppp1r9a/Zfp365/Wasl/Dock10/Bhlhb9/Cdc42/Afdn/Caprin1
Green	Green	GO:0010608	posttranscriptional regulation of gene expression	56/1150	428/14958	5.91908e-05	5.91908e-05	0.0434006	239528/218693/633285/140488/69125/231207/19878/14265/72162/16667/108071/16589/19317/68036/24127/53379/319817/234344/64602/13207/78913/13046/230594/214627/26395/100715/74326/80913/75553/51810/20425/18983/17184/56334/106205/666794/225363/19941/116905/14359/11421/94254/636931/192119/74112/14852/22059/53872/231386/213988/13690/52575/66715/75786/13803/67579	56	Ago2/Paip1/Rbm46/Igf2bp3/Cnot8/Cpeb2/Rock2/Fmr1/Dhx36/Krt17/Grm5/Uhmk1/Qk/Zfp706/Xrn1/Hnrnpa2b1/Rc3h2/Naf1/Ireb2/Ddx5/Ltn1/Celf1/Tut4/Tent4b/Map2k1/Tent2/Hnrnpr/Pum2/Zc3h14/Hnrnpu/Shmt1/Cnot7/Matr3/Tmed2/Zc3h7a/Rbm24/Etf1/Rpl26/Dph1/Fxr1/Ace/Rcc1l/Trim71/Dicer1/Usp16/Gspt1/Trp53/Caprin1/Ythdc1/Tnrc6b/Eif4g2/Trmt10c/Henmt1/Ckap5/Enc1/Cpeb4
Green	Green	GO:0016358	dendrite development	42/1150	295/14958	7.46764e-05	7.46764e-05	0.0479108	94253/18186/19211/19878/14265/13175/13838/18472/192167/72162/74006/109904/110197/19283/56376/66713/11441/74143/243725/216049/73178/93688/210293/15529/70237/54673/14260/12540/269397/50790/67886/17356/216344/236794/17756/224105/53872/13690/17258/11308/26419/22068	42	Hecw1/Nrp1/Pten/Rock2/Fmr1/Dclk1/Epha4/Pafah1b1/Nlgn1/Dhx36/Dnm1l/Mcf2/Dgkg/Ptprz1/Pdlim5/Actr2/Chrna7/Opa1/Ppp1r9a/Zfp365/Wasl/Klhl1/Dock10/Sdc2/Bhlhb9/Sh3glb1/Fmn1/Cdc42/Ss18l1/Acsl4/Camsap2/Afdn/Rab21/Slc9a6/Map2/Pak2/Caprin1/Eif4g2/Mef2a/Abi1/Mapk8/Trpc6
Green	Green	GO:0033044	regulation of chromosome organization	39/1150	271/14958	0.000105537	0.000105537	0.058231	209334/17765/16468/233789/12469/67045/101540/71148/14265/269400/20583/72162/17222/218850/53379/51869/234344/17535/12464/23894/22137/381686/214627/226026/74493/245000/67849/51810/212391/12235/67141/214162/30877/22059/14534/11920/217232/68964/223828	39	Gen1/Mtf2/Jarid2/Smg1/Cct8/Riok2/Prkd2/Mier1/Fmr1/Rtel1/Snai2/Dhx36/Anapc1/Tasor/Hnrnpa2b1/Rif1/Naf1/Mre11a/Cct4/Gtf2h2/Ttk/Kpna7/Tent4b/Smc5/Tnks2/Atr/Cdca5/Hnrnpu/Lcor/Bub1/Fbxo5/Kmt2a/Gnl3/Trp53/Kat2a/Atm/Cdc27/Ctc1/Pphln1
Green	Green	GO:2000637	positive regulation of gene silencing by miRNA	9/1150	27/14958	0.000119664	0.000119664	0.058231	239528/14265/13207/26395/80913/14359/636931/22059/213988	9	Ago2/Fmr1/Ddx5/Map2k1/Pum2/Fxr1/Trim71/Trp53/Tnrc6b
Green	Green	GO:0043516	regulation of DNA damage response, signal transduction by p53 class mediator	10/1150	33/14958	0.000124798	0.000124798	0.058231	20583/17246/13207/245000/19941/22059/11920/12505/114715/66143	10	Snai2/Mdm2/Ddx5/Atr/Rpl26/Trp53/Atm/Cd44/Spred1/Eef1e1
Green	Green	GO:0061001	regulation of dendritic spine morphogenesis	13/1150	53/14958	0.000141385	0.000141385	0.0604733	19211/13838/18472/192167/72162/74006/56376/66713/74143/243725/70237/17356/53872	13	Pten/Epha4/Pafah1b1/Nlgn1/Dhx36/Dnm1l/Pdlim5/Actr2/Opa1/Ppp1r9a/Bhlhb9/Afdn/Caprin1
Green	Green	GO:0060148	positive regulation of posttranscriptional gene silencing	9/1150	28/14958	0.000164399	0.000164399	0.0613651	239528/14265/13207/26395/80913/14359/636931/22059/213988	9	Ago2/Fmr1/Ddx5/Map2k1/Pum2/Fxr1/Trim71/Trp53/Tnrc6b
Green	Green	GO:0060996	dendritic spine development	22/1150	124/14958	0.000178237	0.000178237	0.0613651	19211/14265/13838/18472/192167/72162/74006/56376/66713/74143/243725/216049/73178/210293/70237/12540/50790/17356/236794/224105/53872/13690	22	Pten/Fmr1/Epha4/Pafah1b1/Nlgn1/Dhx36/Dnm1l/Pdlim5/Actr2/Opa1/Ppp1r9a/Zfp365/Wasl/Dock10/Bhlhb9/Cdc42/Acsl4/Afdn/Slc9a6/Pak2/Caprin1/Eif4g2
Green	Green	GO:0006402	mRNA catabolic process	31/1150	203/14958	0.000179338	0.000179338	0.0613651	239528/633285/20823/69125/233789/19878/14265/72162/19317/24127/319817/13207/24128/13046/230594/214627/100715/74326/80913/75553/51810/18983/666794/225363/14359/636931/192119/229663/14852/213988/11920	31	Ago2/Rbm46/Ssb/Cnot8/Smg1/Rock2/Fmr1/Dhx36/Qk/Xrn1/Rc3h2/Ddx5/Xrn2/Celf1/Tut4/Tent4b/Tent2/Hnrnpr/Pum2/Zc3h14/Hnrnpu/Cnot7/Rbm24/Etf1/Fxr1/Trim71/Dicer1/Csde1/Gspt1/Tnrc6b/Atm
Green	Green	GO:0043517	positive regulation of DNA damage response, signal transduction by p53 class mediator	6/1150	13/14958	0.00021824	0.00021824	0.0700092	13207/245000/19941/11920/114715/66143	6	Ddx5/Atr/Rpl26/Atm/Spred1/Eef1e1
Green	Green	GO:0016482	cytosolic transport	25/1150	153/14958	0.000256883	0.000256883	0.0753271	320191/65114/68365/13858/66713/14020/245944/271457/11765/73288/26395/54673/226421/67581/216344/17756/16573/67804/26419/70834/235567/67300/74718/19684/108995	25	Hook3/Vps35/Rab14/Eps15/Actr2/Evi5/Vps54/Rab5a/Ap1g1/Vps50/Map2k1/Sh3glb1/Rab7b/Tbc1d23/Rab21/Map2/Kif5b/Snx2/Mapk8/Spag9/Dnajc13/Cltc/Snx16/Rdx/Tbc1d10c
Green	Green	GO:2001252	positive regulation of chromosome organization	27/1150	171/14958	0.00026417	0.00026417	0.0753271	17765/16468/12469/101540/71148/14265/269400/20583/72162/218850/53379/51869/234344/17535/12464/23894/381686/226026/74493/245000/212391/214162/30877/22059/14534/11920/223828	27	Mtf2/Jarid2/Cct8/Prkd2/Mier1/Fmr1/Rtel1/Snai2/Dhx36/Tasor/Hnrnpa2b1/Rif1/Naf1/Mre11a/Cct4/Gtf2h2/Kpna7/Smc5/Tnks2/Atr/Lcor/Kmt2a/Gnl3/Trp53/Kat2a/Atm/Pphln1
Green	Green	GO:1990830	cellular response to leukemia inhibitory factor	21/1150	120/14958	0.000301225	0.000301225	0.0813725	17765/18045/16468/56515/72567/109904/14884/51869/54342/93762/23792/54169/56426/80890/51810/20425/13800/15569/13682/12301/66143	21	Mtf2/Nfyb/Jarid2/Rnf138/Bclaf1/Mcf2/Gtf2h1/Rif1/Gnpnat1/Smarca5/Adam23/Kat6b/Pdcd10/Trim2/Hnrnpu/Shmt1/Enah/Elavl2/Eif4a2/Cacybp/Eef1e1
Green	Green	GO:1990823	response to leukemia inhibitory factor	21/1150	121/14958	0.00033862	0.00033862	0.0869006	17765/18045/16468/56515/72567/109904/14884/51869/54342/93762/23792/54169/56426/80890/51810/20425/13800/15569/13682/12301/66143	21	Mtf2/Nfyb/Jarid2/Rnf138/Bclaf1/Mcf2/Gtf2h1/Rif1/Gnpnat1/Smarca5/Adam23/Kat6b/Pdcd10/Trim2/Hnrnpu/Shmt1/Enah/Elavl2/Eif4a2/Cacybp/Eef1e1
Green	Green	GO:0061003	positive regulation of dendritic spine morphogenesis	8/1150	25/14958	0.000394119	0.000394119	0.0949684	18472/72162/74006/66713/74143/70237/17356/53872	8	Pafah1b1/Dhx36/Dnm1l/Actr2/Opa1/Bhlhb9/Afdn/Caprin1
Green	Green	GO:0099173	postsynapse organization	29/1150	194/14958	0.000411468	0.000411468	0.0949684	333605/14658/18186/19211/65114/19878/13838/18472/70546/192167/72162/74006/56376/16400/66713/11441/74143/243725/216049/73178/210293/70237/12540/17356/68942/226016/53872/22418/75786	29	Frmpd4/Glrb/Nrp1/Pten/Vps35/Rock2/Epha4/Pafah1b1/Zdhhc2/Nlgn1/Dhx36/Dnm1l/Pdlim5/Itga3/Actr2/Chrna7/Opa1/Ppp1r9a/Zfp365/Wasl/Dock10/Bhlhb9/Cdc42/Afdn/Chmp2b/Abhd17b/Caprin1/Wnt5a/Ckap5
Green	Green	GO:0006352	DNA-templated transcription, initiation	18/1150	98/14958	0.000434332	0.000434332	0.0949684	72504/270627/71902/72567/21340/72162/24074/228980/93762/23894/21780/67089/407786/22059/83602/22410/237336/327987	18	Taf4b/Taf1/Cand1/Bclaf1/Taf1b/Dhx36/Taf7/Taf4/Smarca5/Gtf2h2/Tfam/Psmc6/Taf9b/Trp53/Gtf2a1/Wnt10b/Tbpl1/Med13
Green	Green	GO:1902414	protein localization to cell junction	22/1150	132/14958	0.000444069	0.000444069	0.0949684	109905/65114/70546/192167/227157/75739/53324/26395/80718/17356/53331/24071/242274/226016/11496/16573/224105/26420/26419/53869/67826/23888	22	Rap1a/Vps35/Zdhhc2/Nlgn1/Mpp4/Mpp7/Nptx2/Map2k1/Rab27b/Afdn/Stx7/Synj2bp/Lrrc7/Abhd17b/Adam22/Kif5b/Pak2/Mapk9/Mapk8/Rab11a/Snap47/Gpc6
Green	Green	GO:0050775	positive regulation of dendrite morphogenesis	12/1150	52/14958	0.000464485	0.000464485	0.0953613	13838/18472/72162/74006/66713/74143/70237/54673/269397/17356/216344/53872	12	Epha4/Pafah1b1/Dhx36/Dnm1l/Actr2/Opa1/Bhlhb9/Sh3glb1/Ss18l1/Afdn/Rab21/Caprin1
Green-Blue-Brown	Green-Blue-Brown	GO:0051056	regulation of small GTPase mediated signal transduction	171/7502	260/14958	2.11703e-07	2.11703e-07	0.00115345	114713/207212/236920/320484/232227/19159/230098/21844/241308/24063/50768/18128/216805/329877/11352/268970/12825/320404/18186/12053/231532/545156/233046/77446/26921/228355/107746/12558/71544/227801/74055/224014/14163/11350/59046/11517/213522/74002/67168/227326/215632/94176/227743/30955/230972/16400/109294/12977/17925/20662/235041/102442/12402/14064/66863/13860/215821/380698/75415/14165/71709/10584…	171	Rasa2/Arhgef17/Stard8/Rasal3/Iqsec1/Cyth3/Arhgef39/Tiam1/Ralgps1/Spry1/Dlc1/Notch1/Flcn/Dennd4c/Abl2/Arhgap28/Col3a1/Itpkb/Nrp1/Bcl6/Arhgap24/Kalrn/Rasgrp4/Heg1/Map4k4/Madd/Rapgef1/Cdh2/Arhgap42/Dennd1a/Plce1/Fgd4/Fgd1/Abl1/Arpp19/Adcyap1r1/Plekhg6/Psd2/Lpar6/Gpr55/Psd4/Dock2/Mapkap1/Pik3cg/Arhgef16/Itga3/Prex2/Csf1/Myo9b/Sos1/Kank2/Dennd4a/Cbl/F2rl2/Lztr1/Eps8/Arfgef3/Obscn/Arhgap12/Fgf10/Syde1/…
Green-Blue-Brown	Green-Blue-Brown	GO:0007409	axonogenesis	281/7502	459/14958	8.42897e-07	8.42897e-07	0.00185281	229715/243967/23945/338362/16971/114873/13508/13723/14168/21844/20466/71955/13837/330938/18131/16574/11538/16001/65254/18128/19274/12569/269116/12912/245450/13840/13138/18846/320150/17181/12661/74734/18186/16897/19211/21974/545156/11658/13176/107449/18750/18992/12558/22339/54652/21907/16392/99412/26456/12425/16572/12168/73191/268721/218877/18261/19713/21960/241568/13175/13838/18472/22772/69597/22…	281	Amigo1/Ntn5/Mgll/Ust/Lrp1/Dscaml1/Dscam/Emb/Fgf13/Tiam1/Sin3a/Ist1/Epha3/Dixdc1/Notch3/Kif5c/Adnp/Igf1r/Dpysl5/Notch1/Ptprm/Cdk5r1/Nfasc/Creb1/Slitrk2/Epha6/Dag1/Plxna3/Zdhhc17/Matn2/Chl1/Rhoh/Nrp1/Llgl1/Pten/Top2b/Kalrn/Alcam/Dcc/Unc5b/Prkca/Pou3f2/Cdh2/Vegfa/Cacna1f/Nr2e1/Isl1/Golga2/Sema4g/Cckar/Kif5a/Bmpr2/Fezf1/Zswim8/Sema3g/Ocm/Ret/Tnr/Lrrc4c/Dclk1/Epha4/Pafah1b1/Zic2/Afg3l2/Lrp4/D130043K22…
Green-Blue-Brown	Green-Blue-Brown	GO:0043087	regulation of GTPase activity	190/7502	298/14958	1.21208e-06	1.21208e-06	0.00185281	114713/24012/110829/271981/72836/320484/232227/57915/242406/21844/72462/13837/230824/24063/216805/50778/107045/66687/223864/18846/192786/12053/231532/544963/109905/545156/245638/13196/83924/11554/72278/20292/26921/107746/64930/74998/71544/20194/231207/18720/12775/227801/71310/230837/13838/18472/50779/232341/14163/17850/218952/23828/29809/18613/170625/223754/230972/93897/18844/17925/226407/14020/9…	190	Rasa2/Rgs7/Lims1/Tbck/Pot1b/Rasal3/Iqsec1/Tbc1d1/Rgp1/Tiam1/Rrp1b/Epha3/Grhl3/Spry1/Flcn/Rgs1/Lars/Tbc1d15/Rapgef3/Plxna3/Rapgef6/Bcl6/Arhgap24/Iqgap2/Rap1a/Kalrn/Tbc1d8b/Asap1/Gpr137b/Adrb1/Ccpg1/Ccl11/Map4k4/Rapgef1/Tsc1/Rab11fip2/Arhgap42/S100a10/Cpeb2/Pip5k1a/Ccr7/Dennd1a/Tbc1d9/Asap3/Epha4/Pafah1b1/Rgs6/Wnk1/Fgd1/Mmut/Fermt2/Bves/Rabgap1l/Pecam1/Snx18/Tbc1d22a/Arhgef16/Fzd10/Plxna1/Myo9b/Rab…
Green-Blue-Brown	Green-Blue-Brown	GO:0009791	post-embryonic development	81/7502	112/14958	1.36025e-06	1.36025e-06	0.00185281	192195/239528/58250/16348/13508/11352/77446/14406/22339/13386/20437/12627/20679/15312/20363/11350/17850/13796/214579/237500/67163/16332/22062/56717/17921/12142/74244/319817/22284/19164/58208/70430/17906/28146/64602/230676/99929/16869/21812/24013/227331/16452/14367/214084/338467/71602/22764/75605/12043/11428/14255/11622/12125/11364/54711/16542/101476/170788/17126/14183/20541/17932/214162/30957/192…	81	Ash1l/Ago2/Chst11/Invs/Dscam/Abl2/Heg1/Gabrg2/Vegfa/Dlk1/Siah1a/Cfc1/Sox6/Hmgn1/Selenop/Abl1/Mmut/Emx1/Aldh5a1/Tmtc3/Ccdc47/Inppl1/Trp73/Mtor/Myo7a/Prdm1/Atg7/Rc3h2/Usp9x/Psen1/Bcl11b/Tbce/Myl2/Serp1/Ireb2/Szt2/Tiparp/Lhx1/Tgfbr1/Grk1/Gigyf2/Jak2/Fzd5/Slc18a2/Morc3/Myo1e/Zfx/Kdm5b/Bcl2/Aco1/Flt3/Ahr/Bcl2l11/Acadm/Plagl2/Kdr/Plekha1/Crb1/Smad2/Fgfr2/Slc8a1/Myt1/Kmt2a/Mapk8ip3/Dicer1/Foxp2/Slc37a4/…
Green-Blue-Brown	Green-Blue-Brown	GO:0050808	synapse organization	282/7502	465/14958	2.4873e-06	2.4873e-06	0.00260057	229715/14401/16716/333605/12565/14168/64085/76742/21844/29819/71974/13837/67703/11538/16001/12569/16979/269116/56808/232560/70598/269788/232813/245450/11352/13138/223666/70620/14658/228942/320747/18186/242662/19211/216856/545156/18708/18430/65114/16560/22346/14406/26416/246316/15550/382018/18750/13380/12558/110304/64930/14811/24088/19268/14394/19878/14362/231637/14804/21960/14265/170571/241568/14…	282	Amigo1/Gabrb2/Ky/Frmpd4/Cdh9/Fgf13/Clstn2/Snx27/Tiam1/Stau2/Prmt3/Epha3/Kirrel3/Adnp/Igf1r/Cdk5r1/Lrrn1/Nfasc/Cacna2d2/Caprin2/Filip1/Lhfpl4/Shisa7/Slitrk2/Abl2/Dag1/Arhgap39/Ube2v2/Glrb/Cbln4/Lingo4/Nrp1/Rims3/Pten/Nlgn2/Kalrn/Pik3r1/Oxtr/Vps35/Kif1a/Vhl/Gabrg2/Mapk14/Lgi2/Htr1a/Unc13a/Prkca/Dkk1/Cdh2/Glra3/Tsc1/Grin2a/Tlr2/Ptprf/Gabra1/Rock2/Fzd1/Ssh1/Grid2/Tnr/Fmr1/Cntnap4/Lrrc4c/Grin2b/Epha4/…
Green-Blue-Brown	Green-Blue-Brown	GO:0021915	neural tube development	126/7502	189/14958	2.86384e-06	2.86384e-06	0.00260057	56044/19335/105278/330409/12370/30841/234366/58231/252973/230824/18749/544696/50768/16974/18128/12151/20460/58198/11352/244585/12192/50524/64930/19878/12042/18141/14362/74392/57265/22772/233651/22158/236539/15251/20319/11350/16568/114712/71461/72507/235626/216285/231214/27428/74143/20423/240888/19164/21414/21677/99683/70495/238057/106042/105782/12367/140810/270685/13544/56274/100169/380614/98376/…	126	Rala/Rab23/Cdk20/Cecr2/Casp8/Kdm2b/Gatad2a/Stk4/Grhl2/Grhl3/Prkacb/Tbc1d32/Dlc1/Lrp6/Notch1/Bmi1/Stil/Sall1/Abl2/Rpgrip1l/Zfp36l1/Sall2/Tsc1/Rock2/Bcl10/Nup50/Fzd1/Specc1l/Fzd2/Zic2/Dchs1/Tulp3/Phgdh/Hif1a/Sfrp2/Abl1/Kif3a/Ferd3l/Ptk7/Dzip1l/Setd2/Alx1/Cc2d2a/Shroom3/Opa1/Shh/Gpr161/Psen1/Tcf7/Tead2/Sec24b/Atp6ap2/Gdf7/Prickle1/Scrib/Casp3/Ttbk2/Mthfd1l/Dvl3/Stk3/Phactr4/Intu/Gorab/Nf1/Kdm2a/Med1…
Green-Blue-Brown	Green-Blue-Brown	GO:0061564	axon development	299/7502	498/14958	4.16938e-06	4.16938e-06	0.00324522	229715/243967/23945/338362/16971/114873/13508/13723/14168/21844/20466/71955/13837/330938/69807/18131/16574/11538/16001/65254/18128/269473/19274/12569/269116/12912/245450/13840/13138/18846/226841/320150/17181/12661/74734/18186/16897/19211/21974/545156/11658/13176/107449/18750/18992/12558/22339/70747/54652/21907/19268/16392/99412/26456/12425/16572/12168/73191/268721/218877/18261/19713/21960/241568/…	299	Amigo1/Ntn5/Mgll/Ust/Lrp1/Dscaml1/Dscam/Emb/Fgf13/Tiam1/Sin3a/Ist1/Epha3/Dixdc1/Trim32/Notch3/Kif5c/Adnp/Igf1r/Dpysl5/Notch1/Lrig2/Ptprm/Cdk5r1/Nfasc/Creb1/Slitrk2/Epha6/Dag1/Plxna3/Vash2/Zdhhc17/Matn2/Chl1/Rhoh/Nrp1/Llgl1/Pten/Top2b/Kalrn/Alcam/Dcc/Unc5b/Prkca/Pou3f2/Cdh2/Vegfa/Tspan2/Cacna1f/Nr2e1/Ptprf/Isl1/Golga2/Sema4g/Cckar/Kif5a/Bmpr2/Fezf1/Zswim8/Sema3g/Ocm/Ret/Tnr/Lrrc4c/Dclk1/Epha4/Pafa…
Green-Blue-Brown	Green-Blue-Brown	GO:0007264	small GTPase mediated signal transduction	256/7502	421/14958	5.37537e-06	5.37537e-06	0.00366091	114713/207212/56044/236920/320484/232227/19159/104215/230098/21844/238130/241308/24063/50768/18128/216805/66922/329877/11352/268970/223864/12825/74734/320404/80837/18186/12053/231532/109905/545156/233046/77446/11554/26921/216724/228355/107746/12558/16211/71544/19878/140580/57874/227801/74055/224014/117600/13131/14163/11350/59046/11517/213522/74002/72065/67168/227326/215632/94176/18802/227743/9871…	256	Rasa2/Arhgef17/Rala/Stard8/Rasal3/Iqsec1/Cyth3/Rhoq/Arhgef39/Tiam1/Dock4/Ralgps1/Spry1/Dlc1/Notch1/Flcn/Rras2/Dennd4c/Abl2/Arhgap28/Rapgef3/Col3a1/Rhoh/Itpkb/Rhoj/Nrp1/Bcl6/Arhgap24/Rap1a/Kalrn/Rasgrp4/Heg1/Adrb1/Map4k4/Rufy1/Madd/Rapgef1/Cdh2/Kpnb1/Arhgap42/Rock2/Elmo1/Hacd3/Dennd1a/Plce1/Fgd4/Srgap1/Dab1/Fgd1/Abl1/Arpp19/Adcyap1r1/Plekhg6/Psd2/Rap2c/Lpar6/Gpr55/Psd4/Dock2/Plcd4/Mapkap1/Rabif/Pe…
Green-Blue-Brown	Green-Blue-Brown	GO:0120031	plasma membrane bounded cell projection assembly	295/7502	494/14958	8.94428e-06	8.94428e-06	0.00541469	17973/56044/11793/622408/19335/13589/230872/353047/104215/13730/71137/29819/17700/74682/544696/74362/17909/72722/18761/20460/665113/11977/23854/110082/75769/11352/192786/18186/94187/231532/69329/244585/18708/13196/64009/26942/69707/66629/68050/21809/18720/12775/237625/73692/14265/208727/109065/214552/74055/224014/57776/14163/192167/219103/109242/11350/12224/271127/16568/18541/13852/100039953/7420…	295	Nck1/Rala/Atg5/Mcidas/Rab23/Mapre1/Crocc/Plekhm1/Rhoq/Emp1/Rfx4/Stau2/Mstn/Wdr35/Tbc1d32/Spag17/Myo10/Fam98a/Prkcq/Stil/Tnik/Atp7a/Def8/Dnah5/Plppr5/Abl2/Rapgef6/Nrp1/Zfp423/Arhgap24/Cfap206/Rpgrip1l/Pik3r1/Asap1/Syne1/Spag1/Iqcg/Golph3/Akirin1/Tgfb3/Pip5k1a/Ccr7/Pla2g3/Cplane1/Fmr1/Hdac4/Dnaaf2/Cep164/Plce1/Fgd4/Ttyh1/Fgd1/Nlgn1/Cenpj/Kif24/Abl1/Klf5/Adamts16/Kif3a/Pcnt/Stx2/Gfy/Cep97/Dzip1l/Cc2…
Green-Blue-Brown	Green-Blue-Brown	GO:0043547	positive regulation of GTPase activity	135/7502	208/14958	1.09646e-05	1.09646e-05	0.00597395	24012/110829/271981/232227/57915/242406/21844/230824/216805/50778/107045/66687/223864/192786/231532/109905/545156/245638/13196/11554/20292/26921/107746/64930/74998/71544/20194/18720/12775/227801/71310/230837/50779/17850/218952/29809/170625/223754/230972/93897/17925/226407/14020/212285/20293/213027/52850/20302/235611/212307/76089/233489/67016/14270/243621/19417/105782/11603/13544/14062/67299/24466…	135	Rgs7/Lims1/Tbck/Iqsec1/Tbc1d1/Rgp1/Tiam1/Grhl3/Flcn/Rgs1/Lars/Tbc1d15/Rapgef3/Rapgef6/Arhgap24/Rap1a/Kalrn/Tbc1d8b/Asap1/Adrb1/Ccl11/Map4k4/Rapgef1/Tsc1/Rab11fip2/Arhgap42/S100a10/Pip5k1a/Ccr7/Dennd1a/Tbc1d9/Asap3/Rgs6/Mmut/Fermt2/Rabgap1l/Snx18/Tbc1d22a/Arhgef16/Fzd10/Myo9b/Rab3gap1/Evi5/Arap2/Ccl12/Evi5l/Sgsm1/Ccl3/Plxnb1/Mapre2/Rapgef2/Picalm/Tbc1d2b/Srgap2/Iqsec3/Rasgrf1/Scrib/Agrn/Dvl3/F2r/D…
Green-Blue-Brown	Green-Blue-Brown	GO:0072001	renal system development	184/7502	295/14958	1.33033e-05	1.33033e-05	0.00656682	13003/72077/56198/16194/16348/72043/18095/11601/67703/72345/13388/231470/18131/235320/544696/24063/230709/18128/216805/16372/58198/18654/18186/244585/17125/19108/22339/64930/100534287/382985/73692/12267/19713/69232/13838/12765/233651/228357/74055/218772/271127/16568/18541/71461/20682/231214/22601/18514/18027/16400/83557/14048/18004/235041/20423/100503085/12142/14165/94192/381157/14042/18263/75691…	184	Vcan/Gcnt3/Heyl/Il6ra/Invs/Sulf2/Nkx3-1/Angpt2/Kirrel3/Amer1/Dll1/Fras1/Notch3/Zbtb16/Tbc1d32/Spry1/Zmpste24/Notch1/Flcn/Irx2/Sall1/Pgf/Nrp1/Rpgrip1l/Smad1/Prkx/Vegfa/Tsc1/Dchs2/Rrm2b/Cplane1/C3ar1/Ret/Qrich1/Epha4/Cxcr2/Dchs1/Lrp4/Plce1/Rarb/Adamts16/Kif3a/Pcnt/Ptk7/Sox9/Cc2d2a/Yap1/Pbx1/Nfia/Itga3/Lin28a/Eya1/Nek1/Kank2/Shh/Klhl3/Prdm1/Fgf10/C1galt1/Greb1l/Ext1/Odc1/Anks6/Ctnnb1/Zbtb14/Stat1/Dl…
Green-Blue-Brown	Green-Blue-Brown	GO:0032607	interferon-alpha production	25/7502	28/14958	1.44633e-05	1.44633e-05	0.00656682	11776/15510/78781/230073/72162/235626/268857/142980/20846/170743/71586/56480/170744/13205/19280/14255/81897/11774/171285/27215/21898/13211/17381/12675/228607	25	Ap3d1/Hspd1/Zc3hav1/Ddx58/Dhx36/Setd2/Nlrc3/Tlr3/Stat1/Tlr7/Ifih1/Tbk1/Tlr8/Ddx3x/Ptprs/Flt3/Tlr9/Ap3b1/Havcr2/Azi2/Tlr4/Dhx9/Mmp12/Chuk/Mavs
Green-Blue-Brown	Green-Blue-Brown	GO:0032647	regulation of interferon-alpha production	22/7502	24/14958	1.88455e-05	1.88455e-05	0.00730596	15510/78781/230073/72162/235626/268857/142980/20846/170743/71586/56480/170744/13205/19280/14255/81897/171285/21898/13211/17381/12675/228607	22	Hspd1/Zc3hav1/Ddx58/Dhx36/Setd2/Nlrc3/Tlr3/Stat1/Tlr7/Ifih1/Tbk1/Tlr8/Ddx3x/Ptprs/Flt3/Tlr9/Havcr2/Tlr4/Dhx9/Mmp12/Chuk/Mavs
Green-Blue-Brown	Green-Blue-Brown	GO:0001822	kidney development	176/7502	282/14958	1.92909e-05	1.92909e-05	0.00730596	13003/72077/56198/16194/16348/72043/18095/11601/67703/72345/13388/231470/18131/235320/544696/24063/230709/18128/216805/16372/58198/18654/18186/244585/17125/19108/22339/64930/100534287/382985/73692/12267/19713/69232/13838/12765/233651/228357/74055/218772/271127/16568/18541/71461/20682/231214/22601/18514/16400/83557/14048/18004/235041/20423/100503085/12142/14165/94192/381157/14042/18263/75691/12387…	176	Vcan/Gcnt3/Heyl/Il6ra/Invs/Sulf2/Nkx3-1/Angpt2/Kirrel3/Amer1/Dll1/Fras1/Notch3/Zbtb16/Tbc1d32/Spry1/Zmpste24/Notch1/Flcn/Irx2/Sall1/Pgf/Nrp1/Rpgrip1l/Smad1/Prkx/Vegfa/Tsc1/Dchs2/Rrm2b/Cplane1/C3ar1/Ret/Qrich1/Epha4/Cxcr2/Dchs1/Lrp4/Plce1/Rarb/Adamts16/Kif3a/Pcnt/Ptk7/Sox9/Cc2d2a/Yap1/Pbx1/Itga3/Lin28a/Eya1/Nek1/Kank2/Shh/Klhl3/Prdm1/Fgf10/C1galt1/Greb1l/Ext1/Odc1/Anks6/Ctnnb1/Zbtb14/Dlg5/Anxa4/Ti…
Green-Blue-Brown	Green-Blue-Brown	GO:0046578	regulation of Ras protein signal transduction	146/7502	229/14958	2.0114e-05	2.0114e-05	0.00730596	114713/207212/236920/320484/232227/19159/230098/21844/241308/24063/50768/18128/216805/329877/11352/12825/320404/18186/12053/231532/545156/233046/77446/26921/228355/107746/12558/71544/227801/74055/224014/14163/11350/59046/213522/74002/67168/227326/215632/94176/227743/30955/230972/16400/109294/12977/17925/20662/235041/102442/12402/14064/66863/13860/215821/380698/14165/71709/105841/69601/14065/30938…	146	Rasa2/Arhgef17/Stard8/Rasal3/Iqsec1/Cyth3/Arhgef39/Tiam1/Ralgps1/Spry1/Dlc1/Notch1/Flcn/Dennd4c/Abl2/Col3a1/Itpkb/Nrp1/Bcl6/Arhgap24/Kalrn/Rasgrp4/Heg1/Map4k4/Madd/Rapgef1/Cdh2/Arhgap42/Dennd1a/Plce1/Fgd4/Fgd1/Abl1/Arpp19/Plekhg6/Psd2/Lpar6/Gpr55/Psd4/Dock2/Mapkap1/Pik3cg/Arhgef16/Itga3/Prex2/Csf1/Myo9b/Sos1/Kank2/Dennd4a/Cbl/F2rl2/Lztr1/Eps8/Arfgef3/Obscn/Fgf10/Syde1/Dennd3/Dab2ip/F2rl3/Fgd3/Map…
Green-Blue-Brown	Green-Blue-Brown	GO:1905114	cell surface receptor signaling pathway involved in cell-cell signaling	290/7502	489/14958	2.25244e-05	2.25244e-05	0.0073643	16348/16971/72043/13649/50873/21844/58231/330938/72345/329252/230824/66072/20238/16974/18128/14773/75826/232560/116838/665113/21372/21752/58198/17847/11352/12234/77578/666048/94187/19211/216856/15242/68031/65114/64009/56332/78560/11554/21405/26416/14366/107746/13380/12558/66042/14811/80288/24088/233328/16392/211383/11438/268860/14805/19043/56515/20668/14362/235542/105787/231637/14804/103583/16798…	290	Invs/Lrp1/Sulf2/Egfr/Prkn/Tiam1/Stk4/Dixdc1/Amer1/Lgr6/Grhl3/Sdhaf2/Atxn1/Lrp6/Notch1/Grk5/Senp2/Caprin2/Rims2/Tnik/Tbl1x/Tert/Sall1/Usp34/Abl2/Btrc/Bcl9/Trabd2b/Zfp423/Pten/Nlgn2/Hhex/Rnf146/Vps35/Syne1/Amotl2/Adgra2/Adrb1/Hnf1a/Mapk14/Fzd4/Rapgef1/Dkk1/Cdh2/Sostdc1/Grin2a/Bcl9l/Tlr2/Lrrk1/Isl1/Amer3/Chrna4/Abat/Grik1/Ppm1b/Rnf138/Sox13/Fzd1/Ppp2r3a/Prkaa1/Ssh1/Grid2/Fbxw11/Lats1/Grin2b/Hcrt/Sha…
Green-Blue-Brown	Green-Blue-Brown	GO:0030900	forebrain development	218/7502	358/14958	2.29779e-05	2.29779e-05	0.0073643	12010/668158/65960/75420/13162/14168/13649/71137/30841/18994/20466/320165/67703/330938/18131/18012/50768/16974/98660/18128/12569/320191/20460/231380/11977/110082/12912/58198/18846/12825/56847/18186/19211/244585/21974/15242/16560/22778/19130/13380/18992/12558/64930/21907/16392/67203/12425/73191/57752/21960/13175/18472/100182/218772/11682/18080/13131/15251/16568/13796/18541/235626/15182/52028/22640…	218	B2m/Ccdc85c/Twsg1/Secisbp2/Slc6a3/Fgf13/Egfr/Rfx4/Kdm2b/Pou3f4/Sin3a/Tacc1/Kirrel3/Dixdc1/Notch3/Neurod1/Dlc1/Lrp6/Atp1a2/Notch1/Cdk5r1/Hook3/Stil/Uba6/Atp7a/Dnah5/Creb1/Sall1/Plxna3/Col3a1/Aldh1a3/Nrp1/Pten/Rpgrip1l/Top2b/Hhex/Kif1a/Ikzf1/Prox1/Dkk1/Pou3f2/Cdh2/Tsc1/Nr2e1/Isl1/Nde1/Cckar/Fezf1/Tacc2/Tnr/Dclk1/Pafah1b1/Akna/Rarb/Alk/Nin/Dab1/Hif1a/Kif3a/Emx1/Pcnt/Setd2/Hdac2/Bbs1/Rab3gap1/Tbx3/Fe…
Green-Blue-Brown	Green-Blue-Brown	GO:0016055	Wnt signaling pathway	236/7502	392/14958	3.2401e-05	3.2401e-05	0.00921953	16348/16971/72043/13649/50873/21844/58231/330938/72345/329252/230824/66072/16974/18128/14773/75826/232560/665113/21372/21752/58198/17847/11352/12234/77578/666048/19211/15242/68031/65114/56332/78560/21405/26416/14366/107746/13380/12558/66042/80288/24088/233328/16392/211383/19043/56515/20668/14362/235542/105787/103583/16798/57265/27041/228357/16646/21929/232341/20319/11350/14369/20583/13645/71461/2…	236	Invs/Lrp1/Sulf2/Egfr/Prkn/Tiam1/Stk4/Dixdc1/Amer1/Lgr6/Grhl3/Sdhaf2/Lrp6/Notch1/Grk5/Senp2/Caprin2/Tnik/Tbl1x/Tert/Sall1/Usp34/Abl2/Btrc/Bcl9/Trabd2b/Pten/Hhex/Rnf146/Vps35/Amotl2/Adgra2/Hnf1a/Mapk14/Fzd4/Rapgef1/Dkk1/Cdh2/Sostdc1/Bcl9l/Tlr2/Lrrk1/Isl1/Amer3/Ppm1b/Rnf138/Sox13/Fzd1/Ppp2r3a/Prkaa1/Fbxw11/Lats1/Fzd2/G3bp1/Lrp4/Kpna1/Tnfaip3/Wnk1/Sfrp2/Abl1/Fzd7/Snai2/Egf/Ptk7/Sox9/Fermt2/Usp47/Hdac…
Green-Blue-Brown	Green-Blue-Brown	GO:0007265	Ras protein signal transduction	205/7502	336/14958	3.3608e-05	3.3608e-05	0.00921953	114713/207212/56044/236920/320484/232227/19159/230098/21844/241308/24063/50768/18128/216805/66922/329877/11352/223864/12825/74734/320404/80837/18186/12053/231532/109905/545156/233046/77446/11554/26921/228355/107746/12558/16211/71544/19878/140580/57874/227801/74055/224014/117600/14163/11350/59046/213522/74002/72065/67168/227326/215632/94176/227743/18613/30955/230972/16400/109294/53378/16706/12977/…	205	Rasa2/Arhgef17/Rala/Stard8/Rasal3/Iqsec1/Cyth3/Arhgef39/Tiam1/Ralgps1/Spry1/Dlc1/Notch1/Flcn/Rras2/Dennd4c/Abl2/Rapgef3/Col3a1/Rhoh/Itpkb/Rhoj/Nrp1/Bcl6/Arhgap24/Rap1a/Kalrn/Rasgrp4/Heg1/Adrb1/Map4k4/Madd/Rapgef1/Cdh2/Kpnb1/Arhgap42/Rock2/Elmo1/Hacd3/Dennd1a/Plce1/Fgd4/Srgap1/Fgd1/Abl1/Arpp19/Plekhg6/Psd2/Rap2c/Lpar6/Gpr55/Psd4/Dock2/Mapkap1/Pecam1/Pik3cg/Arhgef16/Itga3/Prex2/Sdcbp/Ksr1/Csf1/Myo9…
Green-Blue-Brown	Green-Blue-Brown	GO:0198738	cell-cell signaling by wnt	237/7502	394/14958	3.3843e-05	3.3843e-05	0.00921953	16348/16971/72043/13649/50873/21844/58231/330938/72345/329252/230824/66072/16974/18128/14773/75826/232560/665113/21372/21752/58198/17847/11352/12234/77578/666048/19211/15242/68031/65114/56332/78560/21405/26416/14366/107746/13380/12558/66042/80288/24088/233328/16392/211383/19043/56515/20668/14362/235542/105787/103583/16798/57265/27041/228357/16646/21929/232341/20319/11350/14369/20583/13645/71461/2…	237	Invs/Lrp1/Sulf2/Egfr/Prkn/Tiam1/Stk4/Dixdc1/Amer1/Lgr6/Grhl3/Sdhaf2/Lrp6/Notch1/Grk5/Senp2/Caprin2/Tnik/Tbl1x/Tert/Sall1/Usp34/Abl2/Btrc/Bcl9/Trabd2b/Pten/Hhex/Rnf146/Vps35/Amotl2/Adgra2/Hnf1a/Mapk14/Fzd4/Rapgef1/Dkk1/Cdh2/Sostdc1/Bcl9l/Tlr2/Lrrk1/Isl1/Amer3/Ppm1b/Rnf138/Sox13/Fzd1/Ppp2r3a/Prkaa1/Fbxw11/Lats1/Fzd2/G3bp1/Lrp4/Kpna1/Tnfaip3/Wnk1/Sfrp2/Abl1/Fzd7/Snai2/Egf/Ptk7/Sox9/Fermt2/Usp47/Hdac…
Green-Blue-Brown	Green-Blue-Brown	GO:0048017	inositol lipid-mediated signaling	106/7502	161/14958	3.85024e-05	3.85024e-05	0.00974713	13649/18095/16001/18798/16510/210973/74107/19211/18708/107449/18797/12192/22339/73182/64436/74055/20720/13645/20682/238555/107650/72469/18802/30955/109294/18796/12402/18707/11542/380698/244882/268857/12957/235611/69601/26563/54635/225326/17926/13179/224020/18595/14062/21926/193003/15558/216991/19204/19699/108155/16452/14063/18015/18213/12985/22084/18806/16337/228852/71785/227120/11600/18596/18212…	106	Egfr/Nkx3-1/Igf1r/Plcb4/Kcnh1/Kbtbd2/Cep55/Pten/Pik3r1/Unc5b/Plcb3/Zfp36l1/Vegfa/Pear1/Inpp5e/Plce1/Serpine2/Egf/Sox9/Btn2a2/Pi4kb/Plcd3/Plcd4/Pik3cg/Prex2/Plcb2/Cbl/Pik3cd/Adora3/Obscn/Tnfaip8l3/Nlrc3/Cryba1/Plxnb1/Dab2ip/Ror1/Pdgfc/Pik3c3/Myoc/Dcn/Pi4ka/Pdgfra/F2r/Tnf/Pirt/Htr2a/Adap2/Ptafr/Reln/Ogt/Jak2/F2rl1/Nf1/Ntrk3/Csf3/Tsc2/Pld2/Insr/Ppp1r16b/Pdgfd/Plcl1/Angpt1/Pdgfrb/Ntrk2/Inpp5f/Plch2/C…
Green-Blue-Brown	Green-Blue-Brown	GO:0035148	tube formation	114/7502	175/14958	4.05428e-05	4.05428e-05	0.00974713	56044/19335/105278/330409/12370/30841/234366/58231/252973/230824/18749/50768/16974/18128/20460/16372/58198/11352/22339/64930/19878/12042/18141/14362/19713/74392/57265/22772/22158/15251/20319/11350/22631/13645/71461/20682/235626/216285/231214/13607/27428/74143/20423/18707/14165/12550/12387/69601/21677/99683/238057/106042/105782/12367/270685/13544/56274/100169/15209/225876/59024/20377/22084/81896/2…	114	Rala/Rab23/Cdk20/Cecr2/Casp8/Kdm2b/Gatad2a/Stk4/Grhl2/Grhl3/Prkacb/Dlc1/Lrp6/Notch1/Stil/Irx2/Sall1/Abl2/Vegfa/Tsc1/Rock2/Bcl10/Nup50/Fzd1/Ret/Specc1l/Fzd2/Zic2/Tulp3/Hif1a/Sfrp2/Abl1/Ywhaz/Egf/Ptk7/Sox9/Setd2/Alx1/Cc2d2a/Eda/Shroom3/Opa1/Shh/Pik3cd/Fgf10/Cdh1/Ctnnb1/Dab2ip/Tead2/Sec24b/Gdf7/Prickle1/Scrib/Casp3/Mthfd1l/Dvl3/Stk3/Phactr4/Hesx1/Kdm2a/Med12/Sfrp1/Tsc2/Ift122/Hectd1/Arid1a/Fzd3/Tgm2…
Green-Blue-Brown	Green-Blue-Brown	GO:0008589	regulation of smoothened signaling pathway	64/7502	90/14958	4.11466e-05	4.11466e-05	0.00974713	19335/105278/71137/56427/18749/56788/17237/16576/269941/58198/216858/244585/64706/72016/67466/22158/15245/20720/12385/12393/20423/240888/14165/269878/19645/71228/50758/140810/20689/380614/14184/98376/18605/20377/59056/81896/12501/106633/12589/14632/22422/73668/67009/14633/24069/67345/207425/14183/14634/104732/20429/654470/268935/277939/74019/195208/67661/319757/269209/104346/83396/19206/216795/15…	64	Rab23/Cdk20/Rfx4/Tubd1/Prkacb/Scube2/Mgrn1/Kif7/Chsy1/Sall1/Kctd11/Rpgrip1l/Scube1/Tedc2/Pdcl/Tulp3/Hhip/Serpine2/Ctnna1/Runx2/Shh/Gpr161/Fgf10/Megf8/Rb1/Dlg5/Fbxl17/Ttbk2/Sall3/Intu/Fgfr3/Gorab/Enpp1/Sfrp1/Evc/Ift122/Cd3e/Ift140/Ift81/Gli1/Wnt7b/Ttc21b/Ttc23/Gli2/Sufu/Herc4/Wdr11/Fgfr2/Gli3/Tedc1/Shox2/Tctn1/Scube3/C2cd3/Traf3ip1/Dcdc2a/Ift172/Smo/Stk36/Gas8/Glis2/Ptch1/Wnt9a/Ndst1
Green-Blue-Brown	Green-Blue-Brown	GO:0016331	morphogenesis of embryonic epithelium	115/7502	177/14958	4.46492e-05	4.46492e-05	0.0101361	56044/19335/105278/330409/12370/30841/234366/58231/252973/11835/230824/18749/50768/16974/20460/16372/58198/11352/56847/15242/64930/19878/12042/18141/14362/19713/74392/57265/22772/22158/15251/20319/11350/71461/20682/235626/216285/231214/27428/74143/20423/14165/12387/21677/99683/238057/106042/105782/12367/270685/13544/56274/100169/231413/22414/225876/59024/20377/22084/81896/226352/207304/93760/1436…	115	Rala/Rab23/Cdk20/Cecr2/Casp8/Kdm2b/Gatad2a/Stk4/Grhl2/Ar/Grhl3/Prkacb/Dlc1/Lrp6/Stil/Irx2/Sall1/Abl2/Aldh1a3/Hhex/Tsc1/Rock2/Bcl10/Nup50/Fzd1/Ret/Specc1l/Fzd2/Zic2/Tulp3/Hif1a/Sfrp2/Abl1/Ptk7/Sox9/Setd2/Alx1/Cc2d2a/Shroom3/Opa1/Shh/Fgf10/Ctnnb1/Tead2/Sec24b/Gdf7/Prickle1/Scrib/Casp3/Mthfd1l/Dvl3/Stk3/Phactr4/Grsf1/Wnt2b/Kdm2a/Med12/Sfrp1/Tsc2/Ift122/Epb41l5/Hectd1/Arid1a/Fzd3/Plxnb2/Wnt7b/Aldh1a2…
Green-Blue-Brown	Green-Blue-Brown	GO:0030111	regulation of Wnt signaling pathway	178/7502	289/14958	5.14331e-05	5.14331e-05	0.0111627	16348/16971/72043/13649/50873/21844/58231/330938/72345/329252/66072/16974/18128/232560/21372/21752/58198/17847/11352/12234/666048/15242/68031/65114/78560/21405/26416/14366/107746/13380/12558/66042/24088/233328/16392/211383/19043/20668/14362/235542/16798/27041/228357/16646/21929/232341/20319/11350/14369/20583/13645/71461/20682/74996/15182/22601/13607/21887/407821/16400/20423/68151/14165/218581/125…	178	Invs/Lrp1/Sulf2/Egfr/Prkn/Tiam1/Stk4/Dixdc1/Amer1/Lgr6/Sdhaf2/Lrp6/Notch1/Caprin2/Tbl1x/Tert/Sall1/Usp34/Abl2/Btrc/Trabd2b/Hhex/Rnf146/Vps35/Adgra2/Hnf1a/Mapk14/Fzd4/Rapgef1/Dkk1/Cdh2/Sostdc1/Tlr2/Lrrk1/Isl1/Amer3/Ppm1b/Sox13/Fzd1/Ppp2r3a/Lats1/G3bp1/Lrp4/Kpna1/Tnfaip3/Wnk1/Sfrp2/Abl1/Fzd7/Snai2/Egf/Ptk7/Sox9/Usp47/Hdac2/Yap1/Eda/Tle3/Znrf3/Itga3/Shh/Wls/Fgf10/Depdc1b/Cdh1/Psen1/Ankrd6/Nfkb1/Dkkl…
Green-Blue-Brown	Green-Blue-Brown	GO:0016236	macroautophagy	129/7502	202/14958	5.32689e-05	5.32689e-05	0.0111627	100504663/11793/75669/19335/211134/68728/320528/50873/56085/22333/72145/217893/233789/244962/67846/271221/64930/24088/17772/74781/77573/13663/15251/226407/104009/192656/67526/56717/68053/319801/74244/59026/17281/15944/19164/75788/94232/80743/108083/16151/18475/237782/225326/13179/56480/16189/54396/118449/20924/73205/100756/230784/16784/72175/21821/66615/100502698/54673/245860/12421/108079/56312/7…	129	Atg14/Atg5/Pik3r4/Rab23/Lzts1/Trp53inp2/Vps13c/Prkn/Ubqln1/Vdac1/Wdfy3/Pacs2/Smg1/Snx14/Tmem39a/Rubcnl/Tsc1/Tlr2/Mtm1/Wipi2/Vps33a/Ei24/Hif1a/Rab3gap1/Qsox1/Ripk2/Atg12/Mtor/Ubxn2b/Tigar/Atg7/Huwe1/Fyco1/Irgm1/Psen1/Smurf1/Ubqln4/Vps16/Pip4k2b/Ikbkg/Pafah1b2/Smcr8/Pik3c3/Dcn/Tbk1/Il4/Irgm2/Synpo2/Supt5/C9orf72/Usp30/Sesn2/Lamp2/Mfsd8/Ift88/Atg4b/Rubcn/Sh3glb1/Atg9a/Rb1cc1/Prkaa2/Nupr1/Sesn3/Tmem4…
Green-Blue-Brown	Green-Blue-Brown	GO:0001841	neural tube formation	88/7502	131/14958	5.64195e-05	5.64195e-05	0.0113851	56044/19335/105278/330409/12370/30841/234366/58231/252973/230824/18749/50768/16974/20460/58198/11352/64930/19878/12042/18141/14362/74392/57265/22772/22158/15251/20319/11350/71461/235626/216285/231214/27428/74143/20423/21677/99683/238057/106042/105782/12367/270685/13544/56274/100169/225876/59024/20377/22084/81896/207304/93760/14365/140570/232906/11783/13800/56334/14312/12162/22034/24069/12808/2099…	88	Rala/Rab23/Cdk20/Cecr2/Casp8/Kdm2b/Gatad2a/Stk4/Grhl2/Grhl3/Prkacb/Dlc1/Lrp6/Stil/Sall1/Abl2/Tsc1/Rock2/Bcl10/Nup50/Fzd1/Specc1l/Fzd2/Zic2/Tulp3/Hif1a/Sfrp2/Abl1/Ptk7/Setd2/Alx1/Cc2d2a/Shroom3/Opa1/Shh/Tead2/Sec24b/Gdf7/Prickle1/Scrib/Casp3/Mthfd1l/Dvl3/Stk3/Phactr4/Kdm2a/Med12/Sfrp1/Tsc2/Ift122/Hectd1/Arid1a/Fzd3/Plxnb2/Arhgap35/Apaf1/Enah/Tmed2/Brd2/Bmp7/Traf6/Sufu/Cobl/T/Zeb2/Ift52/Sfrp5/Kdm6a…
Green-Blue-Brown	Green-Blue-Brown	GO:0007224	smoothened signaling pathway	99/7502	150/14958	5.91681e-05	5.91681e-05	0.0115133	19335/105278/71137/56427/18749/56788/544696/18194/17237/16576/269941/20460/58198/216858/94187/244585/64706/68897/72016/68525/67466/22158/15245/219103/20720/16568/329064/72507/231214/12385/12393/20423/240888/15257/14165/66573/269878/14042/19645/71228/50758/140810/68259/21813/21821/20689/380614/57810/14184/98376/18605/20377/76967/218232/59056/81896/12501/106633/12589/14632/22422/73668/234740/67009/…	99	Rab23/Cdk20/Rfx4/Tubd1/Prkacb/Scube2/Tbc1d32/Nsdhl/Mgrn1/Kif7/Chsy1/Stil/Sall1/Kctd11/Zfp423/Rpgrip1l/Scube1/Disp1/Tedc2/Evc2/Pdcl/Tulp3/Hhip/Cenpj/Serpine2/Kif3a/Pkd2l1/Dzip1l/Cc2d2a/Ctnna1/Runx2/Shh/Gpr161/Hipk1/Fgf10/Dzip1/Megf8/Ext1/Rb1/Dlg5/Fbxl17/Ttbk2/Ift80/Tgfbr2/Ift88/Sall3/Intu/Cdon/Fgfr3/Gorab/Enpp1/Sfrp1/2700049A03Rik/Ptpdc1/Evc/Ift122/Cd3e/Ift140/Ift81/Gli1/Wnt7b/Ttc21b/Tmem231/Ttc23…
Green-Blue-Brown	Green-Blue-Brown	GO:0001655	urogenital system development	201/7502	332/14958	7.65882e-05	7.65882e-05	0.0143891	20850/13003/72077/56198/70465/16194/16348/72043/18095/11601/67703/11835/72345/13388/231470/18131/235320/544696/24063/16001/230709/18128/216805/20724/16372/58198/18654/18186/19211/244585/17125/19108/22339/64930/100534287/382985/73692/12267/19713/69232/13838/14155/12765/233651/228357/74055/218772/271127/16568/18541/71461/20682/231214/22601/18514/18027/13075/16400/83557/14048/20181/18004/21923/23504…	201	Stat5a/Vcan/Gcnt3/Heyl/Wdr77/Il6ra/Invs/Sulf2/Nkx3-1/Angpt2/Kirrel3/Ar/Amer1/Dll1/Fras1/Notch3/Zbtb16/Tbc1d32/Spry1/Igf1r/Zmpste24/Notch1/Flcn/Serpinb5/Irx2/Sall1/Pgf/Nrp1/Pten/Rpgrip1l/Smad1/Prkx/Vegfa/Tsc1/Dchs2/Rrm2b/Cplane1/C3ar1/Ret/Qrich1/Epha4/Fem1b/Cxcr2/Dchs1/Lrp4/Plce1/Rarb/Adamts16/Kif3a/Pcnt/Ptk7/Sox9/Cc2d2a/Yap1/Pbx1/Nfia/Cyp19a1/Itga3/Lin28a/Eya1/Rxra/Nek1/Tnc/Kank2/Shh/Klhl3/Prdm1/…
Green-Blue-Brown	Green-Blue-Brown	GO:0090068	positive regulation of cell cycle process	143/7502	228/14958	7.96807e-05	7.96807e-05	0.0144711	209334/12531/109113/13649/20466/26934/16001/16002/12569/65964/14219/12530/21752/108961/54141/109333/54375/16493/108989/16569/57746/19941/50850/237877/22404/19878/71878/18392/15586/216021/50875/226419/58994/21781/219103/213389/13645/18514/12532/17246/74335/72290/13490/22062/268697/68053/14165/625662/57913/13076/19645/18754/69188/12545/20873/69601/27214/11491/105837/16973/218294/671232/26554/11504/…	143	Gen1/Cdc25b/Uhrf2/Egfr/Sin3a/Racgap1/Igf1r/Igf2/Cdk5r1/Map3k20/Ccn2/Cdc25a/Tert/E2f8/Spag5/Pkn2/Azin1/Kcna5/Tpr/Kif3b/Piwil2/Rpl26/Spast/Atad5/Wiz/Rock2/Fam83d/Orc1/Hyal1/Stox1/Tmod3/Dyrk3/Smpd3/Tfdp1/Cenpj/Prdm9/Egf/Pbx1/Cdc25c/Mdm2/Xrcc3/Lsm11/Drd3/Trp73/Ccnb1/Ubxn2b/Fgf10/Ankrd31/Pidd1/Cyp1a1/Rb1/Prkce/Kmt2e/Cdc7/Plk4/Dab2ip/Dbf4/Adam17/Mtbp/Lrp5/Cdc14b/Topaz1/Cul3/Adamts1/Sgo2a/Btc/Ndc80/Tnf/…
Green-Blue-Brown	Green-Blue-Brown	GO:0048015	phosphatidylinositol-mediated signaling	103/7502	158/14958	8.95765e-05	8.95765e-05	0.0156483	13649/18095/16001/18798/16510/210973/74107/19211/18708/107449/18797/12192/22339/73182/64436/74055/20720/13645/20682/238555/107650/72469/18802/30955/109294/18796/12402/18707/11542/380698/268857/12957/235611/69601/26563/54635/225326/17926/13179/224020/18595/14062/21926/193003/15558/19204/19699/108155/16452/14063/18015/18213/12985/22084/18806/16337/228852/71785/227120/11600/18596/18212/101490/269615…	103	Egfr/Nkx3-1/Igf1r/Plcb4/Kcnh1/Kbtbd2/Cep55/Pten/Pik3r1/Unc5b/Plcb3/Zfp36l1/Vegfa/Pear1/Inpp5e/Plce1/Serpine2/Egf/Sox9/Btn2a2/Pi4kb/Plcd3/Plcd4/Pik3cg/Prex2/Plcb2/Cbl/Pik3cd/Adora3/Obscn/Nlrc3/Cryba1/Plxnb1/Dab2ip/Ror1/Pdgfc/Pik3c3/Myoc/Dcn/Pi4ka/Pdgfra/F2r/Tnf/Pirt/Htr2a/Ptafr/Reln/Ogt/Jak2/F2rl1/Nf1/Ntrk3/Csf3/Tsc2/Pld2/Insr/Ppp1r16b/Pdgfd/Plcl1/Angpt1/Pdgfrb/Ntrk2/Inpp5f/Plch2/Cntf/Gsn/Erbb4/Kd…
Green-Blue-Brown	Green-Blue-Brown	GO:0060562	epithelial tube morphogenesis	216/7502	360/14958	9.19064e-05	9.19064e-05	0.0156483	56044/11839/19335/105278/330409/12370/30841/234366/18095/58231/252973/11835/13388/230824/18749/24063/50768/16974/18128/20460/16372/58198/11352/18654/13138/12234/18186/15242/19108/20292/22339/64930/66042/239337/19878/12042/18141/12627/14362/19713/74392/216021/13838/12765/57265/22772/233651/22158/15245/15251/20319/11350/271127/16568/13645/71461/20682/235626/216285/231214/22601/237500/18514/14048/27…	216	Rala/Areg/Rab23/Cdk20/Cecr2/Casp8/Kdm2b/Gatad2a/Nkx3-1/Stk4/Grhl2/Ar/Dll1/Grhl3/Prkacb/Spry1/Dlc1/Lrp6/Notch1/Stil/Irx2/Sall1/Abl2/Pgf/Dag1/Btrc/Nrp1/Hhex/Prkx/Ccl11/Vegfa/Tsc1/Sostdc1/Adamts12/Rock2/Bcl10/Nup50/Cfc1/Fzd1/Ret/Specc1l/Stox1/Epha4/Cxcr2/Fzd2/Zic2/Dchs1/Tulp3/Hhip/Hif1a/Sfrp2/Abl1/Adamts16/Kif3a/Egf/Ptk7/Sox9/Setd2/Alx1/Cc2d2a/Yap1/Tmtc3/Pbx1/Eya1/Shroom3/Csf1/Tbx3/Tnc/Opa1/Nfatc3/S…
Green-Blue-Brown	Green-Blue-Brown	GO:0016358	dendrite development	180/7502	295/14958	9.80369e-05	9.80369e-05	0.0161863	243967/232227/211134/13508/21844/29819/71974/12569/232560/94253/231380/665113/11977/11352/17181/227541/18186/19211/216856/545156/13196/64009/16560/50772/54652/21907/19268/237868/19878/68703/239420/14265/13175/13838/18472/210274/228357/17920/210108/11682/13131/192167/72162/18209/74006/76454/15182/109904/110197/19283/12361/56376/109294/327814/20393/110834/68166/52028/66713/11441/54713/74143/29875/5…	180	Ntn5/Iqsec1/Lzts1/Dscam/Tiam1/Stau2/Prmt3/Cdk5r1/Caprin2/Hecw1/Uba6/Tnik/Atp7a/Abl2/Matn2/Camk1d/Nrp1/Pten/Nlgn2/Kalrn/Asap1/Syne1/Kif1a/Mapk6/Cacna1f/Nr2e1/Ptprf/Sarm1/Rock2/Rere/Csmd3/Fmr1/Dclk1/Epha4/Pafah1b1/Shank2/Lrp4/Myo6/D130043K22Rik/Alk/Dab1/Nlgn1/Dhx36/Ntn3/Dnm1l/Fbxo31/Hdac2/Mcf2/Dgkg/Ptprz1/Cask/Pdlim5/Prex2/Ppfia2/Sgk1/Chrna3/Spire1/Bbs1/Actr2/Chrna7/Fezf2/Opa1/Iqgap1/Mtor/Rbfox2/Kl…
Green-Blue-Brown	Green-Blue-Brown	GO:0017145	stem cell division	28/7502	34/14958	0.000102902	0.000102902	0.0164898	235320/18128/12151/18472/20319/14369/16590/14042/12193/107829/70122/26554/71950/209012/97064/104156/21843/77889/51886/17863/26920/30877/114604/17979/93840/21808/17954/26380	28	Zbtb16/Notch1/Bmi1/Pafah1b1/Sfrp2/Fzd7/Kit/Ext1/Zfp36l2/Thoc5/Mllt3/Cul3/Nanog/Ulk4/Wwtr1/Etv5/Tial1/Lbh/Fubp1/Myb/Cntrl/Gnl3/Prdm15/Ncoa3/Vangl2/Tgfb2/Nap1l2/Esrrb
Green-Blue-Brown	Green-Blue-Brown	GO:0032727	positive regulation of interferon-alpha production	19/7502	21/14958	0.000115562	0.000115562	0.0179895	15510/78781/230073/72162/235626/142980/20846/170743/71586/56480/170744/13205/14255/81897/21898/13211/17381/12675/228607	19	Hspd1/Zc3hav1/Ddx58/Dhx36/Setd2/Tlr3/Stat1/Tlr7/Ifih1/Tbk1/Tlr8/Ddx3x/Flt3/Tlr9/Tlr4/Dhx9/Mmp12/Chuk/Mavs
Green-Blue-Brown	Green-Blue-Brown	GO:0090161	Golgi ribbon formation	13/7502	13/14958	0.000126384	0.000126384	0.0191276	58244/66629/228960/99412/53611/109181/53330/71648/27374/70297/73130/229474/360013	13	Stx6/Golph3/Stx16/Golga2/Vti1a/Trip11/Vamp4/Optn/Prmt5/Gcc2/Tmed5/Fhdc1/Myo18a
Green-Blue-Brown	Green-Blue-Brown	GO:0034329	cell junction assembly	231/7502	389/14958	0.000132509	0.000132509	0.0195126	229715/110829/14401/241201/16971/12565/13823/14168/64085/29819/13837/67703/252973/67451/11538/50768/215654/16979/269116/16150/216805/269788/245450/70620/228942/320747/109333/18186/19211/109905/216856/18708/18430/65114/77446/14406/26921/246316/58220/107746/18750/13380/12558/22339/64930/24088/20194/18720/14394/19878/76707/14362/14804/17913/210274/242384/233651/228357/17920/20320/192167/11350/20583/…	231	Amigo1/Lims1/Gabrb2/Cdh7/Lrp1/Cdh9/Epb41l3/Fgf13/Clstn2/Stau2/Epha3/Kirrel3/Grhl2/Pkp2/Adnp/Dlc1/Cdh12/Lrrn1/Nfasc/Ikbkb/Flcn/Lhfpl4/Slitrk2/Ube2v2/Cbln4/Lingo4/Pkn2/Nrp1/Pten/Rap1a/Nlgn2/Pik3r1/Oxtr/Vps35/Heg1/Gabrg2/Map4k4/Lgi2/Pard6b/Rapgef1/Prkca/Dkk1/Cdh2/Vegfa/Tsc1/Tlr2/S100a10/Pip5k1a/Gabra1/Rock2/Clasp1/Fzd1/Grid2/Myo1c/Shank2/Lingo2/Dchs1/Lrp4/Myo6/Nptn/Nlgn1/Abl1/Snai2/Adgrl3/Fermt2/Phl…
Green-Blue-Brown	Green-Blue-Brown	GO:0060070	canonical Wnt signaling pathway	167/7502	273/14958	0.000143096	0.000143096	0.020517	16348/72043/13649/50873/58231/330938/72345/66072/16974/18128/232560/21372/17847/12234/77578/19211/15242/68031/65114/78560/26416/14366/107746/13380/12558/66042/80288/233328/16392/211383/19043/20668/14362/235542/16798/57265/27041/228357/16646/232341/20319/14369/20583/13645/71461/20682/74996/15182/22601/13607/21887/407821/93897/20423/68151/14165/271457/12550/19164/140577/14042/18033/50722/11865/1238…	167	Invs/Sulf2/Egfr/Prkn/Stk4/Dixdc1/Amer1/Sdhaf2/Lrp6/Notch1/Caprin2/Tbl1x/Usp34/Btrc/Bcl9/Pten/Hhex/Rnf146/Vps35/Adgra2/Mapk14/Fzd4/Rapgef1/Dkk1/Cdh2/Sostdc1/Bcl9l/Lrrk1/Isl1/Amer3/Ppm1b/Sox13/Fzd1/Ppp2r3a/Lats1/Fzd2/G3bp1/Lrp4/Kpna1/Wnk1/Sfrp2/Fzd7/Snai2/Egf/Ptk7/Sox9/Usp47/Hdac2/Yap1/Eda/Tle3/Znrf3/Fzd10/Shh/Wls/Fgf10/Rab5a/Cdh1/Psen1/Ankrd6/Ext1/Nfkb1/Dkkl1/Arntl/Ctnnb1/Tcf7/Dab2ip/Atp6ap2/Gpc5/…
Green-Blue-Brown	Green-Blue-Brown	GO:0007156	homophilic cell adhesion via plasma membrane adhesion molecules	66/7502	96/14958	0.000164096	0.000164096	0.0227295	229715/241201/114873/12565/13508/13723/64085/93889/67703/12936/215654/19274/268663/93885/19281/12558/19268/245827/19713/233651/20320/72333/18613/12550/12557/65945/12562/270120/54725/68764/12552/105827/93712/107934/232370/170677/72040/13506/381409/140570/13511/319504/545428/12563/140571/268902/12564/329628/16728/71740/235086/12554/22295/58998/330222/52118/23965/18526/74769/244682/12561/235472/5453…	66	Amigo1/Cdh7/Dscaml1/Cdh9/Dscam/Emb/Clstn2/Pcdhb18/Kirrel3/Pcdha4/Cdh12/Ptprm/Cdhr2/Pcdhb14/Ptprt/Cdh2/Ptprf/Fat2/Ret/Dchs1/Nptn/Palld/Pecam1/Cdh1/Cdh17/Clstn1/Cdh5/Fat3/Cadm1/Cdhr3/Cdh11/Amigo2/Pcdhga4/Celsr3/Clstn3/Cdhr1/Cdhr5/Dsc2/Cdh26/Plxnb2/Dsg2/Nrcam/Ccdc141/Cdh6/Plxnb3/Robo2/Cdh8/Fat4/L1cam/Nectin4/Igsf9b/Cdh13/Cdh23/Nectin3/Sdk1/Pvr/Tenm3/Pcdh10/Pik3cb/Cntn5/Cdh4/Prtg/Hmcn1/Sdk2/Cdh3/Cels…
Green-Blue-Brown	Green-Blue-Brown	GO:0017148	negative regulation of translation	83/7502	125/14958	0.000166871	0.000166871	0.0227295	244551/233833/239528/236511/11727/231002/232560/67493/13209/69125/72201/12192/16011/108989/56403/18750/230908/64930/231207/19878/64436/14265/19704/76850/15467/72162/17454/83557/67070/19317/24127/26987/231464/225929/64602/12193/20848/22057/229096/26383/13046/230784/13688/227331/74326/228994/75841/13205/210529/58184/67578/80912/18854/237256/20425/18983/217351/208643/208922/666794/13684/69635/14359/…	83	Nanos3/Tnrc6a/Ago2/Ago1/Ang/Plekhn1/Caprin2/Mettl16/Ddx6/Cnot8/Otud6b/Zfp36l1/Igfbp5/Tpr/Syncrip/Prkca/Tardbp/Tsc1/Cpeb2/Rock2/Inpp5e/Fmr1/Upf1/Ago4/Eif2ak1/Dhx36/Mov10/Lin28a/Lsm14a/Qk/Xrn1/Eif4e2/Cnot6l/Patl1/Ireb2/Zfp36l2/Stat3/Tob1/Ythdf3/Fto/Celf1/Sesn2/Eif4ebp2/Gigyf2/Hnrnpr/Ythdf1/Rnf139/Ddx3x/Mettl14/Cnot9/Patl2/Pum1/Pml/Zc3h12d/Shmt1/Cnot7/Tnrc6c/Eif4g1/Cpeb3/Rbm24/Eif4e/Dapk1/Fxr1/Btg2/…
Green-Blue-Brown	Green-Blue-Brown	GO:0030901	midbrain development	36/7502	47/14958	0.000183422	0.000183422	0.0242587	71137/30841/270627/16974/11859/17125/13380/20319/20662/20423/68151/12387/238057/71228/18424/13544/14184/54422/20377/18423/14365/17701/19353/16917/22408/14183/14368/104318/14182/110648/14534/13798/11804/22418/55994/15531	36	Rfx4/Kdm2b/Taf1/Lrp6/Phox2a/Smad1/Dkk1/Sfrp2/Sos1/Shh/Wls/Ctnnb1/Gdf7/Dlg5/Otx2/Dvl3/Fgfr3/Barhl1/Sfrp1/Otx1/Fzd3/Msx1/Rac1/Lmx1b/Wnt1/Fgfr2/Fzd6/Csnk1d/Fgfr1/Lmx1a/Kat2a/En1/Aplp2/Wnt5a/Smad9/Ndst1
Green-Blue-Brown	Green-Blue-Brown	GO:0008544	epidermis development	162/7502	265/14958	0.000187002	0.000187002	0.0242587	218756/13649/109620/58231/252973/13388/230824/320713/16001/18194/230709/18128/19041/11977/71529/12192/16011/81535/13380/18992/66042/22234/19878/170644/235505/83925/16798/18472/74155/228357/17920/791260/21781/16568/72333/64817/20682/56407/15182/16667/232174/22601/13607/20662/20423/17921/329421/14165/93691/28114/19164/58208/12387/72383/99683/224796/105782/223227/18053/12367/171166/14284/12023/16449…	162	Slc4a7/Egfr/Dsp/Stk4/Grhl2/Dll1/Grhl3/Mysm1/Igf1r/Nsdhl/Zmpste24/Notch1/Ppl/Atp7a/Kazn/Zfp36l1/Igfbp5/Sgpp1/Dkk1/Pou3f2/Sostdc1/Ugcg/Rock2/Ubn1/Cd109/Trps1/Lats1/Pafah1b1/Errfi1/Lrp4/Myo6/Tomt/Tfdp1/Kif3a/Palld/Svep1/Sox9/Trpc4ap/Hdac2/Krt17/Cyp26b1/Yap1/Eda/Sos1/Shh/Myo7a/Myo3b/Fgf10/Klf7/Nsun2/Psen1/Bcl11b/Ctnnb1/Cnfn/Sec24b/Clic5/Scrib/Sox21/Ngfr/Casp3/Mcoln3/Fosl2/Barx2/Jag1/Tnf/Asah1/Flnb/If…
Green-Blue-Brown	Green-Blue-Brown	GO:0016241	regulation of macroautophagy	64/7502	93/14958	0.000196281	0.000196281	0.0248702	211134/320528/50873/56085/22333/233789/67846/64930/24088/17772/15251/226407/104009/192656/56717/319801/17281/15944/94232/108083/16151/18475/237782/13179/56480/16189/54396/20924/73205/100756/230784/100502698/54673/108079/56312/75747/225131/18145/22084/117150/22241/18718/140742/13853/66597/72344/268656/14679/20333/71648/16542/76983/56367/435626/67588/15194/22059/93759/257632/230895/15185/107607/987…	64	Lzts1/Vps13c/Prkn/Ubqln1/Vdac1/Smg1/Tmem39a/Tsc1/Tlr2/Mtm1/Hif1a/Rab3gap1/Qsox1/Ripk2/Mtor/Tigar/Fyco1/Irgm1/Ubqln4/Pip4k2b/Ikbkg/Pafah1b2/Smcr8/Dcn/Tbk1/Il4/Irgm2/Supt5/C9orf72/Usp30/Sesn2/Rubcn/Sh3glb1/Prkaa2/Nupr1/Sesn3/Wac/Npc1/Tsc2/Pip4k2c/Ulk1/Pip4k2a/Sesn1/Epm2a/Trim13/Usp36/Sptlc1/Gnai3/Sec22b/Optn/Kdr/Scfd1/Scoc/Rufy4/Rnf41/Htt/Trp53/Sirt1/Nod2/Vps13d/Hdac6/Nod1/Rab3gap2/Clec16a
Green-Blue-Brown	Green-Blue-Brown	GO:0061014	positive regulation of mRNA catabolic process	39/7502	52/14958	0.000217455	0.000217455	0.0267963	244551/233833/239528/231002/67493/69125/71701/12192/230908/19878/78781/19704/72162/17454/19317/231464/12193/22057/229096/26383/13046/227331/74326/228994/210529/80912/237256/18983/217351/208922/666794/12227/234594/213541/636931/72446/213988/74203/14904	39	Nanos3/Tnrc6a/Ago2/Plekhn1/Mettl16/Cnot8/Pnpt1/Zfp36l1/Tardbp/Rock2/Zc3hav1/Upf1/Dhx36/Mov10/Qk/Cnot6l/Zfp36l2/Tob1/Ythdf3/Fto/Celf1/Gigyf2/Hnrnpr/Ythdf1/Mettl14/Pum1/Zc3h12d/Cnot7/Tnrc6c/Cpeb3/Rbm24/Btg2/Cnot1/Ythdf2/Trim71/Prr5l/Tnrc6b/Eif4enif1/Gtpbp1
Green-Blue-Brown	Green-Blue-Brown	GO:0007254	JNK cascade	101/7502	157/14958	0.000221318	0.000221318	0.0267963	63953/215653/13649/330938/19261/16001/19246/17874/52521/65964/14219/665113/15259/26412/19766/66505/26921/59009/107746/26401/78943/12775/57874/18472/224014/244923/20319/216965/211770/105352/192656/338372/22062/71751/20963/140577/15502/142980/69601/52065/98432/56274/21926/14167/99470/54631/117149/209012/12421/237353/14063/76108/16179/14388/20377/16543/270190/26414/12540/108909/18816/22422/330177/38…	101	Dusp10/Rassf2/Egfr/Dixdc1/Sirpa/Igf1r/Ptpn1/Myd88/Zfp622/Map3k20/Ccn2/Tnik/Hipk3/Map4k2/Ripk1/Zmynd11/Map4k4/Sh3rf1/Rapgef1/Map3k1/Ern1/Ccr7/Hacd3/Pafah1b1/Fgd4/Klhl31/Sfrp2/Taok1/Trib1/Dusp22/Ripk2/Map3k9/Trp73/Map3k13/Syk/Ankrd6/Dnaja1/Tlr3/Dab2ip/Mfhas1/Phlpp1/Stk3/Tnf/Fgf12/Magi3/Nphs1/Tirap/Ulk4/Rb1cc1/Sh3rf3/F2rl1/Rap2a/Irak1/Gab1/Sfrp1/Mdfic/Ephb1/Mapk10/Cdc42/Aida/Serpinf2/Wnt7b/Taok3/Cra…
Green-Blue-Brown	Green-Blue-Brown	GO:0031023	microtubule organizing center organization	86/7502	131/14958	0.000231935	0.000231935	0.0269135	209334/12190/72776/230872/225659/66296/100502766/20460/18519/381077/66917/54375/26425/207175/58220/214444/216543/12649/12449/19878/67203/76707/99412/28135/216848/103583/18472/12566/20878/18080/219103/16568/68026/74335/68053/382010/20873/12387/212514/233064/101202/246102/329795/231123/103573/18005/67052/209012/17245/70012/234094/99167/18286/76478/101565/382406/16328/99100/20501/78610/68942/18536/6…	86	Gen1/Brca2/Sass6/Crocc/Cep76/Haus2/Kifc1/Stil/Kat2b/Ccdc78/Chordc1/Azin1/Nubp1/Cetn4/Pard6b/Cdk5rap2/Cep68/Chek1/Ccnf/Rock2/Nde1/Clasp1/Golga2/Cep63/Chd3/Fbxw11/Pafah1b1/Cdk2/Aurka/Nin/Cenpj/Kif3a/Pclaf/Xrcc3/Ubxn2b/Cep44/Plk4/Ctnnb1/Spice1/Wdr62/Hepacam2/Rttn/Tmem67/Haus3/Xpo1/Nek2/Ndc80/Ulk4/Mdm1/Cep85/Arhgef10/Ssx2ip/Odf2/Haus8/Ccp110/Poc1b/Cep250/Cep152/Slc16a1/Uvrag/Chmp2b/Pcm1/Chmp4c/Clasp2…
Green-Blue-Brown	Green-Blue-Brown	GO:0031346	positive regulation of cell projection organization	241/7502	410/14958	0.000232165	0.000232165	0.0269135	17973/229715/56044/11881/67998/16570/230872/353047/16971/18759/14828/13508/104215/269254/21844/29819/71955/13837/330938/17700/14348/13405/11538/16001/16974/72722/16150/232560/18761/11977/23854/18519/75769/11352/70620/18846/227541/18186/109905/545156/18708/13176/14366/107746/68050/22339/21809/19268/12484/12775/11908/237625/99412/12168/14362/18261/19713/14265/208727/13838/18472/74055/11682/18080/19…	241	Nck1/Amigo1/Rala/Arsb/Retreg3/Kif3c/Crocc/Plekhm1/Lrp1/Prkci/Hspa5/Dscam/Rhoq/Setx/Tiam1/Stau2/Ist1/Epha3/Dixdc1/Mstn/Fut9/Dmd/Adnp/Igf1r/Lrp6/Fam98a/Ikbkb/Caprin2/Prkcq/Atp7a/Def8/Kat2b/Plppr5/Abl2/Ube2v2/Plxna3/Camk1d/Nrp1/Rap1a/Kalrn/Pik3r1/Dcc/Fzd4/Rapgef1/Akirin1/Vegfa/Tgfb3/Ptprf/Cd24a/Ccr7/Atf1/Pla2g3/Golga2/Bmpr2/Fzd1/Ocm/Ret/Fmr1/Hdac4/Epha4/Pafah1b1/Plce1/Alk/Nin/Nlgn1/Cenpj/Dhx36/Serpi…
Green-Blue-Brown	Green-Blue-Brown	GO:0006914	autophagy	236/7502	401/14958	0.000242145	0.000242145	0.0269246	100504663/11881/11793/75669/17210/19335/211134/51795/353047/68728/320528/50873/56085/20821/22333/230709/12523/216805/170749/72145/217893/233789/105193/50754/83924/244962/67846/271221/320706/64930/210376/24088/17772/99412/74781/105787/14580/77573/17425/16154/13663/218460/21929/15251/11350/230379/74006/67790/72244/17762/226407/104009/53611/192656/67526/98402/13490/71732/56717/68053/319801/74244/590…	236	Atg14/Arsb/Atg5/Pik3r4/Mcl1/Rab23/Lzts1/Srpx/Plekhm1/Trp53inp2/Vps13c/Prkn/Ubqln1/Trim21/Vdac1/Zmpste24/Cd84/Flcn/Mtmr4/Wdfy3/Pacs2/Smg1/Nhlrc1/Fbxw7/Gpr137b/Snx14/Tmem39a/Rubcnl/Soga1/Tsc1/Mtmr9/Tlr2/Mtm1/Golga2/Wipi2/Prkaa1/Gfap/Vps33a/Foxk1/Il10ra/Ei24/Wdr41/Tnfaip3/Hif1a/Abl1/Acer2/Dnm1l/Rab39b/1600014C10Rik/Mapt/Rab3gap1/Qsox1/Vti1a/Ripk2/Atg12/Sh3bp4/Drd3/Vps11/Mtor/Ubxn2b/Tigar/Atg7/Huwe1/…
Green-Blue-Brown	Green-Blue-Brown	GO:0061919	process utilizing autophagic mechanism	236/7502	401/14958	0.000242145	0.000242145	0.0269246	100504663/11881/11793/75669/17210/19335/211134/51795/353047/68728/320528/50873/56085/20821/22333/230709/12523/216805/170749/72145/217893/233789/105193/50754/83924/244962/67846/271221/320706/64930/210376/24088/17772/99412/74781/105787/14580/77573/17425/16154/13663/218460/21929/15251/11350/230379/74006/67790/72244/17762/226407/104009/53611/192656/67526/98402/13490/71732/56717/68053/319801/74244/590…	236	Atg14/Arsb/Atg5/Pik3r4/Mcl1/Rab23/Lzts1/Srpx/Plekhm1/Trp53inp2/Vps13c/Prkn/Ubqln1/Trim21/Vdac1/Zmpste24/Cd84/Flcn/Mtmr4/Wdfy3/Pacs2/Smg1/Nhlrc1/Fbxw7/Gpr137b/Snx14/Tmem39a/Rubcnl/Soga1/Tsc1/Mtmr9/Tlr2/Mtm1/Golga2/Wipi2/Prkaa1/Gfap/Vps33a/Foxk1/Il10ra/Ei24/Wdr41/Tnfaip3/Hif1a/Abl1/Acer2/Dnm1l/Rab39b/1600014C10Rik/Mapt/Rab3gap1/Qsox1/Vti1a/Ripk2/Atg12/Sh3bp4/Drd3/Vps11/Mtor/Ubxn2b/Tigar/Atg7/Huwe1/…
Green-Blue-Brown	Green-Blue-Brown	GO:0031331	positive regulation of cellular catabolic process	213/7502	359/14958	0.000254395	0.000254395	0.027721	244551/70797/67296/233833/239528/108089/242960/16971/68728/50873/231002/218215/56085/72345/270627/20821/22333/19246/216805/66129/67493/70620/22225/69125/19211/71701/50754/65114/12192/76892/56736/230908/30945/64930/23806/24088/19878/170930/78781/105787/14265/71816/19704/20878/21929/15251/16009/72162/13645/11502/17454/56468/237500/211770/17246/226407/192656/230598/19317/98402/71732/110616/74244/231…	213	Nanos3/Ankib1/Socs4/Tnrc6a/Ago2/Rnf144a/Fbxl5/Lrp1/Trp53inp2/Prkn/Plekhn1/Rnf144b/Ubqln1/Amer1/Taf1/Trim21/Vdac1/Ptpn1/Flcn/Prxl2c/Mettl16/Ube2v2/Usp5/Cnot8/Pten/Pnpt1/Fbxw7/Vps35/Zfp36l1/Rnft1/Rnf14/Tardbp/Rnf19a/Tsc1/Arih1/Tlr2/Rock2/Sumo2/Zc3hav1/Prkaa1/Fmr1/Rnf180/Upf1/Aurka/Tnfaip3/Hif1a/Igfbp3/Dhx36/Egf/Adam9/Mov10/Socs5/Tmtc3/Trib1/Mdm2/Rab3gap1/Ripk2/Nrd1/Qk/Sh3bp4/Vps11/Atxn3/Atg7/Cnot6l…
Green-Blue-Brown	Green-Blue-Brown	GO:0072175	epithelial tube formation	103/7502	161/14958	0.00026246	0.00026246	0.0280391	56044/19335/105278/330409/12370/30841/234366/58231/252973/230824/18749/50768/16974/20460/16372/58198/11352/22339/64930/19878/12042/18141/14362/19713/74392/57265/22772/22158/15251/20319/11350/13645/71461/20682/235626/216285/231214/27428/74143/20423/18707/14165/12387/21677/99683/238057/106042/105782/12367/270685/13544/56274/100169/15209/225876/59024/20377/22084/81896/207304/93760/14365/140570/23290…	103	Rala/Rab23/Cdk20/Cecr2/Casp8/Kdm2b/Gatad2a/Stk4/Grhl2/Grhl3/Prkacb/Dlc1/Lrp6/Stil/Irx2/Sall1/Abl2/Vegfa/Tsc1/Rock2/Bcl10/Nup50/Fzd1/Ret/Specc1l/Fzd2/Zic2/Tulp3/Hif1a/Sfrp2/Abl1/Egf/Ptk7/Sox9/Setd2/Alx1/Cc2d2a/Shroom3/Opa1/Shh/Pik3cd/Fgf10/Ctnnb1/Tead2/Sec24b/Gdf7/Prickle1/Scrib/Casp3/Mthfd1l/Dvl3/Stk3/Phactr4/Hesx1/Kdm2a/Med12/Sfrp1/Tsc2/Ift122/Hectd1/Arid1a/Fzd3/Plxnb2/Arhgap35/Apaf1/Enah/Sox8/T…
Green-Blue-Brown	Green-Blue-Brown	GO:0007178	transmembrane receptor protein serine/threonine kinase signaling pathway	197/7502	330/14958	0.000269815	0.000269815	0.0282704	58250/65960/110075/14828/12155/14281/17700/11480/24063/16948/18128/17874/216805/23893/170749/12912/12825/94187/93836/17125/21405/26416/170676/13380/66042/26401/68371/80288/21809/278507/235505/12845/380664/83925/12168/12627/14362/216190/16798/108075/22772/320910/72183/14560/230597/210108/58994/100038489/20319/11350/218952/11502/66354/320460/16400/105352/66313/53378/333088/20742/12393/72002/243833/…	197	Chst11/Twsg1/Bmp3/Hspa5/Bmp15/Fos/Mstn/Acvr2a/Spry1/Lox/Notch1/Myd88/Flcn/Grem2/Mtmr4/Creb1/Col3a1/Zfp423/Rnf111/Smad1/Hnf1a/Mapk14/Peg10/Dkk1/Sostdc1/Map3k1/Pbld1/Bcl9l/Tgfb3/Wfikkn2/Cd109/Comp/Lemd3/Trps1/Bmpr2/Cfc1/Fzd1/Appl2/Lats1/Ltbp4/Zic2/Itgb8/Snx6/Gdf10/Zfyve9/D130043K22Rik/Smpd3/Apela/Sfrp2/Abl1/Fermt2/Adam9/Snw1/Vwc2l/Itga3/Dusp22/Smurf2/Sdcbp/Kcp/Sptbn1/Runx2/Slc39a5/Zfp128/Tgfbr3/Sor…
Green-Blue-Brown	Green-Blue-Brown	GO:0060606	tube closure	74/7502	111/14958	0.000306485	0.000306485	0.0312289	56044/19335/105278/330409/30841/234366/252973/230824/18749/50768/16974/20460/58198/11352/64930/19878/12042/14362/74392/57265/22772/22158/20319/11350/71461/235626/216285/231214/27428/74143/14165/21677/99683/106042/105782/12367/270685/13544/100169/225876/59024/20377/22084/81896/207304/93760/14365/140570/232906/11783/13800/56334/14312/22034/24069/12808/20997/24136/54612/22289/636931/14368/108156/676…	74	Rala/Rab23/Cdk20/Cecr2/Kdm2b/Gatad2a/Grhl2/Grhl3/Prkacb/Dlc1/Lrp6/Stil/Sall1/Abl2/Tsc1/Rock2/Bcl10/Fzd1/Specc1l/Fzd2/Zic2/Tulp3/Sfrp2/Abl1/Ptk7/Setd2/Alx1/Cc2d2a/Shroom3/Opa1/Fgf10/Tead2/Sec24b/Prickle1/Scrib/Casp3/Mthfd1l/Dvl3/Phactr4/Kdm2a/Med12/Sfrp1/Tsc2/Ift122/Hectd1/Arid1a/Fzd3/Plxnb2/Arhgap35/Apaf1/Enah/Tmed2/Brd2/Traf6/Sufu/Cobl/T/Zeb2/Sfrp5/Kdm6a/Trim71/Fzd6/Mthfd1/Ift172/Mthfr/Tfap2a/Ka…
Green-Blue-Brown	Green-Blue-Brown	GO:0060560	developmental growth involved in morphogenesis	162/7502	267/14958	0.000314054	0.000314054	0.0312289	11839/23945/16971/13508/14168/50873/21844/20466/71955/24063/11538/16974/18128/12569/116838/58198/18846/18186/211232/240058/20292/382018/22339/26456/12168/235542/218877/18261/21960/13175/18472/20878/210108/18080/74132/20319/11350/13796/71461/20682/20983/22601/237500/20450/17762/18844/12977/21923/18377/20423/29875/71751/14165/22284/269878/14042/75788/20562/12387/214585/233489/70433/65086/213084/218…	162	Areg/Mgll/Lrp1/Dscam/Fgf13/Prkn/Tiam1/Sin3a/Ist1/Spry1/Adnp/Lrp6/Notch1/Cdk5r1/Rims2/Sall1/Plxna3/Nrp1/Cpne9/Cpne5/Ccl11/Unc13a/Vegfa/Sema4g/Bmpr2/Ppp2r3a/Sema3g/Ocm/Tnr/Dclk1/Pafah1b1/Aurka/D130043K22Rik/Nin/Rnf6/Sfrp2/Abl1/Emx1/Ptk7/Sox9/Syt4/Yap1/Tmtc3/St8sia2/Mapt/Plxna1/Csf1/Tnc/Omg/Shh/Iqgap1/Map3k13/Fgf10/Usp9x/Megf8/Ext1/Smurf1/Slit1/Ctnnb1/Spg11/Picalm/Draxin/Lpar3/Cdkl3/Tgfbr2/Shtn1/C9o…
Green-Blue-Brown	Green-Blue-Brown	GO:0001838	embryonic epithelial tube formation	97/7502	151/14958	0.000315245	0.000315245	0.0312289	56044/19335/105278/330409/12370/30841/234366/58231/252973/230824/18749/50768/16974/20460/16372/58198/11352/64930/19878/12042/18141/14362/19713/74392/57265/22772/22158/15251/20319/11350/71461/20682/235626/216285/231214/27428/74143/20423/12387/21677/99683/238057/106042/105782/12367/270685/13544/56274/100169/225876/59024/20377/22084/81896/207304/93760/14365/140570/232906/11783/13800/20681/56334/1431…	97	Rala/Rab23/Cdk20/Cecr2/Casp8/Kdm2b/Gatad2a/Stk4/Grhl2/Grhl3/Prkacb/Dlc1/Lrp6/Stil/Irx2/Sall1/Abl2/Tsc1/Rock2/Bcl10/Nup50/Fzd1/Ret/Specc1l/Fzd2/Zic2/Tulp3/Hif1a/Sfrp2/Abl1/Ptk7/Sox9/Setd2/Alx1/Cc2d2a/Shroom3/Opa1/Shh/Ctnnb1/Tead2/Sec24b/Gdf7/Prickle1/Scrib/Casp3/Mthfd1l/Dvl3/Stk3/Phactr4/Kdm2a/Med12/Sfrp1/Tsc2/Ift122/Hectd1/Arid1a/Fzd3/Plxnb2/Arhgap35/Apaf1/Enah/Sox8/Tmed2/Brd2/Bmp7/Traf6/Sufu/Gdn…
Green-Blue-Brown	Green-Blue-Brown	GO:0032606	type I interferon production	58/7502	84/14958	0.000336085	0.000336085	0.0324311	74414/19261/270151/17874/11776/15510/384309/24088/19043/78781/27041/16391/230073/15975/72162/235626/12475/214763/268857/20963/142980/20846/108086/170743/71586/56480/66878/218832/170744/117149/245860/16179/13205/67486/22632/19280/14255/216877/81897/15900/12914/11774/22031/217365/171285/27215/21898/18968/240518/80861/74019/13211/17381/12675/28185/224647/70428/228607	58	Polr3c/Sirpa/Nlrx1/Myd88/Ap3d1/Hspd1/Trim56/Tlr2/Ppm1b/Zc3hav1/G3bp1/Irf9/Ddx58/Ifnar1/Dhx36/Setd2/Cd14/Cgas/Nlrc3/Syk/Tlr3/Stat1/Rnf216/Tlr7/Ifih1/Tbk1/Riok3/Polr3a/Tlr8/Tirap/Atg9a/Irak1/Ddx3x/Polr3g/Yy1/Ptprs/Flt3/Dhx33/Tlr9/Irf8/Crebbp/Ap3b1/Traf3/Nploc4/Havcr2/Azi2/Tlr4/Pola1/Peli3/Dhx58/Traf3ip1/Dhx9/Mmp12/Chuk/Tomm70a/Ilrun/Polr3b/Mavs
Green-Blue-Brown	Green-Blue-Brown	GO:0043507	positive regulation of JUN kinase activity	49/7502	69/14958	0.000339286	0.000339286	0.0324311	21844/21934/19246/65964/665113/26412/19766/70097/14366/13380/26401/78943/12775/13838/224014/93897/16181/192656/338372/71751/20963/69601/13544/21926/99470/18479/117149/14367/16179/14388/16543/22422/330177/26407/81897/22034/24136/13614/30957/319955/54324/26408/26390/70834/93840/22418/26382/26564/13132	49	Tiam1/Tnfrsf11a/Ptpn1/Map3k20/Tnik/Map4k2/Ripk1/Sash1/Fzd4/Dkk1/Map3k1/Ern1/Ccr7/Epha4/Fgd4/Fzd10/Il1rn/Ripk2/Map3k9/Map3k13/Syk/Dab2ip/Dvl3/Tnf/Magi3/Pak1/Tirap/Fzd5/Irak1/Gab1/Mdfic/Wnt7b/Taok3/Map3k4/Tlr9/Traf6/Zeb2/Edn1/Mapk8ip3/Ercc6/Arhgef5/Map3k5/Mapkbp1/Spag9/Vangl2/Wnt5a/Fgd2/Ror2/Dab2
Green-Blue-Brown	Green-Blue-Brown	GO:0002011	morphogenesis of an epithelial sheet	41/7502	56/14958	0.000364116	0.000364116	0.0342044	16974/18128/13138/231532/19211/20277/26401/76707/20583/218952/208177/192176/20662/56717/75415/269878/16449/100169/93742/16007/56426/16475/17702/12831/232906/12162/71436/22343/12160/18129/241639/76499/16772/54485/243905/17381/12675/93840/56217/12505/22418	41	Lrp6/Notch1/Dag1/Arhgap24/Pten/Scnn1b/Map3k1/Clasp1/Snai2/Fermt2/Phldb2/Flna/Sos1/Mtor/Arhgap12/Megf8/Jag1/Phactr4/Pard3/Ccn1/Pdcd10/Ajuba/Msx2/Col5a1/Arhgap35/Bmp7/Flrt3/Lin7c/Bmp5/Notch2/Fermt1/Clasp2/Lama1/Dll4/Zfp568/Mmp12/Chuk/Vangl2/Mpp5/Cd44/Wnt5a
Green-Blue-Brown	Green-Blue-Brown	GO:0051647	nucleus localization	29/7502	37/14958	0.000396555	0.000396555	0.0366203	229227/320165/13405/320191/15242/64009/16560/57752/103583/18472/77053/56717/20562/230917/212073/67299/381404/13424/12540/18208/18536/18508/319565/216781/226751/77579/14083/225523/223697	29	4932438A13Rik/Tacc1/Dmd/Hook3/Hhex/Syne1/Kif1a/Tacc2/Fbxw11/Pafah1b1/Sun1/Mtor/Slit1/Tmem201/Syne3/Dock7/Pabpc1l/Dync1h1/Cdc42/Ntn1/Pcm1/Pax6/Syne2/Trim58/Cdc42bpa/Myh10/Ptk2/Cep120/Sun2
Green-Blue-Brown	Green-Blue-Brown	GO:0001843	neural tube closure	73/7502	110/14958	0.000413168	0.000413168	0.0371394	56044/19335/105278/330409/30841/234366/252973/230824/18749/50768/16974/20460/58198/11352/64930/19878/12042/14362/74392/57265/22772/22158/20319/11350/71461/235626/216285/231214/27428/74143/21677/99683/106042/105782/12367/270685/13544/100169/225876/59024/20377/22084/81896/207304/93760/14365/140570/232906/11783/13800/56334/14312/22034/24069/12808/20997/24136/54612/22289/636931/14368/108156/67661/177…	73	Rala/Rab23/Cdk20/Cecr2/Kdm2b/Gatad2a/Grhl2/Grhl3/Prkacb/Dlc1/Lrp6/Stil/Sall1/Abl2/Tsc1/Rock2/Bcl10/Fzd1/Specc1l/Fzd2/Zic2/Tulp3/Sfrp2/Abl1/Ptk7/Setd2/Alx1/Cc2d2a/Shroom3/Opa1/Tead2/Sec24b/Prickle1/Scrib/Casp3/Mthfd1l/Dvl3/Phactr4/Kdm2a/Med12/Sfrp1/Tsc2/Ift122/Hectd1/Arid1a/Fzd3/Plxnb2/Arhgap35/Apaf1/Enah/Tmed2/Brd2/Traf6/Sufu/Cobl/T/Zeb2/Sfrp5/Kdm6a/Trim71/Fzd6/Mthfd1/Ift172/Mthfr/Tfap2a/Kat2a/Va…
Green-Blue-Brown	Green-Blue-Brown	GO:0009896	positive regulation of catabolic process	247/7502	424/14958	0.000415809	0.000415809	0.0371394	244551/70797/67296/233833/239528/108089/242960/16971/68728/50873/231002/218215/56085/72345/69807/270627/20821/22333/19246/216805/66129/67493/94253/319229/70620/22225/69125/19211/71701/50754/65114/12192/260302/76892/56736/230908/30945/64930/23806/24088/19878/77128/170930/78781/235542/105787/14265/71816/19704/20878/21929/15251/16009/72162/13645/20682/11502/17454/56468/237500/211770/66313/107568/172…	247	Nanos3/Ankib1/Socs4/Tnrc6a/Ago2/Rnf144a/Fbxl5/Lrp1/Trp53inp2/Prkn/Plekhn1/Rnf144b/Ubqln1/Amer1/Trim32/Taf1/Trim21/Vdac1/Ptpn1/Flcn/Prxl2c/Mettl16/Hecw1/Sctr/Ube2v2/Usp5/Cnot8/Pten/Pnpt1/Fbxw7/Vps35/Zfp36l1/Gga3/Rnft1/Rnf14/Tardbp/Rnf19a/Tsc1/Arih1/Tlr2/Rock2/Crebrf/Sumo2/Zc3hav1/Ppp2r3a/Prkaa1/Fmr1/Rnf180/Upf1/Aurka/Tnfaip3/Hif1a/Igfbp3/Dhx36/Egf/Sox9/Adam9/Mov10/Socs5/Tmtc3/Trib1/Smurf2/Wwp1/Mdm…
Green-Blue-Brown	Green-Blue-Brown	GO:0014020	primary neural tube formation	77/7502	117/14958	0.000429947	0.000429947	0.0375188	56044/19335/105278/330409/30841/234366/252973/230824/18749/50768/16974/20460/58198/11352/64930/19878/12042/14362/74392/57265/22772/22158/15251/20319/11350/71461/235626/216285/231214/27428/74143/21677/99683/106042/105782/12367/270685/13544/100169/225876/59024/20377/22084/81896/207304/93760/14365/140570/232906/11783/13800/56334/14312/12162/22034/24069/12808/20997/24136/54612/22289/12160/636931/1436…	77	Rala/Rab23/Cdk20/Cecr2/Kdm2b/Gatad2a/Grhl2/Grhl3/Prkacb/Dlc1/Lrp6/Stil/Sall1/Abl2/Tsc1/Rock2/Bcl10/Fzd1/Specc1l/Fzd2/Zic2/Tulp3/Hif1a/Sfrp2/Abl1/Ptk7/Setd2/Alx1/Cc2d2a/Shroom3/Opa1/Tead2/Sec24b/Prickle1/Scrib/Casp3/Mthfd1l/Dvl3/Phactr4/Kdm2a/Med12/Sfrp1/Tsc2/Ift122/Hectd1/Arid1a/Fzd3/Plxnb2/Arhgap35/Apaf1/Enah/Tmed2/Brd2/Bmp7/Traf6/Sufu/Cobl/T/Zeb2/Sfrp5/Kdm6a/Bmp5/Trim71/Fzd6/Mthfd1/Ift172/Mthfr…
Green-Blue-Brown	Green-Blue-Brown	GO:0007416	synapse assembly	114/7502	182/14958	0.000433829	0.000433829	0.0375188	229715/14401/12565/14168/64085/29819/67703/11538/16979/269788/245450/70620/228942/320747/19211/216856/18708/18430/65114/14406/246316/18750/13380/12558/24088/14394/14362/14804/210274/242384/228357/17920/20320/192167/319387/56376/20450/53378/17762/76965/77596/243499/12217/12550/99633/243725/235611/208188/71228/13844/65945/11603/60367/14735/210933/54725/69137/105827/70237/13642/12929/19699/14367/396…	114	Amigo1/Gabrb2/Cdh9/Fgf13/Clstn2/Stau2/Kirrel3/Adnp/Lrrn1/Lhfpl4/Slitrk2/Ube2v2/Cbln4/Lingo4/Pten/Nlgn2/Pik3r1/Oxtr/Vps35/Gabrg2/Lgi2/Prkca/Dkk1/Cdh2/Tlr2/Gabra1/Fzd1/Grid2/Shank2/Lingo2/Lrp4/Myo6/Nptn/Nlgn1/Adgrl3/Pdlim5/St8sia2/Sdcbp/Mapt/Slitrk1/Adgrf1/Lrrtm4/Bsn/Cdh1/Adgrl2/Ppp1r9a/Plxnb1/Ghsr/Dlg5/Ephb2/Clstn1/Agrn/Il1rapl2/Gpc4/Adgrb3/Cadm1/Vstm5/Amigo2/Bhlhb9/Efnb2/Crkl/Reln/Fzd5/Flrt1/Ntrk…
Green-Blue-Brown	Green-Blue-Brown	GO:0007097	nuclear migration	25/7502	31/14958	0.000460655	0.000460655	0.0387678	320165/320191/15242/64009/16560/57752/103583/18472/77053/20562/230917/212073/67299/13424/12540/18208/18536/18508/319565/216781/226751/77579/14083/225523/223697	25	Tacc1/Hook3/Hhex/Syne1/Kif1a/Tacc2/Fbxw11/Pafah1b1/Sun1/Slit1/Tmem201/Syne3/Dock7/Dync1h1/Cdc42/Ntn1/Pcm1/Pax6/Syne2/Trim58/Cdc42bpa/Myh10/Ptk2/Cep120/Sun2
Green-Blue-Brown	Green-Blue-Brown	GO:0043506	regulation of JUN kinase activity	57/7502	83/14958	0.000469261	0.000469261	0.0387678	63953/21844/21934/19246/65964/665113/15259/26412/19766/70097/14366/13380/26401/78943/12775/13838/224014/20319/93897/16181/192656/338372/22062/71751/20963/15502/69601/13544/21926/99470/18479/117149/14367/16179/14388/20377/16543/108909/22422/330177/26407/81897/22034/24136/54612/13614/30957/319955/54324/26408/26390/70834/93840/22418/26382/26564/13132	57	Dusp10/Tiam1/Tnfrsf11a/Ptpn1/Map3k20/Tnik/Hipk3/Map4k2/Ripk1/Sash1/Fzd4/Dkk1/Map3k1/Ern1/Ccr7/Epha4/Fgd4/Sfrp2/Fzd10/Il1rn/Ripk2/Map3k9/Trp73/Map3k13/Syk/Dnaja1/Dab2ip/Dvl3/Tnf/Magi3/Pak1/Tirap/Fzd5/Irak1/Gab1/Sfrp1/Mdfic/Aida/Wnt7b/Taok3/Map3k4/Tlr9/Traf6/Zeb2/Sfrp5/Edn1/Mapk8ip3/Ercc6/Arhgef5/Map3k5/Mapkbp1/Spag9/Vangl2/Wnt5a/Fgd2/Ror2/Dab2
Green-Blue-Brown	Green-Blue-Brown	GO:0007018	microtubule-based movement	206/7502	349/14958	0.000469617	0.000469617	0.0387678	74711/192195/16570/106757/16348/29819/64933/66793/16574/381290/74682/269701/72421/74362/100502766/16576/11776/110082/71435/16563/330355/16833/225865/69329/78802/271639/16552/327954/16560/69707/228355/16569/75563/50850/16211/16561/67203/237625/54161/16572/103583/14265/18472/109065/71037/21336/15251/109242/76895/73804/16568/11775/110084/26366/17762/52028/212670/66713/11441/77053/213402/241516/38191…	206	Ttll9/Ash1l/Kif3c/Catsperd/Invs/Stau2/Ap3m2/Efcab1/Kif5c/Atp2b4/Wdr35/Wdr66/Ttc30b/Spag17/Kifc1/Kif7/Ap3d1/Dnah5/Arhgap21/Kif2a/Dnah6/Ldhc/Catsper1/Cfap206/Ttc30a1/Adcy10/Kif12/Dnah2/Kif1a/Iqcg/Madd/Kif3b/Dnali1/Spast/Kpnb1/Kif1b/Nde1/Pla2g3/Copg1/Kif5a/Fbxw11/Fmr1/Pafah1b1/Dnaaf2/Prss55/Tacr1/Hif1a/Kif24/Bicd2/Kif2c/Kif3a/Ap3b2/Dnah1/Ceacam10/Mapt/Bbs1/Catsper2/Actr2/Chrna7/Sun1/Armc2/Fsip2/Dnah…
Green-Blue-Brown	Green-Blue-Brown	GO:0060148	positive regulation of posttranscriptional gene silencing	23/7502	28/14958	0.000477701	0.000477701	0.0388465	239528/13649/13209/19766/14265/83557/26987/18033/20848/13207/29806/26395/80913/16475/80912/72322/208643/14359/636931/13211/22059/213988/74203	23	Ago2/Egfr/Ddx6/Ripk1/Fmr1/Lin28a/Eif4e2/Nfkb1/Stat3/Ddx5/Limd1/Map2k1/Pum2/Ajuba/Pum1/Xpo5/Eif4g1/Fxr1/Trim71/Dhx9/Trp53/Tnrc6b/Eif4enif1
Green-Blue-Brown	Green-Blue-Brown	GO:0051298	centrosome duplication	48/7502	68/14958	0.000487132	0.000487132	0.0390309	209334/12190/72776/225659/100502766/20460/18519/66917/54375/26425/207175/214444/12449/19878/67203/28135/12566/219103/74335/382010/20873/212514/233064/246102/329795/103573/67052/17245/234094/101565/382406/99100/68942/66371/277939/71276/14534/170822/241035/74470/93759/234964/98956/319675/225523/75786/381644/18571	48	Gen1/Brca2/Sass6/Cep76/Kifc1/Stil/Kat2b/Chordc1/Azin1/Nubp1/Cetn4/Cdk5rap2/Ccnf/Rock2/Nde1/Cep63/Cdk2/Cenpj/Xrcc3/Cep44/Plk4/Spice1/Wdr62/Rttn/Tmem67/Xpo1/Ndc80/Mdm1/Arhgef10/Ccp110/Poc1b/Cep152/Chmp2b/Chmp4c/C2cd3/Ccdc57/Kat2a/Usp33/Pkhd1/Cep72/Sirt1/Deup1/Nat10/Cep295/Cep120/Ckap5/Cep135/Pdcd6ip
Green-Blue-Brown	Green-Blue-Brown	GO:0099003	vesicle-mediated transport in synapse	151/7502	249/14958	0.00050935	0.00050935	0.0402196	102866/20965/232227/27062/17957/218038/57385/207227/229227/12569/16510/11776/13017/116838/242662/19211/109905/216856/65114/64009/213760/12725/15550/382018/18750/12558/110304/13858/12484/11438/227801/56807/14265/17920/75734/20614/192167/83762/13852/74006/20983/15551/243764/13002/11938/12361/327814/110834/226407/11441/20616/18441/13490/12217/216227/271457/19164/319924/71709/18754/12387/110784/23348…	151	Pls3/Syn2/Iqsec1/Cadps/Napb/Amph/P2ry4/Stxbp5l/4932438A13Rik/Cdk5r1/Kcnh1/Ap3d1/Ctbp2/Rims2/Rims3/Pten/Rap1a/Nlgn2/Vps35/Syne1/Prepl/Clcn3/Htr1a/Unc13a/Prkca/Cdh2/Glra3/Eps15/Cd24a/Chrna4/Dennd1a/Scamp5/Fmr1/Myo6/Mff/Snap25/Nlgn1/Otof/Stx2/Dnm1l/Syt4/Htr1b/Chrm2/Dnajc5/Atp2a2/Cask/Ppfia2/Chrna3/Rab3gap1/Chrna7/Snap91/P2ry1/Drd3/Bsn/Slc17a8/Rab5a/Psen1/Apba1/Syde1/Prkce/Ctnnb1/Nr3c2/Picalm/Bace1/C…
Green-Blue-Brown	Green-Blue-Brown	GO:0007098	centrosome cycle	79/7502	121/14958	0.000528672	0.000528672	0.041149	209334/12190/72776/230872/225659/66296/100502766/20460/18519/66917/54375/26425/207175/58220/214444/216543/12649/12449/19878/67203/99412/28135/216848/12566/20878/18080/219103/16568/68026/74335/68053/382010/20873/12387/212514/233064/101202/246102/329795/231123/103573/18005/67052/17245/70012/234094/99167/18286/76478/101565/382406/16328/99100/20501/78610/68942/18536/66371/16551/277939/71276/93737/145…	79	Gen1/Brca2/Sass6/Crocc/Cep76/Haus2/Kifc1/Stil/Kat2b/Chordc1/Azin1/Nubp1/Cetn4/Pard6b/Cdk5rap2/Cep68/Chek1/Ccnf/Rock2/Nde1/Golga2/Cep63/Chd3/Cdk2/Aurka/Nin/Cenpj/Kif3a/Pclaf/Xrcc3/Ubxn2b/Cep44/Plk4/Ctnnb1/Spice1/Wdr62/Hepacam2/Rttn/Tmem67/Haus3/Xpo1/Nek2/Ndc80/Mdm1/Cep85/Arhgef10/Ssx2ip/Odf2/Haus8/Ccp110/Poc1b/Cep250/Cep152/Slc16a1/Uvrag/Chmp2b/Pcm1/Chmp4c/Kif11/C2cd3/Ccdc57/Pard6g/Kat2a/Usp33/Pkh…
Green-Blue-Brown	Green-Blue-Brown	GO:0150063	visual system development	217/7502	370/14958	0.000549499	0.000549499	0.0421677	232156/65960/105278/218756/17289/18759/13162/13508/17536/13649/18771/29819/30841/231051/252973/13388/230824/18012/544696/24063/16974/19274/108841/12958/12832/100710/80837/56847/18186/244585/22778/22346/14366/19130/50524/214058/22339/26401/54652/21907/19892/12288/12168/12790/235542/15312/110380/224273/218772/22158/15251/18541/20682/15182/225600/231214/53404/18514/20181/22326/12266/226407/20662/171…	217	Slc4a5/Twsg1/Cdk20/Slc4a7/Mertk/Prkci/Slc6a3/Dscam/Meis2/Egfr/Pknox1/Stau2/Kdm2b/Kmt2c/Grhl2/Dll1/Grhl3/Neurod1/Tbc1d32/Spry1/Lrp6/Ptprm/Rdh13/Cryba2/Col5a2/Pds5b/Rhoj/Aldh1a3/Nrp1/Rpgrip1l/Ikzf1/Vhl/Fzd4/Prox1/Sall2/Megf11/Vegfa/Map3k1/Cacna1f/Nr2e1/Rpe65/Cacna1c/Bmpr2/Cnga3/Ppp2r3a/Hmgn1/Shroom2/Crybg3/Rarb/Tulp3/Hif1a/Pcnt/Sox9/Hdac2/Pde6a/Cc2d2a/Atoh7/Pbx1/Rxra/Vax1/C3/Rab3gap1/Sos1/Mab21l1/L…
Green-Blue-Brown	Green-Blue-Brown	GO:0007164	establishment of tissue polarity	43/7502	60/14958	0.000566203	0.000566203	0.0423259	230824/16974/11352/244585/73692/14362/18472/57265/233651/20319/11350/71461/75770/407821/53885/140577/99683/70122/13544/15378/76260/380614/59024/20377/107934/14365/22422/59036/19353/13869/54612/50525/329628/14368/70989/22388/105504/241035/93840/22418/26564/13132/12614	43	Grhl3/Lrp6/Abl2/Rpgrip1l/Cplane1/Fzd1/Pafah1b1/Fzd2/Dchs1/Sfrp2/Abl1/Ptk7/Brsk2/Znrf3/Nphp1/Ankrd6/Sec24b/Mllt3/Dvl3/Hnf4a/Ttc8/Intu/Med12/Sfrp1/Celsr3/Fzd3/Wnt7b/Dact1/Rac1/Erbb4/Sfrp5/Spag6l/Fat4/Fzd6/Jhy/Wdr1/Exoc5/Pkhd1/Vangl2/Wnt5a/Ror2/Dab2/Celsr1
Green-Blue-Brown	Green-Blue-Brown	GO:0048880	sensory system development	218/7502	372/14958	0.00056715	0.00056715	0.0423259	232156/65960/105278/218756/17289/18759/13162/13508/17536/13649/18771/29819/30841/231051/252973/13388/230824/18012/544696/24063/16974/19274/108841/12958/12832/100710/80837/56847/18186/244585/22778/22346/14366/19130/50524/214058/22339/26401/54652/21907/16392/19892/12288/12168/12790/235542/15312/110380/224273/218772/22158/15251/18541/20682/15182/225600/231214/53404/18514/20181/22326/12266/226407/206…	218	Slc4a5/Twsg1/Cdk20/Slc4a7/Mertk/Prkci/Slc6a3/Dscam/Meis2/Egfr/Pknox1/Stau2/Kdm2b/Kmt2c/Grhl2/Dll1/Grhl3/Neurod1/Tbc1d32/Spry1/Lrp6/Ptprm/Rdh13/Cryba2/Col5a2/Pds5b/Rhoj/Aldh1a3/Nrp1/Rpgrip1l/Ikzf1/Vhl/Fzd4/Prox1/Sall2/Megf11/Vegfa/Map3k1/Cacna1f/Nr2e1/Isl1/Rpe65/Cacna1c/Bmpr2/Cnga3/Ppp2r3a/Hmgn1/Shroom2/Crybg3/Rarb/Tulp3/Hif1a/Pcnt/Sox9/Hdac2/Pde6a/Cc2d2a/Atoh7/Pbx1/Rxra/Vax1/C3/Rab3gap1/Sos1/Mab2…
Green-Blue-Brown	Green-Blue-Brown	GO:1902476	chloride transmembrane transport	35/7502	47/14958	0.000575511	0.000575511	0.0423259	14401/20512/243634/110886/14658/14406/12725/107723/110304/12723/14397/14394/20499/12638/20498/232333/14404/14408/20497/14407/237213/101772/24115/14400/57249/320091/57138/20510/233246/59033/105722/14395/71345/14409/14402	35	Gabrb2/Slc1a3/Ano2/Gabra5/Glrb/Gabrg2/Clcn3/Slc12a6/Glra3/Clcn1/Gabra4/Gabra1/Slc12a7/Cftr/Slc12a4/Slc6a1/Gabre/Gabrr1/Slc12a3/Gabrg3/Glra2/Ano1/Best1/Gabrb1/Gabrq/Ano4/Slc12a5/Slc1a1/Ano5/Slc4a8/Ano6/Gabra2/Ano9/Gabrr2/Gabrb3
Green-Blue-Brown	Green-Blue-Brown	GO:0021543	pallium development	92/7502	144/14958	0.000582636	0.000582636	0.0423259	668158/14168/13649/320165/67703/330938/18012/16974/12569/231380/18846/12825/19211/19130/18992/12558/64930/21907/67203/57752/18472/11682/13131/15251/16568/13796/15182/52028/54713/77053/75717/22062/76510/74244/22284/19164/216850/12387/69601/14270/233064/11922/71877/20563/13046/70762/81907/12929/19699/57810/18015/18124/74762/18293/192157/19280/18212/545428/68585/13193/19353/171167/24136/17356/19305/…	92	Ccdc85c/Fgf13/Egfr/Tacc1/Kirrel3/Dixdc1/Neurod1/Lrp6/Cdk5r1/Uba6/Plxna3/Col3a1/Pten/Prox1/Pou3f2/Cdh2/Tsc1/Nr2e1/Nde1/Tacc2/Pafah1b1/Alk/Dab1/Hif1a/Kif3a/Emx1/Hdac2/Bbs1/Fezf2/Sun1/Cul5/Trp73/Trappc9/Atg7/Usp9x/Psen1/Kdm6b/Ctnnb1/Dab2ip/Srgap2/Wdr62/Neurod6/Efhc1/Slit2/Celf1/Dclk2/Tmem108/Crkl/Reln/Cdon/Nf1/Nr4a3/Mdga1/Ogdh/Socs7/Ptprs/Ntrk2/Ccdc141/Rtn4/Dcx/Rac1/Fut10/Zeb2/Afdn/Pex5/Pax6/Btg2/Le…
Green-Blue-Brown	Green-Blue-Brown	GO:0001654	eye development	215/7502	367/14958	0.000631536	0.000631536	0.0452746	232156/65960/105278/218756/17289/18759/13162/13508/17536/13649/18771/29819/30841/231051/252973/13388/230824/18012/544696/24063/16974/19274/108841/12958/12832/100710/80837/56847/18186/244585/22778/22346/14366/19130/50524/214058/22339/26401/54652/21907/19892/12288/12168/12790/235542/15312/110380/224273/218772/22158/15251/18541/20682/15182/225600/231214/53404/18514/20181/22326/12266/226407/20662/171…	215	Slc4a5/Twsg1/Cdk20/Slc4a7/Mertk/Prkci/Slc6a3/Dscam/Meis2/Egfr/Pknox1/Stau2/Kdm2b/Kmt2c/Grhl2/Dll1/Grhl3/Neurod1/Tbc1d32/Spry1/Lrp6/Ptprm/Rdh13/Cryba2/Col5a2/Pds5b/Rhoj/Aldh1a3/Nrp1/Rpgrip1l/Ikzf1/Vhl/Fzd4/Prox1/Sall2/Megf11/Vegfa/Map3k1/Cacna1f/Nr2e1/Rpe65/Cacna1c/Bmpr2/Cnga3/Ppp2r3a/Hmgn1/Shroom2/Crybg3/Rarb/Tulp3/Hif1a/Pcnt/Sox9/Hdac2/Pde6a/Cc2d2a/Atoh7/Pbx1/Rxra/Vax1/C3/Rab3gap1/Sos1/Mab21l1/L…
Green-Blue-Brown	Green-Blue-Brown	GO:0014065	phosphatidylinositol 3-kinase signaling	81/7502	125/14958	0.000641426	0.000641426	0.0453865	13649/18095/16001/210973/74107/19211/18708/107449/12192/22339/73182/64436/20720/13645/20682/238555/30955/109294/12402/18707/11542/380698/268857/12957/235611/69601/26563/54635/17926/13179/14062/21926/15558/19699/16452/14063/18015/18213/12985/22084/18806/16337/228852/71785/11600/18596/18212/12803/13869/16542/101476/21687/16367/13614/109270/20354/13867/14360/16600/12359/240752/14254/83490/12499/2165…	81	Egfr/Nkx3-1/Igf1r/Kbtbd2/Cep55/Pten/Pik3r1/Unc5b/Zfp36l1/Vegfa/Pear1/Inpp5e/Serpine2/Egf/Sox9/Btn2a2/Pik3cg/Prex2/Cbl/Pik3cd/Adora3/Obscn/Nlrc3/Cryba1/Plxnb1/Dab2ip/Ror1/Pdgfc/Myoc/Dcn/F2r/Tnf/Htr2a/Reln/Jak2/F2rl1/Nf1/Ntrk3/Csf3/Tsc2/Pld2/Insr/Ppp1r16b/Pdgfd/Angpt1/Pdgfrb/Ntrk2/Cntf/Erbb4/Kdr/Plekha1/Tek/Irs1/Edn1/Prr5/Sema4d/Erbb3/Fyn/Klf4/Cat/Pik3c2b/Flt1/Pik3ap1/Entpd5/Pik3ip1/Prr5l/Stambp/Si…
Green-Blue-Brown	Green-Blue-Brown	GO:0071417	cellular response to organonitrogen compound	279/7502	486/14958	0.000662364	0.000662364	0.045868	17973/229715/20850/14401/20512/13009/16971/18759/20588/104215/52020/13649/50873/18125/16956/16439/270627/17700/381290/16001/16002/19246/17250/329877/18761/11977/14732/107045/18519/14390/12832/223864/12825/13367/19211/66898/21974/109905/18708/65114/14406/66629/12192/16011/15550/59287/107746/18750/64899/320706/110304/64930/67043/20852/14811/24088/19268/231207/19892/14394/19878/80909/105787/231637/2…	279	Nck1/Amigo1/Stat5a/Gabrb2/Slc1a3/Csrp3/Lrp1/Prkci/Smarcc1/Rhoq/Umodl1/Egfr/Prkn/Nos1/Lpl/Itpr2/Taf1/Mstn/Atp2b4/Igf1r/Igf2/Ptpn1/Abcc1/Dennd4c/Prkcq/Atp7a/Gpam/Lars/Kat2b/Gabpa/Col5a2/Rapgef3/Col3a1/Diaph1/Pten/Baiap2l1/Top2b/Rap1a/Pik3r1/Vps35/Gabrg2/Golph3/Zfp36l1/Igfbp5/Htr1a/Ncstn/Rapgef1/Prkca/Lpin3/Soga1/Glra3/Tsc1/Syap1/Stat6/Grin2a/Tlr2/Ptprf/Cpeb2/Rpe65/Gabra1/Rock2/Castor2/Prkaa1/Ssh1/A…
Green-Blue-Brown	Green-Blue-Brown	GO:0038202	TORC1 signaling	33/7502	44/14958	0.000665068	0.000665068	0.045868	216805/107045/233789/83924/101148/80909/226419/101142/56717/245670/230676/237782/73205/108723/230784/72175/277854/75747/52187/22084/54170/70661/110524/140742/70713/74370/17168/270802/320311/72124/11920/71718/74374	33	Flcn/Lars/Smg1/Gpr137b/Bmt2/Castor2/Dyrk3/Itfg2/Mtor/Rragb/Szt2/Smcr8/C9orf72/Card11/Sesn2/Mfsd8/Depdc5/Sesn3/Rragd/Tsc2/Rragc/Sik3/Dgkq/Sesn1/Gpr137c/Rptor/Nprl3/BC048403/Rnf152/Seh1l/Atm/Telo2/Clec16a
Green-Blue-Brown	Green-Blue-Brown	GO:0006892	post-Golgi vesicle-mediated transport	63/7502	94/14958	0.000675451	0.000675451	0.0460018	66352/71517/11776/93835/210148/639545/74105/16897/18797/102058/213760/66629/260302/68365/13858/74205/22319/226541/107371/98710/16668/52028/234678/217517/53611/20742/20660/245944/11765/57440/58178/56494/227648/26422/70829/20336/54189/74051/53330/75914/11781/71648/19889/70028/18777/76983/20661/16553/229593/18195/69940/67015/99371/105504/17918/19325/94221/231580/67378/11736/106572/107338/66482	63	Blzf1/Vps35l/Ap3d1/Amn/Slc30a6/Gm7271/Gga2/Llgl1/Plcb3/Exoc8/Prepl/Golph3/Gga3/Rab14/Eps15/Acsl3/Vamp3/Klhl20/Exoc6/Rabif/Krt18/Bbs1/D230025D16Rik/Stxbp6/Vti1a/Sptbn1/Sorl1/Vps54/Ap1g1/Ehd3/Sorcs1/Gosr2/Sec16a/Nbea/Ccdc93/Exoc4/Rabep1/Steap2/Vamp4/Exoc6b/Ap4m1/Optn/Rp2/Dop1b/Lypla1/Scfd1/Sort1/Kif13a/Golph3l/Nsf/Exoc1/Ccdc91/Arfgef2/Exoc5/Myo5a/Rab10/Gopc/Gak/Bbs2/Ankfy1/Rab31/Gbf1/Exoc2
Green-Blue-Brown	Green-Blue-Brown	GO:0035329	hippo signaling	26/7502	33/14958	0.000692102	0.000692102	0.046117	58231/56332/26416/52357/16798/140859/210274/233651/22601/21676/21677/71228/29806/56274/12704/97064/26397/16475/75723/18016/68473/17169/329628/232157/224938/214944	26	Stk4/Amotl2/Mapk14/Wwc2/Lats1/Nek8/Shank2/Dchs1/Yap1/Tead1/Tead2/Dlg5/Limd1/Stk3/Cit/Wwtr1/Map2k3/Ajuba/Amotl1/Nf2/Mob1b/Mark3/Fat4/Mob1a/Pja2/Mob3b
Green-Blue-Brown	Green-Blue-Brown	GO:0098742	cell-cell adhesion via plasma-membrane adhesion molecules	112/7502	180/14958	0.000694072	0.000694072	0.046117	229715/241201/114873/12565/12511/13508/13723/64085/93889/13837/67703/12936/16408/215654/19274/268663/245450/11658/93885/26416/17391/19281/12558/19268/12484/14804/245827/19713/241568/233651/20320/13131/21929/80883/232341/192167/319387/72333/18613/23966/16181/76965/23964/12550/12557/380732/65945/12562/270120/21813/14735/54725/68764/12552/105827/50918/93712/16475/50791/74762/107934/18189/232370/1706…	112	Amigo1/Cdh7/Dscaml1/Cdh9/Cd6/Dscam/Emb/Clstn2/Pcdhb18/Epha3/Kirrel3/Pcdha4/Itgal/Cdh12/Ptprm/Cdhr2/Slitrk2/Alcam/Pcdhb14/Mapk14/Mmp24/Ptprt/Cdh2/Ptprf/Cd24a/Grid2/Fat2/Ret/Lrrc4c/Dchs1/Nptn/Dab1/Tnfaip3/Ntng1/Wnk1/Nlgn1/Adgrl3/Palld/Pecam1/Tenm4/Il1rn/Slitrk1/Tenm2/Cdh1/Cdh17/Milr1/Clstn1/Cdh5/Fat3/Tgfbr2/Gpc4/Cadm1/Cdhr3/Cdh11/Amigo2/Myadm/Pcdhga4/Ajuba/Magi2/Mdga1/Celsr3/Nrxn1/Clstn3/Cdhr1/Cdhr…
Green-Blue-Brown	Green-Blue-Brown	GO:0031047	gene silencing by RNA	67/7502	101/14958	0.00071395	0.00071395	0.046594	233833/239528/236511/13649/230709/13209/21752/72634/69125/19766/67276/57746/56463/14265/76850/17454/83557/76793/26987/53379/231464/18033/67040/20848/72068/13207/29806/21926/230594/26395/232791/80913/16475/13205/217827/15568/58184/94223/20286/14000/80912/380669/18983/433702/217351/72322/208643/106205/74691/78455/14359/234594/241624/56417/636931/192119/78893/13211/22059/330890/213988/83456/214150/7…	67	Tnrc6a/Ago2/Ago1/Egfr/Zmpste24/Ddx6/Tert/Tdrkh/Cnot8/Ripk1/Eri1/Piwil2/Snd1/Fmr1/Ago4/Mov10/Lin28a/Snip1/Eif4e2/Hnrnpa2b1/Cnot6l/Nfkb1/Ddx17/Stat3/Cnot2/Ddx5/Limd1/Tnf/Tut4/Map2k1/Cnot3/Pum2/Ajuba/Ddx3x/Nrde2/Elavl1/Cnot9/Dgcr8/Zc3h7b/Drosha/Pum1/Lin28b/Cnot7/Ncbp1/Tnrc6c/Xpo5/Eif4g1/Zc3h7a/Tdrd9/Helz/Fxr1/Cnot1/Exd1/Adar/Trim71/Dicer1/Cnot10/Dhx9/Trp53/Piwil4/Tnrc6b/Mov10l1/Ago3/Eif4enif1/Cnot6/…
Green-Blue-Brown	Green-Blue-Brown	GO:1901888	regulation of cell junction assembly	127/7502	207/14958	0.000718354	0.000718354	0.046594	229715/110829/16971/64085/29819/13837/67451/11538/50768/16979/16150/269788/245450/70620/320747/18186/19211/109905/216856/18708/18430/26921/107746/18750/13380/22339/64930/24088/20194/19878/76707/14362/14804/17913/242384/192167/11350/20583/319387/218952/208177/56376/20450/105352/76965/243499/29875/53885/107581/99633/243725/208188/76089/71228/13844/65945/242653/17926/11603/70008/60367/14735/210933/2…	127	Amigo1/Lims1/Lrp1/Clstn2/Stau2/Epha3/Pkp2/Adnp/Dlc1/Lrrn1/Ikbkb/Lhfpl4/Slitrk2/Ube2v2/Lingo4/Nrp1/Pten/Rap1a/Nlgn2/Pik3r1/Oxtr/Map4k4/Rapgef1/Prkca/Dkk1/Vegfa/Tsc1/Tlr2/S100a10/Rock2/Clasp1/Fzd1/Grid2/Myo1c/Lingo2/Nlgn1/Abl1/Snai2/Adgrl3/Fermt2/Phldb2/Pdlim5/St8sia2/Dusp22/Slitrk1/Lrrtm4/Iqgap1/Nphp1/Col16a1/Adgrl2/Ppp1r9a/Ghsr/Rapgef2/Dlg5/Ephb2/Clstn1/Cldn19/Myoc/Agrn/Ace2/Il1rapl2/Gpc4/Adgrb3/…
Green-Blue-Brown	Green-Blue-Brown	GO:0060828	regulation of canonical Wnt signaling pathway	138/7502	227/14958	0.000750288	0.000750288	0.047371	16348/72043/13649/50873/58231/72345/66072/18128/232560/21372/17847/12234/15242/68031/65114/78560/26416/14366/107746/13380/12558/66042/233328/16392/211383/19043/20668/14362/235542/16798/27041/228357/16646/232341/20319/14369/20583/13645/71461/20682/74996/15182/22601/13607/21887/407821/20423/68151/14165/12550/19164/140577/18033/50722/11865/69601/70495/103978/16469/70122/106042/70433/84092/18163/2188…	138	Invs/Sulf2/Egfr/Prkn/Stk4/Amer1/Sdhaf2/Notch1/Caprin2/Tbl1x/Usp34/Btrc/Hhex/Rnf146/Vps35/Adgra2/Mapk14/Fzd4/Rapgef1/Dkk1/Cdh2/Sostdc1/Lrrk1/Isl1/Amer3/Ppm1b/Sox13/Fzd1/Ppp2r3a/Lats1/G3bp1/Lrp4/Kpna1/Wnk1/Sfrp2/Fzd7/Snai2/Egf/Ptk7/Sox9/Usp47/Hdac2/Yap1/Eda/Tle3/Znrf3/Shh/Wls/Fgf10/Cdh1/Psen1/Ankrd6/Nfkb1/Dkkl1/Arntl/Dab2ip/Atp6ap2/Gpc5/Jrk/Mllt3/Prickle1/Draxin/Usp8/Ctnnd2/Tle4/Limd1/Reck/Stk3/Sem…
Green-Blue-Brown	Green-Blue-Brown	GO:0044772	mitotic cell cycle phase transition	208/7502	355/14958	0.000758946	0.000758946	0.047371	12428/209334/12531/211134/238271/208583/13649/50496/20466/12452/69716/12448/75826/12530/18761/319651/21752/19766/19211/19651/16493/22591/12192/108989/214444/19941/50850/12649/237877/67045/12449/18392/208628/76707/18671/78832/216190/16798/15586/216021/12236/12566/50875/72508/21781/59046/17222/238555/74996/76454/216965/75770/18514/271697/12532/17246/67121/12325/74335/27401/235041/19650/72290/319944…	208	Ccna2/Gen1/Cdc25b/Lzts1/Kcnh5/Nek11/Egfr/E2f6/Sin3a/Ccng2/Trip13/Ccne2/Senp2/Cdc25a/Prkcq/Usp37/Tert/Ripk1/Pten/Rbl2/Kcna5/Xpc/Zfp36l1/Tpr/Cdk5rap2/Rpl26/Spast/Chek1/Atad5/Riok2/Ccnf/Orc1/Kntc1/Clasp1/Abcb1a/Cacul1/Appl2/Lats1/Hyal1/Stox1/Bub1b/Cdk2/Tmod3/Rps6kb1/Tfdp1/Arpp19/Anapc1/Btn2a2/Usp47/Fbxo31/Taok1/Brsk2/Pbx1/Cdk15/Cdc25c/Mdm2/Mastl/Camk2g/Xrcc3/Skp2/Kank2/Rbl1/Lsm11/Taf2/Ccl12/Eps8/Ccn…
Green-Blue-Brown	Green-Blue-Brown	GO:0030177	positive regulation of Wnt signaling pathway	83/7502	129/14958	0.000768885	0.000768885	0.047371	72043/13649/330938/72345/329252/232560/21372/21752/58198/17847/11352/15242/68031/65114/78560/24088/233328/19043/235542/21929/232341/20319/11350/13645/71461/74996/22601/13607/20423/68151/14165/218581/140577/18033/11865/70495/103978/16469/70122/84092/53614/20356/19042/11426/360216/14184/20377/214498/13205/14160/22210/20729/74493/66787/73668/12995/59036/56811/24136/239405/14183/64297/244667/68667/10…	83	Sulf2/Egfr/Dixdc1/Amer1/Lgr6/Caprin2/Tbl1x/Tert/Sall1/Usp34/Abl2/Hhex/Rnf146/Vps35/Adgra2/Tlr2/Lrrk1/Ppm1b/Ppp2r3a/Tnfaip3/Wnk1/Sfrp2/Abl1/Egf/Ptk7/Usp47/Yap1/Eda/Shh/Wls/Fgf10/Depdc1b/Ankrd6/Nfkb1/Arntl/Atp6ap2/Gpc5/Jrk/Mllt3/Usp8/Reck/Sema5a/Ppm1a/Macf1/Zranb1/Fgfr3/Sfrp1/Cdc73/Ddx3x/Lgr5/Ube2b/Spin1/Tnks2/Gskip/Ttc21b/Csnk2a1/Dact1/Dkk2/Zeb2/Rspo2/Fgfr2/Gprc5b/Disc1/Trpm4/Csnk1d/Cav1/Sulf1/Prd…
Green-Blue-Brown	Green-Blue-Brown	GO:2000737	negative regulation of stem cell differentiation	18/7502	21/14958	0.000775151	0.000775151	0.047371	18128/12454/22601/12193/20848/106042/94088/16449/77889/51810/381695/69562/17979/18024/15526/19712/26380/69131	18	Notch1/Ccnk/Yap1/Zfp36l2/Stat3/Prickle1/Trim6/Jag1/Lbh/Hnrnpu/N4bp2l2/Cdk13/Ncoa3/Nfe2l2/Hspa9/Rest/Esrrb/Cdk12
Green-Blue-Brown	Green-Blue-Brown	GO:0046777	protein autophosphorylation	139/7502	229/14958	0.000788086	0.000788086	0.047371	215653/26932/13649/58231/270627/16001/14773/665113/233789/22612/19766/56398/19108/26416/18750/22339/78943/67045/71943/22637/69719/101540/56532/13838/74155/279561/11682/232341/15467/11350/72065/216965/22165/16590/12325/16589/74012/338372/29875/56717/71751/380698/329421/50883/20963/73914/26931/14158/54635/17535/18595/18005/19264/70415/58800/22137/29869/15481/18479/21848/21812/24013/26406/18679/1645…	139	Rassf2/Ppp2r5e/Egfr/Stk4/Taf1/Igf1r/Grk5/Tnik/Smg1/Yes1/Ripk1/Chp1/Prkx/Mapk14/Prkca/Vegfa/Ern1/Riok2/Tom1l1/Zap70/Cad/Prkd2/Ripk3/Epha4/Errfi1/Wnk3/Alk/Wnk1/Eif2ak1/Abl1/Rap2c/Taok1/Txk/Kit/Camk2g/Uhmk1/Rap2b/Map3k9/Iqgap1/Mtor/Map3k13/Obscn/Myo3b/Chek2/Syk/Irak3/Ppp2r5c/Fer/Pdgfc/Mre11a/Pdgfra/Nek2/Ptprc/Stk26/Trpm7/Ttk/Ulk2/Hspa8/Pak1/Trim24/Tgfbr1/Grk1/Map3k3/Phka1/Jak2/Fgfr3/Rap2a/Irak1/Enpp…
Green-Blue-Brown	Green-Blue-Brown	GO:0046856	phosphatidylinositol dephosphorylation	22/7502	27/14958	0.000791195	0.000791195	0.047371	170749/233315/19211/210376/17772/53332/64436/16332/77116/213788/83493/234515/320634/72519/101490/74302/16330/194126/54384/20975/16331/219135	22	Mtmr4/Mtmr10/Pten/Mtmr9/Mtm1/Mtmr1/Inpp5e/Inppl1/Mtmr2/Chrm5/Sacm1l/Inpp4b/Ocrl/Pip4p2/Inpp5f/Mtmr3/Inpp5b/Mtmr11/Mtmr7/Synj2/Inpp5d/Mtmr6
Green-Blue-Brown	Green-Blue-Brown	GO:2000637	positive regulation of gene silencing by miRNA	22/7502	27/14958	0.000791195	0.000791195	0.047371	239528/13649/13209/19766/14265/83557/26987/18033/20848/13207/29806/26395/80913/16475/80912/208643/14359/636931/13211/22059/213988/74203	22	Ago2/Egfr/Ddx6/Ripk1/Fmr1/Lin28a/Eif4e2/Nfkb1/Stat3/Ddx5/Limd1/Map2k1/Pum2/Ajuba/Pum1/Eif4g1/Fxr1/Trim71/Dhx9/Trp53/Tnrc6b/Eif4enif1
Green-Blue-Brown	Green-Blue-Brown	GO:0001736	establishment of planar polarity	42/7502	59/14958	0.000820893	0.000820893	0.0486149	230824/16974/11352/244585/73692/14362/18472/57265/233651/20319/11350/71461/75770/407821/53885/140577/99683/70122/13544/76260/380614/59024/20377/107934/14365/22422/59036/19353/13869/54612/50525/329628/14368/70989/22388/105504/241035/93840/22418/26564/13132/12614	42	Grhl3/Lrp6/Abl2/Rpgrip1l/Cplane1/Fzd1/Pafah1b1/Fzd2/Dchs1/Sfrp2/Abl1/Ptk7/Brsk2/Znrf3/Nphp1/Ankrd6/Sec24b/Mllt3/Dvl3/Ttc8/Intu/Med12/Sfrp1/Celsr3/Fzd3/Wnt7b/Dact1/Rac1/Erbb4/Sfrp5/Spag6l/Fat4/Fzd6/Jhy/Wdr1/Exoc5/Pkhd1/Vangl2/Wnt5a/Ror2/Dab2/Celsr1
Green-Blue-Brown	Green-Blue-Brown	GO:0031032	actomyosin structure organization	120/7502	195/14958	0.00084262	0.00084262	0.0493651	13009/13823/12632/26934/50768/14219/18761/320472/268970/319710/223864/18186/18708/19130/225288/64930/21809/20194/19878/76707/78321/230837/50875/21336/11350/233977/218952/15182/208177/17868/235041/20410/242506/213435/56717/243725/17906/12797/68178/17926/226041/26554/18595/71960/21956/102098/11856/12704/58800/76260/18479/68732/21812/109689/328572/234094/13821/68075/18175/24131/19084/226352/74103/17…	120	Csrp3/Epb41l3/Cfl2/Racgap1/Dlc1/Ccn2/Prkcq/Ppm1e/Arhgap28/Frmd6/Rapgef3/Nrp1/Pik3r1/Prox1/Fhod3/Tsc1/Tgfb3/S100a10/Rock2/Clasp1/Ankrd23/Asap3/Tmod3/Tacr1/Abl1/Ppfia1/Fermt2/Hdac2/Phldb2/Mybpc3/Kank2/Sorbs3/Frmd3/Mylk3/Mtor/Ppp1r9a/Myl2/Cnn1/Cgnl1/Myoc/Pgm5/Cul3/Pdgfra/Myh14/Tnnt2/Arhgef18/Arhgap6/Cit/Trpm7/Ttc8/Pak1/Carmil1/Tgfbr1/Arrb1/Ep300/Arhgef10/Epb41l1/Lurap1/Nrap/Ldb3/Prkar1a/Epb41l5/Nebl…
Green-Blue-Brown	Green-Blue-Brown	GO:0022612	gland morphogenesis	89/7502	140/14958	0.000897822	0.000897822	0.0517705	110829/20850/11839/65960/72043/13649/18095/11835/16001/16974/18128/20724/13138/12234/18186/20292/16011/19130/66042/20852/17345/20111/14155/21929/56373/18792/20583/20682/13607/20181/18844/12977/21386/21923/20423/18183/14165/12550/17698/238057/16973/105782/26554/21813/21926/20563/13123/104156/20377/75605/15978/17702/57764/238386/12043/18208/18854/14632/21817/56711/14595/13836/14633/68585/12162/1360…	89	Lims1/Stat5a/Areg/Twsg1/Sulf2/Egfr/Nkx3-1/Ar/Igf1r/Lrp6/Notch1/Serpinb5/Dag1/Btrc/Nrp1/Ccl11/Igfbp5/Prox1/Sostdc1/Stat6/Mki67/Rps6ka1/Fem1b/Tnfaip3/Cpb2/Plau/Snai2/Sox9/Eda/Rxra/Plxna1/Csf1/Tbx3/Tnc/Shh/Nrg3/Fgf10/Cdh1/Msn/Gdf7/Lrp5/Scrib/Cul3/Tgfbr2/Tnf/Slit2/Cyp7b1/Etv5/Sfrp1/Kdm5b/Ifng/Msx2/Ntn4/Btbd7/Bcl2/Ntn1/Pml/Gli1/Tgm2/Plag1/B4galt1/Epha2/Gli2/Rtn4/Bmp7/Edar/Wnt4/Pax6/Notch2/Fgfr2/Gli3/F…
Green-Blue-Brown	Green-Blue-Brown	GO:0009615	response to virus	142/7502	235/14958	0.000908784	0.000908784	0.0517705	16523/104721/16161/74414/56496/72462/20466/18646/230709/270151/17874/14732/12909/66505/56489/26416/384309/217069/15979/15957/19043/78781/56532/14265/15586/20847/320910/27041/267019/230073/16159/80985/15251/15975/72162/27406/235626/17454/19882/214763/67070/27401/234311/56045/74244/14479/14042/142980/73914/20846/67040/244548/108086/170743/16411/545030/71586/94088/15959/19775/56480/16189/54396/66878…	142	Kcnj8/Ddx1/Il12rb1/Polr3c/Tspan6/Rrp1b/Sin3a/Prf1/Zmpste24/Nlrx1/Myd88/Gpam/Crcp/Zmynd11/Ikbke/Mapk14/Trim56/Trim25/Ifngr1/Ifit1/Ppm1b/Zc3hav1/Ripk3/Fmr1/Hyal1/Stat2/Itgb8/G3bp1/Rps15a/Ddx58/Il12a/Trim44/Hif1a/Ifnar1/Dhx36/Abcf3/Setd2/Mov10/Mst1r/Cgas/Lsm14a/Skp2/Ddx60/Samhd1/Atg7/Usp15/Ext1/Tlr3/Irak3/Stat1/Ddx17/Elmod2/Rnf216/Tlr7/Itgax/Wdfy4/Ifih1/Trim6/Ifit3/Xpr1/Tbk1/Il4/Irgm2/Riok3/Isg15/Tn…
Green-Blue-Brown	Green-Blue-Brown	GO:0007266	Rho protein signal transduction	107/7502	172/14958	0.000912185	0.000912185	0.0517705	207212/236920/230098/21844/50768/216805/11352/12825/80837/18186/12053/545156/77446/11554/12558/71544/19878/57874/224014/117600/14163/11350/213522/67168/227326/18613/230972/16400/109294/17925/20662/235041/14064/13860/380698/12843/213498/14065/30938/14673/19417/623781/94190/18053/17926/26554/213438/71653/14062/73341/102098/100169/71704/574402/109689/14063/57257/234094/330171/12540/74018/18208/18596…	107	Arhgef17/Stard8/Arhgef39/Tiam1/Dlc1/Flcn/Abl2/Col3a1/Rhoj/Nrp1/Bcl6/Kalrn/Heg1/Adrb1/Cdh2/Arhgap42/Rock2/Hacd3/Fgd4/Srgap1/Fgd1/Abl1/Plekhg6/Lpar6/Gpr55/Pecam1/Arhgef16/Itga3/Prex2/Myo9b/Sos1/Kank2/F2rl2/Eps8/Obscn/Col1a2/Arhgef11/F2rl3/Fgd3/Gna12/Rasgrf1/Gm14137/Ophn1/Ngfr/Myoc/Cul3/P2ry10b/Shtn1/F2r/Arhgef6/Arhgef18/Phactr4/Arhgef3/Gpr17/Arrb1/F2rl1/Vav3/Arhgef10/Kctd10/Cdc42/Als2/Ntn1/Pdgfrb/D…
Green-Blue-Brown	Green-Blue-Brown	GO:0035459	vesicle cargo loading	13/7502	14/14958	0.000946069	0.000946069	0.0531092	69608/27054/69162/20334/99683/233489/240667/19324/20224/16553/77371/231070/67231	13	Sec24d/Sec23b/Sec31a/Sec23a/Sec24b/Picalm/Sec31b/Rab1a/Sar1a/Kif13a/Sec24a/Insig1/Tbc1d20
Green-Blue-Brown	Green-Blue-Brown	GO:0016239	positive regulation of macroautophagy	43/7502	61/14958	0.000991313	0.000991313	0.0531092	50873/22333/64930/24088/15251/226407/192656/17281/15944/108083/16151/18475/237782/13179/56480/16189/54396/20924/73205/230784/54673/75747/225131/22084/117150/22241/18718/140742/13853/66597/268656/14679/71648/16542/56367/435626/15194/93759/257632/230895/107607/98732/74374	43	Prkn/Vdac1/Tsc1/Tlr2/Hif1a/Rab3gap1/Ripk2/Fyco1/Irgm1/Pip4k2b/Ikbkg/Pafah1b2/Smcr8/Dcn/Tbk1/Il4/Irgm2/Supt5/C9orf72/Sesn2/Sh3glb1/Sesn3/Wac/Tsc2/Pip4k2c/Ulk1/Pip4k2a/Sesn1/Epm2a/Trim13/Sptlc1/Gnai3/Optn/Kdr/Scoc/Rufy4/Htt/Sirt1/Nod2/Vps13d/Nod1/Rab3gap2/Clec16a
Green-Blue-Brown	Green-Blue-Brown	GO:0032984	protein-containing complex disassembly	123/7502	201/14958	0.000993878	0.000993878	0.0531092	100504663/17957/20588/269254/14168/56431/320878/12632/56085/14853/16001/230709/17318/244962/67846/15550/271221/14489/65970/18627/76707/110380/74392/68094/19704/77573/50875/226419/109242/73804/216965/12340/57376/19230/20393/12611/20742/171580/217207/13860/17281/15944/83796/73914/29877/94232/80743/237782/140810/211253/54396/224432/20740/21926/20356/11567/16784/72175/15481/225115/68732/100502698/240…	123	Atg14/Napb/Smarcc1/Setx/Fgf13/Dstn/Mical2/Cfl2/Ubqln1/Gspt2/Igf1r/Zmpste24/Mid1/Snx14/Tmem39a/Htr1a/Rubcnl/Mtpn/Lima1/Per2/Clasp1/Shroom2/Specc1l/Smarcc2/Upf1/Vps33a/Tmod3/Dyrk3/Kif24/Kif2c/Taok1/Capza1/Smarce1/Twf1/Sgk1/Cebpg/Sptbn1/Mical1/Dhx8/Eps8/Fyco1/Irgm1/Smarcd2/Irak3/Hdgfl3/Ubqln4/Vps16/Smcr8/Ttbk2/Mtrf1/Irgm2/Scaf4/Sptan1/Tnf/Sema5a/Avil/Lamp2/Mfsd8/Hspa8/Svil/Carmil1/Rubcn/Abce1/Stmnd1…
Green-Blue-Brown	Green-Blue-Brown	GO:0031929	TOR signaling	74/7502	114/14958	0.00100197	0.00100197	0.0531092	271981/69470/230709/216805/107045/233789/319481/83924/66629/101148/64930/67043/71878/17772/80909/105787/226419/74347/72508/15251/101142/227743/83557/98402/56717/66443/12957/11865/245670/23797/14673/230676/237782/224826/73205/108723/230784/72175/277854/13688/108079/19699/75747/52187/22084/54170/226591/70661/110524/140742/13853/14466/70713/74370/16542/252875/109270/22222/78757/57295/244667/17168/27…	74	Tbck/Tmem127/Zmpste24/Flcn/Lars/Smg1/Wdr59/Gpr137b/Golph3/Bmt2/Tsc1/Syap1/Fam83d/Mtm1/Castor2/Prkaa1/Dyrk3/Meak7/Rps6kb1/Hif1a/Itfg2/Mapkap1/Lin28a/Sh3bp4/Mtor/Tnfaip8l1/Cryba1/Arntl/Rragb/Akt3/Gna12/Szt2/Smcr8/Ubr2/C9orf72/Card11/Sesn2/Mfsd8/Depdc5/Eif4ebp2/Prkaa2/Reln/Sesn3/Rragd/Tsc2/Rragc/Tiprl/Sik3/Dgkq/Sesn1/Epm2a/Gba/Gpr137c/Rptor/Kdr/Mios/Prr5/Ubr1/Rictor/Icmt/Disc1/Nprl3/BC048403/Fnip1/P…
Green-Blue-Brown	Green-Blue-Brown	GO:0086015	SA node cell action potential	10/7502	10/14958	0.00100401	0.00100401	0.0531092	16493/235281/12291/12289/109676/20191/76365/20271/14613/330953	10	Kcna5/Scn3b/Cacna1g/Cacna1d/Ank2/Ryr2/Tbx18/Scn5a/Gja5/Hcn4
Green-Blue-Brown	Green-Blue-Brown	GO:0086018	SA node cell to atrial cardiac muscle cell signaling	10/7502	10/14958	0.00100401	0.00100401	0.0531092	16493/235281/12291/12289/109676/20191/76365/20271/14613/330953	10	Kcna5/Scn3b/Cacna1g/Cacna1d/Ank2/Ryr2/Tbx18/Scn5a/Gja5/Hcn4
Green-Blue-Brown	Green-Blue-Brown	GO:0086070	SA node cell to atrial cardiac muscle cell communication	10/7502	10/14958	0.00100401	0.00100401	0.0531092	16493/235281/12291/12289/109676/20191/76365/20271/14613/330953	10	Kcna5/Scn3b/Cacna1g/Cacna1d/Ank2/Ryr2/Tbx18/Scn5a/Gja5/Hcn4
Green-Blue-Brown	Green-Blue-Brown	GO:0016050	vesicle organization	156/7502	261/14958	0.00103223	0.00103223	0.0540769	69470/27062/51795/18759/58244/50873/320191/11776/12912/56398/102607/102058/66629/12725/382018/271221/69608/68365/228960/27054/20194/69162/237625/20334/319277/22319/110380/100534273/18472/235633/70546/74741/338368/20614/50518/20720/13852/20983/53378/217517/53611/20616/71732/17921/223593/271457/330401/18784/73178/99683/214585/233489/53334/108083/18457/84092/225326/229521/26554/240667/19725/20431/84…	156	Tmem127/Cadps/Srpx/Prkci/Stx6/Prkn/Hook3/Ap3d1/Creb1/Chp1/Snx19/Exoc8/Golph3/Clcn3/Unc13a/Rubcnl/Sec24d/Rab14/Stx16/Sec23b/S100a10/Sec31a/Pla2g3/Sec23a/Washc4/Vamp3/Shroom2/Fer1l5/Pafah1b1/Als2cl/Zdhhc2/C2cd5/Pheta2/Snap25/a/Serpine2/Stx2/Syt4/Sdcbp/Stxbp6/Vti1a/Snap91/Vps11/Myo7a/Washc5/Rab5a/Tmcc1/Pla2g5/Wasl/Sec24b/Spg11/Picalm/Gosr1/Pip4k2b/Bloc1s6/Usp8/Pik3c3/Syt11/Cul3/Sec31b/Rfx2/Pmel/Pi4k…
Green-Blue-Brown	Green-Blue-Brown	GO:0044770	cell cycle phase transition	226/7502	390/14958	0.00105567	0.00105567	0.0547786	12428/209334/12531/211134/238271/208583/13649/50496/20466/381290/12452/56399/69716/12448/75826/12530/18761/319651/21752/19766/19211/19651/16493/22591/12192/108989/214444/19941/50850/12649/237877/67045/12449/71878/18392/208628/76707/18671/78832/216190/16798/15586/216021/12236/12566/19704/50875/226419/72508/21781/59046/17222/238555/74996/76454/216965/75770/69068/18514/71733/271697/12532/17246/67121…	226	Ccna2/Gen1/Cdc25b/Lzts1/Kcnh5/Nek11/Egfr/E2f6/Sin3a/Atp2b4/Ccng2/Akap8/Trip13/Ccne2/Senp2/Cdc25a/Prkcq/Usp37/Tert/Ripk1/Pten/Rbl2/Kcna5/Xpc/Zfp36l1/Tpr/Cdk5rap2/Rpl26/Spast/Chek1/Atad5/Riok2/Ccnf/Fam83d/Orc1/Kntc1/Clasp1/Abcb1a/Cacul1/Appl2/Lats1/Hyal1/Stox1/Bub1b/Cdk2/Upf1/Tmod3/Dyrk3/Rps6kb1/Tfdp1/Arpp19/Anapc1/Btn2a2/Usp47/Fbxo31/Taok1/Brsk2/Tcim/Pbx1/Susd2/Cdk15/Cdc25c/Mdm2/Mastl/Camk2g/Xrcc3…
Green-Blue-Brown	Green-Blue-Brown	GO:0072089	stem cell proliferation	50/7502	73/14958	0.00112756	0.00112756	0.0579568	14011/72504/21752/12192/21907/53890/18671/20319/20583/218952/22601/407821/21386/71950/19264/217127/22414/207742/94223/51886/51810/14466/18426/23807/381695/18018/22408/11421/15364/18016/241639/213541/636931/14182/214669/18712/17979/107586/12490/214150/18044/22341/22418/19106/14609/52335/22410/68964/16998/13132	50	Etv6/Taf4b/Tert/Zfp36l1/Nr2e1/Sart3/Abcb1a/Sfrp2/Snai2/Fermt2/Yap1/Znrf3/Tbx3/Nanog/Ptprc/Kat7/Wnt2b/Rnf43/Dgcr8/Fubp1/Hnrnpu/Gba/Ovol1/Arih2/N4bp2l2/Nfatc1/Wnt1/Ace/Hmga2/Nf2/Fermt1/Ythdf2/Trim71/Fgfr1/L3mbtl2/Pim1/Ncoa3/Ovol2/Cd34/Ago3/Nfya/Vegfc/Wnt5a/Eif2ak2/Gja1/Atxn1l/Wnt10b/Ctc1/Ltbp3/Dab2
Green-Blue-Brown	Green-Blue-Brown	GO:0051648	vesicle localization	106/7502	171/14958	0.00114861	0.00114861	0.0584871	20965/64933/16574/100502766/11776/26412/19211/216856/56398/16560/228355/17916/12558/16561/67203/76707/16572/103583/110380/17913/18472/77573/17920/192167/50518/20983/11775/17910/30955/327814/226407/20616/16886/17921/17281/19164/12387/73178/214585/233489/53334/109181/16151/105782/18457/67095/229521/26554/77097/26395/71602/227648/13424/108012/50791/381269/20336/11778/18189/17857/17858/17922/245537/2…	106	Syn2/Ap3m2/Kif5c/Kifc1/Ap3d1/Map4k2/Pten/Nlgn2/Chp1/Kif1a/Madd/Myo1f/Cdh2/Kif1b/Nde1/Clasp1/Kif5a/Fbxw11/Shroom2/Myo1c/Pafah1b1/Vps33a/Myo6/Nlgn1/a/Syt4/Ap3b2/Myo15/Pik3cg/Ppfia2/Rab3gap1/Snap91/Limk2/Myo7a/Fyco1/Psen1/Ctnnb1/Wasl/Spg11/Picalm/Gosr1/Trip11/Ikbkg/Scrib/Bloc1s6/Trak1/Syt11/Cul3/Tanc2/Map2k1/Myo1e/Sec16a/Dync1h1/Ap1s2/Magi2/Mreg/Exoc4/Ap3s2/Nrxn1/Mx1/Mx2/Myo7b/Nlgn3/Pclo/Dpysl2/Dync…
Green-Blue-Brown	Green-Blue-Brown	GO:0035107	appendage morphogenesis	93/7502	148/14958	0.00120877	0.00120877	0.0604212	58250/19335/252973/231470/235320/544696/16974/18128/65964/11977/58198/244585/21405/13380/12288/320145/73692/16764/228357/218772/22158/20319/18541/20682/216285/15182/232174/18514/56873/21386/12393/20423/14165/19164/269878/14042/12387/14673/16973/140810/53614/21821/20689/226844/380614/65973/17702/81896/70661/242022/14260/12824/17128/106633/21419/11694/234740/17701/19378/14633/12125/12162/56758/2458…	93	Chst11/Rab23/Grhl2/Fras1/Zbtb16/Tbc1d32/Lrp6/Notch1/Map3k20/Atp7a/Sall1/Rpgrip1l/Hnf1a/Dkk1/Cacna1c/Sp8/Cplane1/Aff3/Lrp4/Rarb/Tulp3/Sfrp2/Pcnt/Sox9/Alx1/Hdac2/Cyp26b1/Pbx1/Lmbr1/Tbx3/Runx2/Shh/Fgf10/Psen1/Megf8/Ext1/Ctnnb1/Gna12/Lrp5/Ttbk2/Reck/Ift88/Sall3/Flvcr1/Intu/Asph/Msx2/Ift122/Sik3/Frem2/Fmn1/Col2a1/Smad4/Ift140/Tfap2b/Alx3/Tmem231/Msx1/Aldh1a2/Gli2/Bcl2l11/Bmp7/Mbnl1/Ift52/Wdr19/Rspo2/C…
Green-Blue-Brown	Green-Blue-Brown	GO:0035108	limb morphogenesis	93/7502	148/14958	0.00120877	0.00120877	0.0604212	58250/19335/252973/231470/235320/544696/16974/18128/65964/11977/58198/244585/21405/13380/12288/320145/73692/16764/228357/218772/22158/20319/18541/20682/216285/15182/232174/18514/56873/21386/12393/20423/14165/19164/269878/14042/12387/14673/16973/140810/53614/21821/20689/226844/380614/65973/17702/81896/70661/242022/14260/12824/17128/106633/21419/11694/234740/17701/19378/14633/12125/12162/56758/2458…	93	Chst11/Rab23/Grhl2/Fras1/Zbtb16/Tbc1d32/Lrp6/Notch1/Map3k20/Atp7a/Sall1/Rpgrip1l/Hnf1a/Dkk1/Cacna1c/Sp8/Cplane1/Aff3/Lrp4/Rarb/Tulp3/Sfrp2/Pcnt/Sox9/Alx1/Hdac2/Cyp26b1/Pbx1/Lmbr1/Tbx3/Runx2/Shh/Fgf10/Psen1/Megf8/Ext1/Ctnnb1/Gna12/Lrp5/Ttbk2/Reck/Ift88/Sall3/Flvcr1/Intu/Asph/Msx2/Ift122/Sik3/Frem2/Fmn1/Col2a1/Smad4/Ift140/Tfap2b/Alx3/Tmem231/Msx1/Aldh1a2/Gli2/Bcl2l11/Bmp7/Mbnl1/Ift52/Wdr19/Rspo2/C…
Green-Blue-Brown	Green-Blue-Brown	GO:0050770	regulation of axonogenesis	112/7502	182/14958	0.00123178	0.00123178	0.0608774	229715/338362/16971/13508/14168/21844/71955/330938/11538/12569/18846/18186/19211/18992/12558/22339/99412/26456/12168/218877/18261/19713/21960/241568/13838/18472/228357/210108/18080/74132/13131/75770/17762/18844/76965/20616/18377/71751/246048/19164/269878/235611/20562/233489/13844/70433/67095/65086/213084/71653/20356/20563/29869/18479/18039/26395/11951/328572/18213/20355/22084/12286/22241/18481/54…	112	Amigo1/Ust/Lrp1/Dscam/Fgf13/Tiam1/Ist1/Dixdc1/Adnp/Cdk5r1/Plxna3/Nrp1/Pten/Pou3f2/Cdh2/Vegfa/Golga2/Sema4g/Bmpr2/Sema3g/Ocm/Ret/Tnr/Lrrc4c/Epha4/Pafah1b1/Lrp4/D130043K22Rik/Nin/Rnf6/Dab1/Brsk2/Mapt/Plxna1/Slitrk1/Snap91/Omg/Map3k13/Chodl/Psen1/Megf8/Plxnb1/Slit1/Picalm/Ephb2/Draxin/Trak1/Lpar3/Cdkl3/Shtn1/Sema5a/Slit2/Ulk2/Pak1/Nefl/Map2k1/Atp5g1/Ep300/Ntrk3/Sema4f/Tsc2/Cacna1a/Ulk1/Pak3/Plxnc1/P…
Green-Blue-Brown	Green-Blue-Brown	GO:0021537	telencephalon development	138/7502	229/14958	0.00124025	0.00124025	0.0608774	668158/75420/14168/13649/71137/30841/320165/67703/330938/18012/16974/98660/12569/231380/110082/58198/18846/12825/56847/19211/244585/19130/18992/12558/64930/21907/67203/73191/57752/21960/18472/218772/11682/18080/13131/15251/16568/13796/18541/15182/52028/54713/77053/20423/75717/22062/18183/76510/74244/22284/19164/216850/58208/14042/20562/12387/69601/14270/230676/233064/13844/18424/70433/11922/71877…	138	Ccdc85c/Secisbp2/Fgf13/Egfr/Rfx4/Kdm2b/Tacc1/Kirrel3/Dixdc1/Neurod1/Lrp6/Atp1a2/Cdk5r1/Uba6/Dnah5/Sall1/Plxna3/Col3a1/Aldh1a3/Pten/Rpgrip1l/Prox1/Pou3f2/Cdh2/Tsc1/Nr2e1/Nde1/Fezf1/Tacc2/Tnr/Pafah1b1/Rarb/Alk/Nin/Dab1/Hif1a/Kif3a/Emx1/Pcnt/Hdac2/Bbs1/Fezf2/Sun1/Shh/Cul5/Trp73/Nrg3/Trappc9/Atg7/Usp9x/Psen1/Kdm6b/Bcl11b/Ext1/Slit1/Ctnnb1/Dab2ip/Srgap2/Szt2/Wdr62/Ephb2/Otx2/Draxin/Neurod6/Efhc1/Slit2…
Green-Blue-Brown	Green-Blue-Brown	GO:0019827	stem cell population maintenance	94/7502	150/14958	0.00129566	0.00129566	0.0629159	30841/17765/13388/244349/320191/13209/58198/77578/17391/19130/108829/26896/57746/12558/80288/21907/20843/14369/20682/22601/16590/83557/21386/268996/68036/387609/51869/14165/14461/21676/12387/12193/233064/16973/20848/72068/71950/230594/232791/23989/56484/15209/14184/59024/76804/226026/20377/214498/77889/210529/15568/18602/93760/21349/24061/12162/13684/12914/171167/72515/70673/18536/11789/208718/15…	94	Kdm2b/Mtf2/Dll1/Kat6a/Hook3/Ddx6/Sall1/Bcl9/Mmp24/Prox1/Jmjd1c/Med14/Piwil2/Cdh2/Bcl9l/Nr2e1/Stag2/Fzd7/Sox9/Yap1/Kit/Lin28a/Tbx3/Ss18/Zfp706/Zhx2/Rif1/Fgf10/Gata2/Tead1/Ctnnb1/Zfp36l2/Wdr62/Lrp5/Stat3/Cnot2/Nanog/Tut4/Cnot3/Med24/Foxo3/Hesx1/Fgfr3/Med12/Kdm4c/Smc5/Sfrp1/Cdc73/Lbh/Mettl14/Elavl1/Padi4/Arid1a/Tal1/Smc1a/Bmp7/Eif4e/Crebbp/Fut10/Wdr43/Prdm16/Pcm1/Apc/Dis3l2/Hmga2/Phf19/Cnot1/Gnl3/Di…
Green-Blue-Brown	Green-Blue-Brown	GO:2000243	positive regulation of reproductive process	58/7502	87/14958	0.0013237	0.0013237	0.0629159	239528/12531/242202/11835/16001/12530/218454/18430/208144/57746/22339/18671/208727/20878/54611/21336/18792/213389/20682/15182/12638/66313/12532/18791/18441/20423/625662/21338/71709/12387/665270/75019/240255/671232/68549/268491/19204/22762/16337/17702/22210/230861/17701/19353/18426/67141/22417/328440/18442/58226/19362/11479/328401/22418/20346/26423/12458/16324	58	Ago2/Cdc25b/Pde5a/Ar/Igf1r/Cdc25a/Lhfpl2/Oxtr/Dhx37/Piwil2/Vegfa/Abcb1a/Hdac4/Aurka/Pde3a/Tacr1/Plau/Prdm9/Sox9/Hdac2/Cftr/Smurf2/Cdc25c/Plat/P2ry1/Shh/Ankrd31/Tacr3/Syde1/Ctnnb1/Plb1/Rnase10/Ythdc2/Topaz1/Sgo2a/Meioc/Ptafr/Zfpm2/Insr/Msx2/Ube2b/Eif4g3/Msx1/Rac1/Ovol1/Fbxo5/Wnt4/Npm2/P2ry2/Cacna1h/Rad51ap1/Acvr1b/Rnase9/Wnt5a/Sema3a/Nr5a1/Ccr6/Inhbb
Green-Blue-Brown	Green-Blue-Brown	GO:0045879	negative regulation of smoothened signaling pathway	28/7502	37/14958	0.00134578	0.00134578	0.0629159	105278/71137/18749/17237/16576/58198/216858/22158/15245/20720/12393/240888/269878/19645/20689/14184/18605/81896/12501/22422/14633/24069/67345/14634/74019/67661/83396/19206	28	Cdk20/Rfx4/Prkacb/Mgrn1/Kif7/Sall1/Kctd11/Tulp3/Hhip/Serpine2/Runx2/Gpr161/Megf8/Rb1/Sall3/Fgfr3/Enpp1/Ift122/Cd3e/Wnt7b/Gli2/Sufu/Herc4/Gli3/Traf3ip1/Ift172/Glis2/Ptch1
Green-Blue-Brown	Green-Blue-Brown	GO:0030198	extracellular matrix organization	169/7502	286/14958	0.00135137	0.00135137	0.0629159	373864/72043/77739/17880/16948/170721/237360/18128/14219/20724/11977/224697/12832/11352/12839/13138/545291/12825/22346/102058/17391/54156/21907/239337/12845/380664/76707/53867/12814/14580/21960/108075/17392/241327/58994/80883/56373/319742/20319/11350/271127/321007/20682/207596/208177/104799/56348/64074/104009/15530/240322/12843/226519/107581/14042/19645/17386/108153/18826/69538/381489/21938/67896…	169	Col27a1/Sulf2/Adamtsl1/Myh11/Lox/Papln/Adamts14/Notch1/Ccn2/Serpinb5/Atp7a/Adamts10/Col5a2/Abl2/Col9a1/Dag1/Hpse2/Col3a1/Vhl/Exoc8/Mmp24/Egfl6/Nr2e1/Adamts12/Comp/Lemd3/Clasp1/Col5a3/Col11a1/Gfap/Tnr/Ltbp4/Mmp3/Olfml2a/Smpd3/Ntng1/Cpb2/Mpzl3/Sfrp2/Abl1/Adamts16/Serac1/Sox9/Thsd4/Phldb2/Vipas39/Hsd17b12/Smoc2/Qsox1/Hspg2/Adamts19/Col1a2/Lamc1/Col16a1/Ext1/Rb1/Mmp13/Adamts7/Lcp1/Antxr1/Rxfp1/Tnfrsf…
Green-Blue-Brown	Green-Blue-Brown	GO:0043062	extracellular structure organization	169/7502	286/14958	0.00135137	0.00135137	0.0629159	373864/72043/77739/17880/16948/170721/237360/18128/14219/20724/11977/224697/12832/11352/12839/13138/545291/12825/22346/102058/17391/54156/21907/239337/12845/380664/76707/53867/12814/14580/21960/108075/17392/241327/58994/80883/56373/319742/20319/11350/271127/321007/20682/207596/208177/104799/56348/64074/104009/15530/240322/12843/226519/107581/14042/19645/17386/108153/18826/69538/381489/21938/67896…	169	Col27a1/Sulf2/Adamtsl1/Myh11/Lox/Papln/Adamts14/Notch1/Ccn2/Serpinb5/Atp7a/Adamts10/Col5a2/Abl2/Col9a1/Dag1/Hpse2/Col3a1/Vhl/Exoc8/Mmp24/Egfl6/Nr2e1/Adamts12/Comp/Lemd3/Clasp1/Col5a3/Col11a1/Gfap/Tnr/Ltbp4/Mmp3/Olfml2a/Smpd3/Ntng1/Cpb2/Mpzl3/Sfrp2/Abl1/Adamts16/Serac1/Sox9/Thsd4/Phldb2/Vipas39/Hsd17b12/Smoc2/Qsox1/Hspg2/Adamts19/Col1a2/Lamc1/Col16a1/Ext1/Rb1/Mmp13/Adamts7/Lcp1/Antxr1/Rxfp1/Tnfrsf…
Green-Blue-Brown	Green-Blue-Brown	GO:0043588	skin development	140/7502	233/14958	0.00135485	0.00135485	0.0629159	192195/13649/109620/58231/252973/13388/230824/231470/320713/18194/230709/18128/56351/19041/11977/12832/12825/71529/12192/16011/81535/13380/66042/22234/19878/170644/235505/12845/67561/83925/52609/16798/67549/74155/228357/105171/72333/20682/56407/15182/16667/232174/22601/13607/16400/20662/20423/14165/12843/28114/19164/58208/11684/11686/12387/72383/223227/214531/18053/12367/240025/14284/12023/99138/…	140	Ash1l/Egfr/Dsp/Stk4/Grhl2/Dll1/Grhl3/Fras1/Mysm1/Nsdhl/Zmpste24/Notch1/Ptges3/Ppl/Atp7a/Col5a2/Col3a1/Kazn/Zfp36l1/Igfbp5/Sgpp1/Dkk1/Sostdc1/Ugcg/Rock2/Ubn1/Cd109/Comp/Wdr48/Trps1/Cbx7/Lats1/Gpr89/Errfi1/Lrp4/Arrdc3/Palld/Sox9/Trpc4ap/Hdac2/Krt17/Cyp26b1/Yap1/Eda/Itga3/Sos1/Shh/Fgf10/Col1a2/Nsun2/Psen1/Bcl11b/Alox12/Alox12b/Ctnnb1/Cnfn/Sox21/Tmprss13/Ngfr/Casp3/Dact2/Fosl2/Barx2/Stard7/Tnf/Asah1/…
Green-Blue-Brown	Green-Blue-Brown	GO:0051656	establishment of organelle localization	215/7502	371/14958	0.00137305	0.00137305	0.0629159	12190/12617/16570/230872/64933/320165/16574/24063/668929/100502766/12523/320191/11776/101994/19214/71435/54141/26412/16897/15242/56398/67842/64009/16560/228355/214444/17916/19069/50850/16211/16561/67045/67203/71878/237625/76707/54161/16572/28135/28040/57752/103583/110380/97112/17913/18472/17920/15251/192167/76895/22631/73804/14579/50518/20983/11775/17910/16590/327814/14048/17762/68166/226407/6671…	215	Brca2/Cenpc1/Kif3c/Crocc/Ap3m2/Tacc1/Kif5c/Spry1/Rad21l/Kifc1/Cd84/Hook3/Ap3d1/Champ1/Ptgdr/Arhgap21/Spag5/Map4k2/Llgl1/Hhex/Chp1/Nop9/Syne1/Kif1a/Madd/Cdk5rap2/Myo1f/Nup88/Spast/Kpnb1/Kif1b/Riok2/Nde1/Fam83d/Pla2g3/Clasp1/Copg1/Kif5a/Cep63/D6Wsu163e/Tacc2/Fbxw11/Shroom2/Nmd3/Myo1c/Pafah1b1/Myo6/Hif1a/Nlgn1/Bicd2/Ywhaz/Kif2c/Gem/a/Syt4/Ap3b2/Myo15/Kit/Ppfia2/Eya1/Mapt/Spire1/Rab3gap1/Actr2/Snap91…
Green-Blue-Brown	Green-Blue-Brown	GO:2000736	regulation of stem cell differentiation	36/7502	50/14958	0.00137416	0.00137416	0.0629159	72843/18128/12454/20679/72162/20682/22601/28114/21677/12193/20848/106042/94088/18595/16449/103136/76804/77889/19090/51810/666794/381695/69562/213541/192119/78697/17979/18024/19106/11772/15526/16998/21808/19712/26380/69131	36	Prdm4/Notch1/Ccnk/Sox6/Dhx36/Sox9/Yap1/Nsun2/Tead2/Zfp36l2/Stat3/Prickle1/Trim6/Pdgfra/Jag1/Pwp1/Kdm4c/Lbh/Prkdc/Hnrnpu/Rbm24/N4bp2l2/Cdk13/Ythdf2/Dicer1/Pus7/Ncoa3/Nfe2l2/Eif2ak2/Ap2a2/Hspa9/Ltbp3/Tgfb2/Rest/Esrrb/Cdk12
Green-Blue-Brown	Green-Blue-Brown	GO:0051058	negative regulation of small GTPase mediated signal transduction	42/7502	60/14958	0.00141517	0.00141517	0.0640944	114713/320484/24063/50768/216805/11352/12053/231532/77446/107746/71544/227743/16400/66863/75415/69601/13844/68178/17926/24066/26554/20563/18015/12488/330171/232201/14121/330863/232906/193385/216831/11549/170731/21858/16412/19414/70527/107351/320271/21808/21927/19053	42	Rasa2/Rasal3/Spry1/Dlc1/Flcn/Abl2/Bcl6/Arhgap24/Heg1/Rapgef1/Arhgap42/Mapkap1/Itga3/Lztr1/Arhgap12/Dab2ip/Ephb2/Cgnl1/Myoc/Spry4/Cul3/Slit2/Nf1/Cd2ap/Kctd10/Arhgap25/Fbp1/Trim67/Arhgap35/Ripor2/Arhgap44/Adra1a/Mfn2/Timp2/Itgb1/Rasa3/Stambp/Kank1/Scai/Tgfb2/Tnfaip1/Ppp2cb
Green-Blue-Brown	Green-Blue-Brown	GO:0031589	cell-substrate adhesion	196/7502	336/14958	0.00142342	0.00142342	0.0640944	110829/11990/17289/16971/21844/11601/58231/14729/13837/19261/13405/16408/50768/18128/19944/14219/13612/13138/12825/208777/18186/12053/19211/18708/319480/19108/14366/26921/22339/64930/54156/239337/20194/18720/76707/53867/22319/245827/320910/56838/57776/80883/20440/18792/11350/14369/230379/218952/11502/208177/56348/23828/13607/19283/12361/64074/18613/16400/192176/105352/12977/16410/20410/29875/1106…	196	Lims1/Atrn/Mertk/Lrp1/Tiam1/Angpt2/Stk4/Gp5/Epha3/Sirpa/Dmd/Itgal/Dlc1/Notch1/Rpl29/Ccn2/Edil3/Dag1/Col3a1/Sned1/Nrp1/Bcl6/Pten/Pik3r1/Itga11/Prkx/Fzd4/Map4k4/Vegfa/Tsc1/Egfl6/Adamts12/S100a10/Pip5k1a/Clasp1/Col5a3/Vamp3/Fat2/Itgb8/Ccl28/Ttyh1/Ntng1/St6gal1/Plau/Abl1/Fzd7/Acer2/Fermt2/Adam9/Phldb2/Hsd17b12/Bves/Eda/Ptprz1/Cask/Smoc2/Pecam1/Itga3/Flna/Dusp22/Csf1/Itgav/Sorbs3/Iqgap1/Atxn3/Npy2r/Do…
Green-Blue-Brown	Green-Blue-Brown	GO:0098727	maintenance of cell number	96/7502	154/14958	0.00148066	0.00148066	0.0660181	30841/17765/13388/244349/320191/13209/58198/77578/17391/19130/108829/26896/57746/12558/80288/21907/20843/14369/20682/22601/16590/83557/21386/268996/68036/387609/51869/14165/14461/21676/12387/12193/233064/16973/20848/72068/71950/230594/232791/23989/56484/15209/14184/59024/76804/226026/20377/214498/77889/210529/15568/18602/93760/21349/24061/74777/12162/13684/12914/171167/72515/70673/18536/11789/208…	96	Kdm2b/Mtf2/Dll1/Kat6a/Hook3/Ddx6/Sall1/Bcl9/Mmp24/Prox1/Jmjd1c/Med14/Piwil2/Cdh2/Bcl9l/Nr2e1/Stag2/Fzd7/Sox9/Yap1/Kit/Lin28a/Tbx3/Ss18/Zfp706/Zhx2/Rif1/Fgf10/Gata2/Tead1/Ctnnb1/Zfp36l2/Wdr62/Lrp5/Stat3/Cnot2/Nanog/Tut4/Cnot3/Med24/Foxo3/Hesx1/Fgfr3/Med12/Kdm4c/Smc5/Sfrp1/Cdc73/Lbh/Mettl14/Elavl1/Padi4/Arid1a/Tal1/Smc1a/Selenon/Bmp7/Eif4e/Crebbp/Fut10/Wdr43/Prdm16/Pcm1/Apc/Dis3l2/Hmga2/Phf19/Cnot1…
Green-Blue-Brown	Green-Blue-Brown	GO:0045913	positive regulation of carbohydrate metabolic process	52/7502	77/14958	0.00149038	0.00149038	0.0660181	69183/212980/16002/66129/18519/26361/105787/18216/15251/59046/11517/13645/18441/19164/12491/77781/18033/18754/17171/14555/15378/15558/19204/108079/68734/140858/18106/16337/15978/19013/19733/108682/16367/15117/19255/105651/69181/11820/18439/14534/12499/13194/93759/56790/56458/20411/54403/104570/18736/21416/14756/26380	52	C1qtnf2/Slc45a3/Igf2/Prxl2c/Kat2b/Avpr1b/Prkaa1/Ntsr1/Hif1a/Arpp19/Adcyap1r1/Egf/P2ry1/Psen1/Cd36/Epm2aip1/Nfkb1/Prkce/Mas1/Gpd1/Hnf4a/Htr2a/Ptafr/Prkaa2/Ppp4r3a/Wdr5/Cd244a/Insr/Ifng/Ppara/Rgn/Gpt2/Irs1/Has2/Ptpn2/Ppp1r3e/Dyrk2/App/P2rx7/Kat2a/Entpd5/Ddb1/Sirt1/Supt20/Foxo1/Sorbs1/Slc4a4/Ppp4r3b/Pou1f1/Tcf7l2/Gpld1/Esrrb
Green-Blue-Brown	Green-Blue-Brown	GO:0030326	embryonic limb morphogenesis	79/7502	124/14958	0.00155097	0.00155097	0.0676027	58250/19335/252973/231470/235320/544696/16974/18128/65964/58198/244585/21405/13380/12288/320145/73692/16764/228357/218772/22158/20319/216285/15182/232174/18514/56873/21386/12393/20423/19164/269878/12387/14673/16973/140810/53614/21821/226844/380614/17702/81896/242022/17128/106633/11694/234740/17701/19378/14633/12125/12162/56758/245866/213081/239405/12904/16917/18129/16842/14634/20429/14368/192119/…	79	Chst11/Rab23/Grhl2/Fras1/Zbtb16/Tbc1d32/Lrp6/Notch1/Map3k20/Sall1/Rpgrip1l/Hnf1a/Dkk1/Cacna1c/Sp8/Cplane1/Aff3/Lrp4/Rarb/Tulp3/Sfrp2/Alx1/Hdac2/Cyp26b1/Pbx1/Lmbr1/Tbx3/Runx2/Shh/Psen1/Megf8/Ctnnb1/Gna12/Lrp5/Ttbk2/Reck/Ift88/Flvcr1/Intu/Msx2/Ift122/Frem2/Smad4/Ift140/Alx3/Tmem231/Msx1/Aldh1a2/Gli2/Bcl2l11/Bmp7/Mbnl1/Ift52/Wdr19/Rspo2/Crabp2/Lmx1b/Notch2/Lef1/Gli3/Shox2/Fzd6/Dicer1/C2cd3/Traf3ip1/…
Green-Blue-Brown	Green-Blue-Brown	GO:0035113	embryonic appendage morphogenesis	79/7502	124/14958	0.00155097	0.00155097	0.0676027	58250/19335/252973/231470/235320/544696/16974/18128/65964/58198/244585/21405/13380/12288/320145/73692/16764/228357/218772/22158/20319/216285/15182/232174/18514/56873/21386/12393/20423/19164/269878/12387/14673/16973/140810/53614/21821/226844/380614/17702/81896/242022/17128/106633/11694/234740/17701/19378/14633/12125/12162/56758/245866/213081/239405/12904/16917/18129/16842/14634/20429/14368/192119/…	79	Chst11/Rab23/Grhl2/Fras1/Zbtb16/Tbc1d32/Lrp6/Notch1/Map3k20/Sall1/Rpgrip1l/Hnf1a/Dkk1/Cacna1c/Sp8/Cplane1/Aff3/Lrp4/Rarb/Tulp3/Sfrp2/Alx1/Hdac2/Cyp26b1/Pbx1/Lmbr1/Tbx3/Runx2/Shh/Psen1/Megf8/Ctnnb1/Gna12/Lrp5/Ttbk2/Reck/Ift88/Flvcr1/Intu/Msx2/Ift122/Frem2/Smad4/Ift140/Alx3/Tmem231/Msx1/Aldh1a2/Gli2/Bcl2l11/Bmp7/Mbnl1/Ift52/Wdr19/Rspo2/Crabp2/Lmx1b/Notch2/Lef1/Gli3/Shox2/Fzd6/Dicer1/C2cd3/Traf3ip1/…
Green-Blue-Brown	Green-Blue-Brown	GO:0021987	cerebral cortex development	67/7502	103/14958	0.00156798	0.00156798	0.0678017	668158/14168/13649/320165/330938/16974/12569/12825/18992/12558/64930/21907/67203/57752/18472/13131/15251/13796/52028/77053/75717/76510/74244/19164/12387/69601/14270/233064/71877/20563/13046/12929/19699/57810/18015/74762/192157/19280/18212/545428/68585/13193/19353/171167/17356/19305/18508/319565/14634/30928/329628/192119/70839/72129/244667/14182/319757/13813/328365/244329/16975/13051/56217/20462/2…	67	Ccdc85c/Fgf13/Egfr/Tacc1/Dixdc1/Lrp6/Cdk5r1/Col3a1/Pou3f2/Cdh2/Tsc1/Nr2e1/Nde1/Tacc2/Pafah1b1/Dab1/Hif1a/Emx1/Bbs1/Sun1/Cul5/Trappc9/Atg7/Psen1/Ctnnb1/Dab2ip/Srgap2/Wdr62/Efhc1/Slit2/Celf1/Crkl/Reln/Cdon/Nf1/Mdga1/Socs7/Ptprs/Ntrk2/Ccdc141/Rtn4/Dcx/Rac1/Fut10/Afdn/Pex5/Pax6/Syne2/Gli3/Zbtb18/Fat4/Dicer1/P2ry12/Pex13/Disc1/Fgfr1/Smo/Eomes/Zmiz1/Mcph1/Lrp8/Cx3cr1/Mpp5/Tra2b/Cep120/Bbs2/Sun2
Green-Blue-Brown	Green-Blue-Brown	GO:0098661	inorganic anion transmembrane transport	46/7502	67/14958	0.0016273	0.0016273	0.0696566	14401/20512/243634/20515/110886/14658/14406/12725/107723/110304/12723/20516/14397/14394/20499/56857/12638/108071/56717/67554/20498/232333/19775/14404/14408/20497/19204/14407/237213/101772/24115/14400/20505/57249/320091/57138/20510/233246/59033/105722/14385/14395/71345/13521/14409/14402	46	Gabrb2/Slc1a3/Ano2/Slc20a1/Gabra5/Glrb/Gabrg2/Clcn3/Slc12a6/Glra3/Clcn1/Slc20a2/Gabra4/Gabra1/Slc12a7/Slc37a2/Cftr/Grm5/Mtor/Slc25a30/Slc12a4/Slc6a1/Xpr1/Gabre/Gabrr1/Slc12a3/Ptafr/Gabrg3/Glra2/Ano1/Best1/Gabrb1/Slc34a1/Gabrq/Ano4/Slc12a5/Slc1a1/Ano5/Slc4a8/Ano6/Slc37a4/Gabra2/Ano9/Slc26a2/Gabrr2/Gabrb3
Green-Blue-Brown	Green-Blue-Brown	GO:0022604	regulation of cell morphogenesis	181/7502	309/14958	0.00163645	0.00163645	0.0696566	229707/110829/67785/13823/104215/50873/21844/29819/50768/230709/17909/232560/116838/18846/74734/13367/80837/18186/545156/211232/240058/20292/14366/382018/22339/80288/19268/20194/93871/13838/18472/76850/224014/80883/14163/20440/11350/72162/16568/74006/218952/20983/76454/17454/22379/23828/12361/16590/56364/192176/18844/27428/20393/66713/74143/18441/20293/13860/71751/68813/75788/20302/235611/17698/2…	181	Strip1/Lims1/Zmym4/Epb41l3/Rhoq/Prkn/Tiam1/Stau2/Dlc1/Zmpste24/Myo10/Caprin2/Rims2/Plxna3/Rhoh/Diaph1/Rhoj/Nrp1/Kalrn/Cpne9/Cpne5/Ccl11/Fzd4/Unc13a/Vegfa/Bcl9l/Ptprf/S100a10/Brwd1/Epha4/Pafah1b1/Ago4/Fgd4/Ntng1/Fgd1/St6gal1/Abl1/Dhx36/Kif3a/Dnm1l/Fermt2/Syt4/Fbxo31/Mov10/Fmnl3/Bves/Cask/Kit/Zmym3/Flna/Plxna1/Shroom3/Sgk1/Actr2/Opa1/P2ry1/Ccl12/Eps8/Map3k13/Dock5/Smurf1/Ccl3/Plxnb1/Msn/Picalm/Pdzd…
Green-Blue-Brown	Green-Blue-Brown	GO:0045229	external encapsulating structure organization	169/7502	287/14958	0.00167177	0.00167177	0.0706085	373864/72043/77739/17880/16948/170721/237360/18128/14219/20724/11977/224697/12832/11352/12839/13138/545291/12825/22346/102058/17391/54156/21907/239337/12845/380664/76707/53867/12814/14580/21960/108075/17392/241327/58994/80883/56373/319742/20319/11350/271127/321007/20682/207596/208177/104799/56348/64074/104009/15530/240322/12843/226519/107581/14042/19645/17386/108153/18826/69538/381489/21938/67896…	169	Col27a1/Sulf2/Adamtsl1/Myh11/Lox/Papln/Adamts14/Notch1/Ccn2/Serpinb5/Atp7a/Adamts10/Col5a2/Abl2/Col9a1/Dag1/Hpse2/Col3a1/Vhl/Exoc8/Mmp24/Egfl6/Nr2e1/Adamts12/Comp/Lemd3/Clasp1/Col5a3/Col11a1/Gfap/Tnr/Ltbp4/Mmp3/Olfml2a/Smpd3/Ntng1/Cpb2/Mpzl3/Sfrp2/Abl1/Adamts16/Serac1/Sox9/Thsd4/Phldb2/Vipas39/Hsd17b12/Smoc2/Qsox1/Hspg2/Adamts19/Col1a2/Lamc1/Col16a1/Ext1/Rb1/Mmp13/Adamts7/Lcp1/Antxr1/Rxfp1/Tnfrsf…
Green-Blue-Brown	Green-Blue-Brown	GO:0099173	postsynapse organization	118/7502	194/14958	0.00169645	0.00169645	0.0706304	333605/76742/21844/29819/71974/16001/12569/232560/269788/232813/11352/223666/14658/18186/19211/216856/545156/65114/16560/22346/15550/12558/14811/19268/19878/231637/14804/14812/13838/18472/210274/70546/217480/228357/192167/72162/74006/12361/56376/16400/327814/66713/11441/243499/74143/66860/83945/77116/243725/11843/208188/216049/73178/13844/94190/18163/11603/19400/54725/77097/210293/15481/70237/819…	118	Frmpd4/Snx27/Tiam1/Stau2/Prmt3/Igf1r/Cdk5r1/Caprin2/Lhfpl4/Shisa7/Abl2/Arhgap39/Glrb/Nrp1/Pten/Nlgn2/Kalrn/Vps35/Kif1a/Vhl/Htr1a/Cdh2/Grin2a/Ptprf/Rock2/Ssh1/Grid2/Grin2b/Epha4/Pafah1b1/Shank2/Zdhhc2/Dgkb/Lrp4/Nlgn1/Dhx36/Dnm1l/Cask/Pdlim5/Itga3/Ppfia2/Actr2/Chrna7/Lrrtm4/Opa1/Tanc1/Dnaja3/Mtmr2/Ppp1r9a/Arf4/Ghsr/Zfp365/Wasl/Ephb2/Ophn1/Ctnnd2/Agrn/Rapsn/Cadm1/Tanc2/Dock10/Hspa8/Bhlhb9/Tmem108/Cr…
Green-Blue-Brown	Green-Blue-Brown	GO:0097061	dendritic spine organization	64/7502	98/14958	0.00170497	0.00170497	0.0706304	21844/29819/71974/16001/12569/232560/11352/19211/545156/65114/16560/14811/14812/13838/18472/210274/192167/72162/74006/12361/56376/16400/327814/66713/11441/74143/66860/77116/243725/216049/73178/13844/18163/77097/210293/70237/19699/270190/16337/18481/12540/241514/228880/245537/64451/14130/13043/74117/11487/17356/56013/216831/226016/14360/67414/11820/19894/53872/217692/16975/13048/75786/17919/15185	64	Tiam1/Stau2/Prmt3/Igf1r/Cdk5r1/Caprin2/Abl2/Pten/Kalrn/Vps35/Kif1a/Grin2a/Grin2b/Epha4/Pafah1b1/Shank2/Nlgn1/Dhx36/Dnm1l/Cask/Pdlim5/Itga3/Ppfia2/Actr2/Chrna7/Opa1/Tanc1/Mtmr2/Ppp1r9a/Zfp365/Wasl/Ephb2/Ctnnd2/Tanc2/Dock10/Bhlhb9/Reln/Ephb1/Insr/Pak3/Cdc42/Zfp804a/Zmynd8/Nlgn3/Dip2a/Fcgr2b/Cttn/Actr3/Adam10/Afdn/Srcin1/Arhgap44/Abhd17b/Fyn/Mfn1/App/Rph3a/Caprin1/Sipa1l1/Lrp8/Cux2/Ckap5/Myo5b/Hdac6
Green-Blue-Brown	Green-Blue-Brown	GO:0007411	axon guidance	140/7502	234/14958	0.00171793	0.00171793	0.0706304	243967/16971/114873/13508/13723/13837/18131/16574/65254/18128/19274/12569/269116/13840/13138/18846/17181/12661/74734/18186/11658/13176/107449/22339/16392/26456/16572/12168/73191/268721/218877/18261/13838/22772/20320/18209/18844/22326/54713/20423/93691/23964/58208/269878/231044/14042/235611/20562/75847/238057/13844/18424/18007/70433/18053/11603/20356/20563/21375/16869/76260/13642/212168/19699/2289…	140	Ntn5/Lrp1/Dscaml1/Dscam/Emb/Epha3/Notch3/Kif5c/Dpysl5/Notch1/Ptprm/Cdk5r1/Nfasc/Epha6/Dag1/Plxna3/Matn2/Chl1/Rhoh/Nrp1/Alcam/Dcc/Unc5b/Vegfa/Isl1/Sema4g/Kif5a/Bmpr2/Fezf1/Zswim8/Sema3g/Ocm/Epha4/Zic2/Nptn/Ntn3/Plxna1/Vax1/Fezf2/Shh/Klf7/Tenm2/Bcl11b/Megf8/Gbx1/Ext1/Plxnb1/Slit1/Crppa/Gdf7/Ephb2/Otx2/Neo1/Draxin/Ngfr/Agrn/Sema5a/Slit2/Tbr1/Lhx1/Ttc8/Efnb2/Zswim4/Reln/Ythdf1/Igfals/Nr4a3/Sema4f/Eph…
Green-Blue-Brown	Green-Blue-Brown	GO:0000086	G2/M transition of mitotic cell cycle	72/7502	112/14958	0.00172414	0.00172414	0.0706304	12428/12531/238271/20466/12530/18761/12649/18392/18671/16798/216021/12566/59046/74996/216965/75770/18514/12532/67121/27401/319944/268697/50883/72772/12545/50789/50758/17535/108000/19357/28010/12704/18767/235559/18647/12443/228714/229543/60364/108911/234664/12313/330177/15574/12144/67141/77011/114714/16906/12013/116871/66371/213311/54601/381921/269582/14199/11820/79263/57261/71276/17193/12575/1192…	72	Ccna2/Cdc25b/Kcnh5/Sin3a/Cdc25a/Prkcq/Chek1/Orc1/Abcb1a/Lats1/Stox1/Cdk2/Arpp19/Usp47/Taok1/Brsk2/Pbx1/Cdc25c/Mastl/Skp2/Taf2/Ccnb1/Chek2/Rint1/Cdc7/Fbxl3/Fbxl17/Mre11a/Cenpf/Rad21/Miip/Cit/Pkia/Topbp1/Cdk14/Ccnd1/Kat14/Ints3/Donson/Rcc2/Nae1/Calm1/Taok3/Hus1/Blm/Fbxo5/Ticrr/Rad51c/Lmnb1/Bach1/Mta3/Chmp4c/Fbxl21/Foxo4/Taok2/Clspn/Fhl1/App/Trim39/Brd4/Ccdc57/Mbd4/Cdkn1a/Atm/Rab11a/Ppm1d/Wnt10b/Ctc…
Green-Blue-Brown	Green-Blue-Brown	GO:0071679	commissural neuron axon guidance	12/7502	13/14958	0.00176192	0.00176192	0.0710637	13138/18186/22339/20423/13844/14365/14573/319757/17967/19649/18028/19206	12	Dag1/Nrp1/Vegfa/Shh/Ephb2/Fzd3/Gdnf/Smo/Ncam1/Robo3/Nfib/Ptch1
Green-Blue-Brown	Green-Blue-Brown	GO:1903587	regulation of blood vessel endothelial cell proliferation involved in sprouting angiogenesis	12/7502	13/14958	0.00176192	0.00176192	0.0710637	23796/22339/16159/100038489/14461/18053/21825/56426/228852/240185/54485/11607	12	Aplnr/Vegfa/Il12a/Apela/Gata2/Ngfr/Thbs1/Pdcd10/Ppp1r16b/Jcad/Dll4/Agtr1a
Green-Blue-Brown	Green-Blue-Brown	GO:0086065	cell communication involved in cardiac conduction	29/7502	39/14958	0.00177385	0.00177385	0.0710637	66240/109620/67451/16493/12288/16521/235281/12291/192176/216033/109552/170762/13506/12289/13511/20541/109676/20191/76365/13052/20271/14615/238871/68667/12389/14613/56543/330953/140492	29	Kcne1l/Dsp/Pkp2/Kcna5/Cacna1c/Kcnj5/Scn3b/Cacna1g/Flna/Ctnna3/Sri/Nup155/Dsc2/Cacna1d/Dsg2/Slc8a1/Ank2/Ryr2/Tbx18/Cxadr/Scn5a/Gjc1/Pde4d/Trpm4/Cav1/Gja5/Kcnd3/Hcn4/Kcnn2
Green-Blue-Brown	Green-Blue-Brown	GO:0048813	dendrite morphogenesis	109/7502	178/14958	0.00180705	0.00180705	0.0718654	211134/13508/21844/29819/71974/12569/232560/94253/665113/11977/11352/18186/19211/545156/64009/16560/54652/21907/19268/237868/19878/68703/13175/13838/18472/210274/228357/192167/72162/74006/76454/19283/12361/56376/109294/327814/20393/110834/66713/11441/74143/93686/93691/243725/216049/73178/76089/233489/13844/77480/18163/67095/213084/210933/77097/210293/15529/12704/70237/54673/19699/245886/76108/270…	109	Lzts1/Dscam/Tiam1/Stau2/Prmt3/Cdk5r1/Caprin2/Hecw1/Tnik/Atp7a/Abl2/Nrp1/Pten/Kalrn/Syne1/Kif1a/Cacna1f/Nr2e1/Ptprf/Sarm1/Rock2/Rere/Dclk1/Epha4/Pafah1b1/Shank2/Lrp4/Nlgn1/Dhx36/Dnm1l/Fbxo31/Ptprz1/Cask/Pdlim5/Prex2/Ppfia2/Sgk1/Chrna3/Actr2/Chrna7/Opa1/Rbfox2/Klf7/Ppp1r9a/Zfp365/Wasl/Rapgef2/Picalm/Ephb2/Kidins220/Ctnnd2/Trak1/Cdkl3/Adgrb3/Tanc2/Dock10/Sdc2/Cit/Bhlhb9/Sh3glb1/Reln/Ankrd27/Rap2a/Ep…
Green-Blue-Brown	Green-Blue-Brown	GO:0007030	Golgi organization	77/7502	121/14958	0.00185167	0.00185167	0.0725805	66352/58244/54667/71435/338337/64009/66629/228960/76707/99412/214895/22631/53611/68053/26951/59026/75985/27277/109181/71617/26413/57440/84095/12704/26395/211673/98910/56426/233824/227648/59021/109168/93687/12540/100038347/66676/70369/53330/320714/83679/56334/56298/241633/640524/246738/71648/67886/75909/19324/76332/27374/59041/217365/76499/229593/70297/73130/54126/103694/104318/56041/15194/19338/1…	77	Blzf1/Stx6/Atp8b2/Arhgap21/Cog3/Syne1/Golph3/Stx16/Clasp1/Golga2/Lman2l/Ywhaz/Vti1a/Ubxn2b/Zw10/Huwe1/Rab30/Golga5/Trip11/Armh3/Mapk1/Ehd3/Pi4k2a/Cit/Map2k1/Arfgef1/Usp6nl/Pdcd10/Cog7/Sec16a/Rab2a/Atl3/Csnk1a1/Cdc42/Fam174b/Tmed7/Bag5/Vamp4/Trappc11/Pde4dip/Tmed2/Atl2/Atp8b4/Sptbn5/Dnajc28/Optn/Camsap2/Vmp1/Rab1a/Cog2/Prmt5/Stk25/Nploc4/Clasp2/Golph3l/Gcc2/Tmed5/Arhgef7/Tmed4/Csnk1d/Uso1/Htt/Rab3…
Green-Blue-Brown	Green-Blue-Brown	GO:0043244	regulation of protein-containing complex disassembly	77/7502	121/14958	0.00185167	0.00185167	0.0725805	269254/14168/56431/12632/16001/230709/17318/67846/15550/14489/65970/18627/76707/110380/74392/19704/50875/216965/12340/19230/20742/13860/17281/15944/73914/29877/94232/237782/140810/54396/224432/20740/21926/20356/11567/225115/68732/100502698/14063/65973/16337/76055/74412/106583/14466/14248/20259/227753/208158/67886/225363/227634/12343/11789/72119/17754/17756/76499/260315/23805/22349/26903/246103/11…	77	Setx/Fgf13/Dstn/Cfl2/Igf1r/Zmpste24/Mid1/Tmem39a/Htr1a/Mtpn/Lima1/Per2/Clasp1/Shroom2/Specc1l/Upf1/Tmod3/Taok1/Capza1/Twf1/Sptbn1/Eps8/Fyco1/Irgm1/Irak3/Hdgfl3/Ubqln4/Smcr8/Ttbk2/Irgm2/Scaf4/Sptan1/Tnf/Sema5a/Avil/Svil/Carmil1/Rubcn/F2rl1/Asph/Insr/Oga/Gle1/Scaf8/Gba/Flii/Scin/Gsn/Map6d1/Camsap2/Etf1/Camsap1/Capza2/Apc/Tpx2/Map1a/Map2/Clasp2/Nav3/Apc2/Vil1/Dysf/Atxn7/Add2/Jmjd4/Gspt1/Ckap2/Wdr1/A…
Green-Blue-Brown	Green-Blue-Brown	GO:0010506	regulation of autophagy	143/7502	240/14958	0.00193887	0.00193887	0.074895	17210/211134/68728/320528/50873/56085/20821/22333/230709/216805/170749/233789/50754/83924/67846/320706/64930/210376/24088/17772/99412/105787/14580/17425/16154/218460/21929/15251/230379/74006/67790/17762/226407/104009/192656/98402/56717/319801/74244/17281/15944/245670/94232/108083/20848/16151/18475/237782/94088/13179/56480/16189/54396/20924/101613/73205/100756/75744/230784/72175/100502698/26395/54…	143	Mcl1/Lzts1/Trp53inp2/Vps13c/Prkn/Ubqln1/Trim21/Vdac1/Zmpste24/Flcn/Mtmr4/Smg1/Fbxw7/Gpr137b/Tmem39a/Soga1/Tsc1/Mtmr9/Tlr2/Mtm1/Golga2/Prkaa1/Gfap/Foxk1/Il10ra/Wdr41/Tnfaip3/Hif1a/Acer2/Dnm1l/Rab39b/Mapt/Rab3gap1/Qsox1/Ripk2/Sh3bp4/Mtor/Tigar/Atg7/Fyco1/Irgm1/Rragb/Ubqln4/Pip4k2b/Stat3/Ikbkg/Pafah1b2/Smcr8/Trim6/Dcn/Tbk1/Il4/Irgm2/Supt5/Nlrp6/C9orf72/Usp30/Svip/Sesn2/Mfsd8/Rubcn/Map2k1/Sh3glb1/Dep…
Green-Blue-Brown	Green-Blue-Brown	GO:0001508	action potential	82/7502	130/14958	0.00195196	0.00195196	0.074895	16523/57814/13483/16490/14168/66240/109620/67451/13405/20265/16493/12723/14811/12288/16521/11438/277328/72821/14265/14812/235281/21336/12291/18216/14617/11938/12802/192176/216033/11441/24046/12491/242653/71960/333433/21926/14167/99526/18213/170762/20269/15978/16531/13506/20272/12289/18858/18212/13511/239556/319504/14466/545622/15165/109676/20191/76365/433809/20273/11549/13052/58226/20271/68667/18…	82	Kcnj8/Kcne4/Dpp6/Kcna2/Fgf13/Kcne1l/Dsp/Pkp2/Dmd/Scn1a/Kcna5/Clcn1/Grin2a/Cacna1c/Kcnj5/Chrna4/Trpa1/Scn2b/Fmr1/Grin2b/Scn3b/Tacr1/Cacna1g/Ntsr1/Gjd2/Atp2a2/Cnr2/Flna/Ctnna3/Chrna7/Scn11a/Cd36/Cldn19/Myh14/Gpd1l/Tnf/Fgf12/Usp53/Ntrk3/Nup155/Scn3a/Ifng/Kcnma1/Dsc2/Scn7a/Cacna1d/Pmp22/Ntrk2/Dsg2/Cacna1i/Nrcam/Gba/Ptpn3/Hcn1/Ank2/Ryr2/Tbx18/Rnf207/Scn8a/Adra1a/Cxadr/Cacna1h/Scn5a/Trpm4/P2rx4/Cav1/Dc…
Green-Blue-Brown	Green-Blue-Brown	GO:0035023	regulation of Rho protein signal transduction	82/7502	130/14958	0.00195196	0.00195196	0.074895	207212/236920/230098/21844/50768/216805/11352/12825/18186/12053/545156/77446/12558/71544/224014/14163/11350/213522/67168/227326/230972/16400/109294/17925/20662/235041/14064/13860/380698/14065/30938/19417/94190/18053/17926/26554/213438/14062/73341/102098/71704/574402/109689/14063/57257/234094/330171/74018/18596/71972/268739/78134/19418/232906/72754/13605/75547/193385/223435/223254/13998/109934/328…	82	Arhgef17/Stard8/Arhgef39/Tiam1/Dlc1/Flcn/Abl2/Col3a1/Nrp1/Bcl6/Kalrn/Heg1/Cdh2/Arhgap42/Fgd4/Fgd1/Abl1/Plekhg6/Lpar6/Gpr55/Arhgef16/Itga3/Prex2/Myo9b/Sos1/Kank2/F2rl2/Eps8/Obscn/F2rl3/Fgd3/Rasgrf1/Ophn1/Ngfr/Myoc/Cul3/P2ry10b/F2r/Arhgef6/Arhgef18/Arhgef3/Gpr17/Arrb1/F2rl1/Vav3/Arhgef10/Kctd10/Als2/Pdgfrb/Dnmbp/Arhgef40/Lpar4/Rasgrf2/Arhgap35/Arhgef10l/Ect2/Akap13/Ripor2/Trio/Farp1/Fgd6/Abr/Arhgef…
Green-Blue-Brown	Green-Blue-Brown	GO:0009416	response to light stimulus	168/7502	286/14958	0.00199234	0.00199234	0.07591	12190/20512/17536/13649/22592/69807/270627/245650/63958/20238/98660/13712/108841/66704/12953/12530/268354/12912/11352/72108/18708/22591/50754/19941/17685/12649/14811/208768/54652/18627/19892/12288/244666/105787/15312/14265/15586/13492/17392/16159/13663/15251/72162/268564/74996/620246/53404/68026/16590/20393/15357/71991/66860/15466/13490/56717/58186/15465/225028/14042/333329/50789/27403/12369/5075…	168	Brca2/Slc1a3/Meis2/Egfr/Ercc5/Trim32/Taf1/Gucy2f/Ube4b/Atxn1/Atp1a2/Elk1/Rdh13/Rbm4b/Cry2/Cdc25a/Tafa2/Creb1/Abl2/Ddhd2/Pik3r1/Xpc/Fbxw7/Rpl26/Msh2/Chek1/Grin2a/Sde2/Cacna1f/Per2/Rpe65/Cacna1c/Sprtn/Prkaa1/Hmgn1/Fmr1/Hyal1/Drd5/Mmp3/Il12a/Ei24/Hif1a/Dhx36/Zbtb1/Usp47/Gpr52/Atoh7/Pclaf/Kit/Sgk1/Hmgcr/Ercc8/Tanc1/Hrh2/Drd3/Mtor/Rad18/Hrh1/Map4k3/Ext1/Cngb1/Fbxl3/Abca7/Casp7/Fbxl17/Dbh/Casp3/Pde8b/S…
Green-Blue-Brown	Green-Blue-Brown	GO:0035567	non-canonical Wnt signaling pathway	38/7502	54/14958	0.00202758	0.00202758	0.0760919	21844/230824/16974/11352/14366/14362/57265/20319/11350/14369/71461/407821/93897/140577/70122/17926/68259/13544/14367/59024/20377/107934/14365/22422/59036/19353/22417/68339/54612/14368/104318/672511/72780/93840/22418/26564/13132/12614	38	Tiam1/Grhl3/Lrp6/Abl2/Fzd4/Fzd1/Fzd2/Sfrp2/Abl1/Fzd7/Ptk7/Znrf3/Fzd10/Ankrd6/Mllt3/Myoc/Ift80/Dvl3/Fzd5/Med12/Sfrp1/Celsr3/Fzd3/Wnt7b/Dact1/Rac1/Wnt4/Ccdc88c/Sfrp5/Fzd6/Csnk1d/Rnf213/Rspo3/Vangl2/Wnt5a/Ror2/Dab2/Celsr1
Green-Blue-Brown	Green-Blue-Brown	GO:0098876	vesicle-mediated transport to the plasma membrane	62/7502	95/14958	0.0020472	0.0020472	0.0760919	66352/71517/76742/13185/93835/639545/74105/16897/65114/102058/213760/66629/260302/74205/22319/70546/20614/107371/16668/52028/234678/217517/20742/65945/105782/30930/245886/56216/227648/26414/70829/20336/243547/54189/74051/53330/75914/71648/18777/216831/20510/27008/20619/74053/269338/16553/229593/18195/19349/69940/99371/105504/19325/94221/237858/53869/67826/238276/67378/17919/106572/66482	62	Blzf1/Vps35l/Snx27/Vps26c/Amn/Gm7271/Gga2/Llgl1/Vps35/Exoc8/Prepl/Golph3/Gga3/Acsl3/Vamp3/Zdhhc2/Snap25/Exoc6/Krt18/Bbs1/D230025D16Rik/Stxbp6/Sptbn1/Clstn1/Scrib/Vps26a/Ankrd27/Stx1b/Sec16a/Mapk10/Ccdc93/Exoc4/Grip2/Rabep1/Steap2/Vamp4/Exoc6b/Optn/Lypla1/Arhgap44/Slc1a1/Micall1/Snap23/Grip1/Vps39/Kif13a/Golph3l/Nsf/Rab7/Exoc1/Arfgef2/Exoc5/Rab10/Gopc/Trarg1/Rab11a/Snap47/Akap5/Bbs2/Myo5b/Rab31/Ex…
Green-Blue-Brown	Green-Blue-Brown	GO:1903432	regulation of TORC1 signaling	27/7502	36/14958	0.00206142	0.00206142	0.0760919	216805/107045/83924/101148/80909/226419/101142/245670/230676/237782/73205/230784/277854/75747/52187/22084/54170/70661/110524/140742/70713/270802/320311/72124/11920/71718/74374	27	Flcn/Lars/Gpr137b/Bmt2/Castor2/Dyrk3/Itfg2/Rragb/Szt2/Smcr8/C9orf72/Sesn2/Depdc5/Sesn3/Rragd/Tsc2/Rragc/Sik3/Dgkq/Sesn1/Gpr137c/BC048403/Rnf152/Seh1l/Atm/Telo2/Clec16a
Green-Blue-Brown	Green-Blue-Brown	GO:0006261	DNA-dependent DNA replication	83/7502	132/14958	0.00209777	0.00209777	0.0760919	76781/209334/12190/16881/230709/12448/69263/75826/108961/17216/78903/12544/237877/226153/382985/22404/18392/12566/19704/269400/17215/50793/19691/26428/56045/104806/74244/50883/79456/83945/69270/12545/216049/27214/17535/235559/18974/217127/68275/218973/72151/16882/22427/117599/60364/54380/245000/17220/320209/66634/98415/12144/67141/212377/71643/68142/77782/77011/17217/69723/107373/68145/67967/1896…	83	Mettl4/Gen1/Brca2/Lig1/Zmpste24/Ccne2/Rfc3/Senp2/E2f8/Mcm2/Wrnip1/Cdc45/Atad5/Twnk/Rrm2b/Wiz/Orc1/Cdk2/Upf1/Rtel1/Mcm3/Orc3/Recql/Orc4/Samhd1/Fancm/Atg7/Chek2/Recql4/Dnaja3/Gins1/Cdc7/Zfp365/Dbf4/Mre11a/Topbp1/Pole2/Kat7/Rpa1/Wdhd1/Rfc5/Lig3/Wrn/Helb/Donson/Smarcal1/Atr/Mcm7/Ddx11/Mcm8/Nucks1/Blm/Fbxo5/Mms22l/Zgrf1/Ino80/Polq/Ticrr/Mcm4/Rpain/Fam111a/Etaa1/Pold3/Pola1/Ddx23/Dna2/Fgfr1/Mcmbp/Mcm6/…
Green-Blue-Brown	Green-Blue-Brown	GO:0000289	nuclear-transcribed mRNA poly(A) tail shortening	20/7502	25/14958	0.00212281	0.00212281	0.0760919	233833/239528/72587/103135/210106/231464/72068/22057/214627/232791/18983/217351/208922/12227/234594/17350/213988/74203/104625/74108	20	Tnrc6a/Ago2/Pan3/Pan2/Tent4a/Cnot6l/Cnot2/Tob1/Tent4b/Cnot3/Cnot7/Tnrc6c/Cpeb3/Btg2/Cnot1/Mlh1/Tnrc6b/Eif4enif1/Cnot6/Parn
Green-Blue-Brown	Green-Blue-Brown	GO:0007413	axonal fasciculation	20/7502	25/14958	0.00212281	0.00212281	0.0760919	229715/13837/12569/18186/13838/94185/19283/54713/269878/13844/12367/20356/107934/232906/68585/16728/17967/22418/20346/12801	20	Amigo1/Epha3/Cdk5r1/Nrp1/Epha4/Tnfrsf21/Ptprz1/Fezf2/Megf8/Ephb2/Casp3/Sema5a/Celsr3/Arhgap35/Rtn4/L1cam/Ncam1/Wnt5a/Sema3a/Cnr1
Green-Blue-Brown	Green-Blue-Brown	GO:0016082	synaptic vesicle priming	20/7502	25/14958	0.00212281	0.00212281	0.0760919	27062/17957/116838/382018/20614/83762/226407/56216/22249/116837/111173/20910/20619/67474/208898/22317/78808/67826/320405/238988	20	Cadps/Napb/Rims2/Unc13a/Snap25/Otof/Rab3gap1/Stx1b/Unc13b/Rims1/Erc1/Stxbp1/Snap23/Snap29/Unc13c/Vamp1/Stxbp5/Snap47/Cadps2/Erc2
Green-Blue-Brown	Green-Blue-Brown	GO:0106030	neuron projection fasciculation	20/7502	25/14958	0.00212281	0.00212281	0.0760919	229715/13837/12569/18186/13838/94185/19283/54713/269878/13844/12367/20356/107934/232906/68585/16728/17967/22418/20346/12801	20	Amigo1/Epha3/Cdk5r1/Nrp1/Epha4/Tnfrsf21/Ptprz1/Fezf2/Megf8/Ephb2/Casp3/Sema5a/Celsr3/Arhgap35/Rtn4/L1cam/Ncam1/Wnt5a/Sema3a/Cnr1
Green-Blue-Brown	Green-Blue-Brown	GO:1902751	positive regulation of cell cycle G2/M phase transition	20/7502	25/14958	0.00212281	0.00212281	0.0760919	12531/20466/12530/237877/216021/226419/18514/12532/268697/12545/12443/108911/67141/114714/16906/116871/11820/57261/53869/22410	20	Cdc25b/Sin3a/Cdc25a/Atad5/Stox1/Dyrk3/Pbx1/Cdc25c/Ccnb1/Cdc7/Ccnd1/Rcc2/Fbxo5/Rad51c/Lmnb1/Mta3/App/Brd4/Rab11a/Wnt10b
Green-Blue-Brown	Green-Blue-Brown	GO:0043010	camera-type eye development	190/7502	327/14958	0.00214005	0.00214005	0.0761054	232156/65960/105278/218756/17289/13162/13508/13649/18771/30841/231051/252973/13388/230824/18012/544696/24063/16974/19274/108841/12958/100710/80837/56847/18186/244585/22778/22346/14366/19130/214058/22339/26401/54652/21907/19892/12288/12168/12790/15312/110380/224273/218772/22158/15251/18541/20682/15182/225600/231214/53404/20181/22326/12266/226407/20662/17116/16886/30923/20423/387609/15257/14616/141…	190	Slc4a5/Twsg1/Cdk20/Slc4a7/Mertk/Slc6a3/Dscam/Egfr/Pknox1/Kdm2b/Kmt2c/Grhl2/Dll1/Grhl3/Neurod1/Tbc1d32/Spry1/Lrp6/Ptprm/Rdh13/Cryba2/Pds5b/Rhoj/Aldh1a3/Nrp1/Rpgrip1l/Ikzf1/Vhl/Fzd4/Prox1/Megf11/Vegfa/Map3k1/Cacna1f/Nr2e1/Rpe65/Cacna1c/Bmpr2/Cnga3/Hmgn1/Shroom2/Crybg3/Rarb/Tulp3/Hif1a/Pcnt/Sox9/Hdac2/Pde6a/Cc2d2a/Atoh7/Rxra/Vax1/C3/Rab3gap1/Sos1/Mab21l1/Limk2/Foxe3/Shh/Zhx2/Hipk1/Gja8/Fgf10/Nphp1/B…
Green-Blue-Brown	Green-Blue-Brown	GO:0010976	positive regulation of neuron projection development	123/7502	204/14958	0.00215324	0.00215324	0.0761054	17973/229715/11881/67998/16570/16971/18759/14828/269254/21844/29819/13837/14348/13405/11538/16001/16974/16150/232560/18519/75769/11352/70620/227541/109905/545156/13176/107746/12484/11908/237625/14362/18261/19713/18472/11682/72162/20720/71461/74006/19283/12361/19230/16400/192176/17762/66713/19317/20311/74143/29875/56717/223593/243725/69601/11491/76089/26563/77480/18053/11504/12805/11567/70237/2528…	123	Nck1/Amigo1/Arsb/Retreg3/Kif3c/Lrp1/Prkci/Hspa5/Setx/Tiam1/Stau2/Epha3/Fut9/Dmd/Adnp/Igf1r/Lrp6/Ikbkb/Caprin2/Kat2b/Plppr5/Abl2/Ube2v2/Camk1d/Rap1a/Kalrn/Dcc/Rapgef1/Cd24a/Atf1/Pla2g3/Fzd1/Ocm/Ret/Pafah1b1/Alk/Dhx36/Serpine2/Ptk7/Dnm1l/Ptprz1/Cask/Twf1/Itga3/Flna/Mapt/Actr2/Qk/Cxcl5/Opa1/Iqgap1/Mtor/Washc5/Ppp1r9a/Dab2ip/Adam17/Rapgef2/Ror1/Kidins220/Ngfr/Adamts1/Cntn1/Avil/Bhlhb9/Tox/Ndnf/Reln/E…
Green-Blue-Brown	Green-Blue-Brown	GO:0097485	neuron projection guidance	140/7502	235/14958	0.00216509	0.00216509	0.0761054	243967/16971/114873/13508/13723/13837/18131/16574/65254/18128/19274/12569/269116/13840/13138/18846/17181/12661/74734/18186/11658/13176/107449/22339/16392/26456/16572/12168/73191/268721/218877/18261/13838/22772/20320/18209/18844/22326/54713/20423/93691/23964/58208/269878/231044/14042/235611/20562/75847/238057/13844/18424/18007/70433/18053/11603/20356/20563/21375/16869/76260/13642/212168/19699/2289…	140	Ntn5/Lrp1/Dscaml1/Dscam/Emb/Epha3/Notch3/Kif5c/Dpysl5/Notch1/Ptprm/Cdk5r1/Nfasc/Epha6/Dag1/Plxna3/Matn2/Chl1/Rhoh/Nrp1/Alcam/Dcc/Unc5b/Vegfa/Isl1/Sema4g/Kif5a/Bmpr2/Fezf1/Zswim8/Sema3g/Ocm/Epha4/Zic2/Nptn/Ntn3/Plxna1/Vax1/Fezf2/Shh/Klf7/Tenm2/Bcl11b/Megf8/Gbx1/Ext1/Plxnb1/Slit1/Crppa/Gdf7/Ephb2/Otx2/Neo1/Draxin/Ngfr/Agrn/Sema5a/Slit2/Tbr1/Lhx1/Ttc8/Efnb2/Zswim4/Reln/Ythdf1/Igfals/Nr4a3/Sema4f/Eph…
Green-Blue-Brown	Green-Blue-Brown	GO:0090175	regulation of establishment of planar polarity	30/7502	41/14958	0.00227116	0.00227116	0.0785152	230824/16974/11352/14362/57265/20319/11350/71461/407821/140577/99683/70122/13544/59024/20377/107934/14365/22422/59036/19353/54612/50525/14368/70989/241035/93840/22418/26564/13132/12614	30	Grhl3/Lrp6/Abl2/Fzd1/Fzd2/Sfrp2/Abl1/Ptk7/Znrf3/Ankrd6/Sec24b/Mllt3/Dvl3/Med12/Sfrp1/Celsr3/Fzd3/Wnt7b/Dact1/Rac1/Sfrp5/Spag6l/Fzd6/Jhy/Pkhd1/Vangl2/Wnt5a/Ror2/Dab2/Celsr1
Green-Blue-Brown	Green-Blue-Brown	GO:0045722	positive regulation of gluconeogenesis	16/7502	19/14958	0.00229293	0.00229293	0.0785152	18519/15251/59046/15378/68734/140858/19013/108682/19255/14534/13194/93759/56790/56458/104570/21416	16	Kat2b/Hif1a/Arpp19/Hnf4a/Ppp4r3a/Wdr5/Ppara/Gpt2/Ptpn2/Kat2a/Ddb1/Sirt1/Supt20/Foxo1/Ppp4r3b/Tcf7l2
Green-Blue-Brown	Green-Blue-Brown	GO:0072578	neurotransmitter-gated ion channel clustering	16/7502	19/14958	0.00229293	0.00229293	0.0785152	76742/269788/232813/14658/15550/110304/231637/70546/192167/243499/19699/18189/243547/380702/26570/268566	16	Snx27/Lhfpl4/Shisa7/Glrb/Htr1a/Glra3/Ssh1/Zdhhc2/Nlgn1/Lrrtm4/Reln/Nrxn1/Grip2/Shisa6/Slc7a11/Gphn
Green-Blue-Brown	Green-Blue-Brown	GO:1904754	positive regulation of vascular associated smooth muscle cell migration	16/7502	19/14958	0.00229293	0.00229293	0.0785152	16971/238130/11977/21752/16011/231637/17246/29875/68813/11504/67299/18479/18124/17918/319757/18552	16	Lrp1/Dock4/Atp7a/Tert/Igfbp5/Ssh1/Mdm2/Iqgap1/Dock5/Adamts1/Dock7/Pak1/Nr4a3/Myo5a/Smo/Pcsk5
Green-Blue-Brown	Green-Blue-Brown	GO:0032479	regulation of type I interferon production	52/7502	78/14958	0.0023057	0.0023057	0.0785152	74414/19261/270151/17874/15510/24088/19043/78781/230073/15975/72162/235626/12475/214763/268857/20963/142980/20846/108086/170743/71586/56480/66878/218832/170744/117149/245860/16179/13205/67486/22632/19280/14255/216877/81897/15900/12914/22031/217365/171285/21898/18968/240518/80861/74019/13211/17381/12675/28185/224647/70428/228607	52	Polr3c/Sirpa/Nlrx1/Myd88/Hspd1/Tlr2/Ppm1b/Zc3hav1/Ddx58/Ifnar1/Dhx36/Setd2/Cd14/Cgas/Nlrc3/Syk/Tlr3/Stat1/Rnf216/Tlr7/Ifih1/Tbk1/Riok3/Polr3a/Tlr8/Tirap/Atg9a/Irak1/Ddx3x/Polr3g/Yy1/Ptprs/Flt3/Dhx33/Tlr9/Irf8/Crebbp/Traf3/Nploc4/Havcr2/Tlr4/Pola1/Peli3/Dhx58/Traf3ip1/Dhx9/Mmp12/Chuk/Tomm70a/Ilrun/Polr3b/Mavs
Green-Blue-Brown	Green-Blue-Brown	GO:0006623	protein targeting to vacuole	25/7502	33/14958	0.00238056	0.00238056	0.0798415	75669/320528/11776/260302/53611/20660/75788/16784/15481/27057/56494/12492/11781/218441/52348/432486/11774/20661/70297/218035/19349/271564/17113/230895/74718	25	Pik3r4/Vps13c/Ap3d1/Gga3/Vti1a/Sorl1/Smurf1/Lamp2/Hspa8/Ncoa4/Gosr2/Scarb2/Ap4m1/Zfyve16/Vps37a/Gnptab/Ap3b1/Sort1/Gcc2/Vps41/Rab7/Vps13a/M6pr/Vps13d/Snx16
Green-Blue-Brown	Green-Blue-Brown	GO:0045787	positive regulation of cell cycle	187/7502	322/14958	0.00238097	0.00238097	0.0798415	209334/20850/12190/12531/109113/17536/13649/12380/18095/20466/69807/20821/26934/16001/16974/16002/12569/65964/14219/12530/20460/21752/108961/54141/109333/54375/16493/72278/108989/19130/16569/57746/19941/18750/50850/12649/237877/21907/22404/19878/71878/18392/216825/15586/216021/18472/267019/20878/50875/226419/58994/72508/21781/219103/11350/213389/13645/18514/64074/12532/17246/74335/52040/21386/309…	187	Gen1/Stat5a/Brca2/Cdc25b/Uhrf2/Meis2/Egfr/Cast/Nkx3-1/Sin3a/Trim32/Trim21/Racgap1/Igf1r/Lrp6/Igf2/Cdk5r1/Map3k20/Ccn2/Cdc25a/Stil/Tert/E2f8/Spag5/Pkn2/Azin1/Kcna5/Ccpg1/Tpr/Prox1/Kif3b/Piwil2/Rpl26/Prkca/Spast/Chek1/Atad5/Nr2e1/Wiz/Rock2/Fam83d/Orc1/Usp22/Hyal1/Stox1/Pafah1b1/Rps15a/Aurka/Tmod3/Dyrk3/Smpd3/Rps6kb1/Tfdp1/Cenpj/Abl1/Prdm9/Egf/Pbx1/Smoc2/Cdc25c/Mdm2/Xrcc3/Ppp1r10/Tbx3/Foxe3/Lsm11/Dr…
Green-Blue-Brown	Green-Blue-Brown	GO:0030048	actin filament-based movement	76/7502	120/14958	0.00238861	0.00238861	0.0798415	16523/57814/14168/18125/66240/109620/67451/98660/20265/319710/16493/11554/20855/17916/12288/16521/72821/17913/235281/17920/12291/11928/17910/11938/192176/17925/216033/19218/17921/68524/73178/238161/109552/71960/71653/333433/21956/93742/71602/170762/17885/57342/140781/226352/13506/12289/242687/17922/13511/330319/227753/68339/18578/319565/109676/20191/11787/433809/58226/20271/22349/238871/68667/123…	76	Kcnj8/Kcne4/Fgf13/Nos1/Kcne1l/Dsp/Pkp2/Atp1a2/Scn1a/Frmd6/Kcna5/Adrb1/Stc1/Myo1f/Cacna1c/Kcnj5/Scn2b/Myo1c/Scn3b/Myo6/Cacna1g/Atp1a1/Myo15/Atp2a2/Flna/Myo9b/Ctnna3/Ptger3/Myo7a/Wipf2/Wasl/Akap6/Sri/Myh14/Shtn1/Gpd1l/Tnnt2/Pard3/Myo1e/Nup155/Myh8/Parva/Myh7/Epb41l5/Dsc2/Cacna1d/Wasf2/Myo7b/Dsg2/Wipf3/Gsn/Ccdc88c/Pde4b/Syne2/Ank2/Ryr2/Apbb2/Rnf207/Cacna1h/Scn5a/Vil1/Pde4d/Trpm4/Cav1/Gja5/Kcnd3/Myo5…
Green-Blue-Brown	Green-Blue-Brown	GO:0010761	fibroblast migration	39/7502	56/14958	0.00241004	0.00241004	0.0800664	23942/22682/18720/216190/29875/18754/14158/14673/230917/18479/21825/22084/18481/108911/18858/18133/18854/54132/19353/74117/21961/20541/319565/50525/16412/14182/83397/23790/72993/72446/16416/14083/20397/18214/68465/71371/20971/67384/109880	39	Mta2/Zfand5/Pip5k1a/Appl2/Iqgap1/Prkce/Fer/Gna12/Tmem201/Pak1/Thbs1/Tsc2/Pak3/Rcc2/Pmp22/Ccn3/Pml/Pdlim1/Rac1/Actr3/Tns1/Slc8a1/Syne2/Spag6l/Itgb1/Fgfr1/Akap12/Coro1c/Appl1/Prr5l/Itgb3/Ptk2/Sgpl1/Ddr2/Adipor2/Arid5b/Sdc4/Bag4/Braf
Green-Blue-Brown	Green-Blue-Brown	GO:0021795	cerebral cortex cell migration	36/7502	51/14958	0.00242652	0.00242652	0.0801256	14168/13649/330938/16974/12569/18992/21907/18472/13131/77053/75717/19164/12387/69601/14270/71877/20563/19699/74762/192157/545428/68585/13193/19353/171167/19305/319565/14634/70839/72129/244667/14182/328365/16975/13051/223697	36	Fgf13/Egfr/Dixdc1/Lrp6/Cdk5r1/Pou3f2/Nr2e1/Pafah1b1/Dab1/Sun1/Cul5/Psen1/Ctnnb1/Dab2ip/Srgap2/Efhc1/Slit2/Reln/Mdga1/Socs7/Ccdc141/Rtn4/Dcx/Rac1/Fut10/Pex5/Syne2/Gli3/P2ry12/Pex13/Disc1/Fgfr1/Zmiz1/Lrp8/Cx3cr1/Sun2
Green-Blue-Brown	Green-Blue-Brown	GO:0051403	stress-activated MAPK cascade	127/7502	212/14958	0.00256475	0.00256475	0.0841798	63953/215653/13649/330938/19261/16001/19246/17874/17318/52521/65964/14219/665113/15259/26412/19766/66505/70097/26416/12192/26921/59009/107746/22339/26401/78943/12775/57874/18472/224014/22026/244923/20319/216965/211770/105352/15357/192656/338372/22062/71751/22436/20963/140577/15502/142980/69601/52065/98432/26413/56274/21926/14167/99470/54631/117149/26406/209012/26395/12421/237353/14063/14184/10053…	127	Dusp10/Rassf2/Egfr/Dixdc1/Sirpa/Igf1r/Ptpn1/Myd88/Mid1/Zfp622/Map3k20/Ccn2/Tnik/Hipk3/Map4k2/Ripk1/Zmynd11/Sash1/Mapk14/Zfp36l1/Map4k4/Sh3rf1/Rapgef1/Vegfa/Map3k1/Ern1/Ccr7/Hacd3/Pafah1b1/Fgd4/Nr2c2/Klhl31/Sfrp2/Taok1/Trib1/Dusp22/Hmgcr/Ripk2/Map3k9/Trp73/Map3k13/Xdh/Syk/Ankrd6/Dnaja1/Tlr3/Dab2ip/Mfhas1/Phlpp1/Mapk1/Stk3/Tnf/Fgf12/Magi3/Nphs1/Tirap/Map3k3/Ulk4/Map2k1/Rb1cc1/Sh3rf3/F2rl1/Fgfr3/Rel…
Green-Blue-Brown	Green-Blue-Brown	GO:0001667	ameboidal-type cell migration	234/7502	410/14958	0.00259262	0.00259262	0.084585	20850/17293/11881/239528/63953/232227/11601/381290/16974/16002/18128/19274/23942/80837/109333/18186/19211/70097/50754/56332/78560/22346/22682/19108/26921/19130/20855/18750/12558/22339/57260/68371/21907/16392/18720/19878/380664/76707/26456/101540/12168/245827/218877/19713/216190/15586/18472/21336/15251/11350/20583/13645/20682/11502/216285/16590/64074/18613/30955/16400/66313/235041/16410/16336/2042…	234	Stat5a/Mesp2/Arsb/Ago2/Dusp10/Iqsec1/Angpt2/Atp2b4/Lrp6/Igf2/Notch1/Ptprm/Mta2/Rhoj/Pkn2/Nrp1/Pten/Sash1/Fbxw7/Amotl2/Adgra2/Vhl/Zfand5/Prkx/Map4k4/Prox1/Stc1/Prkca/Cdh2/Vegfa/Ltb4r2/Pbld1/Nr2e1/Isl1/Pip5k1a/Rock2/Lemd3/Clasp1/Sema4g/Prkd2/Bmpr2/Fat2/Sema3g/Ret/Appl2/Hyal1/Pafah1b1/Tacr1/Hif1a/Abl1/Snai2/Egf/Sox9/Adam9/Alx1/Kit/Smoc2/Pecam1/Pik3cg/Itga3/Smurf2/Kank2/Itgav/Insl3/Shh/Iqgap1/Mtor/Pi…
Green-Blue-Brown	Green-Blue-Brown	GO:0034249	negative regulation of cellular amide metabolic process	91/7502	147/14958	0.00262019	0.00262019	0.0849755	244551/233833/239528/236511/11727/231002/20168/232560/67493/13209/69125/72201/12192/260302/16011/108989/56403/18750/230908/64930/231207/19878/64436/14265/19704/76850/15467/72162/17454/83557/67070/11441/19317/24127/26987/20660/231464/225929/64602/27403/12193/20848/22057/229096/26383/13046/230784/13688/227331/74326/228994/75841/233744/13205/210529/58184/67578/18212/80912/18854/237256/20425/18983/21…	91	Nanos3/Tnrc6a/Ago2/Ago1/Ang/Plekhn1/Rtn3/Caprin2/Mettl16/Ddx6/Cnot8/Otud6b/Zfp36l1/Gga3/Igfbp5/Tpr/Syncrip/Prkca/Tardbp/Tsc1/Cpeb2/Rock2/Inpp5e/Fmr1/Upf1/Ago4/Eif2ak1/Dhx36/Mov10/Lin28a/Lsm14a/Chrna7/Qk/Xrn1/Eif4e2/Sorl1/Cnot6l/Patl1/Ireb2/Abca7/Zfp36l2/Stat3/Tob1/Ythdf3/Fto/Celf1/Sesn2/Eif4ebp2/Gigyf2/Hnrnpr/Ythdf1/Rnf139/Spon1/Ddx3x/Mettl14/Cnot9/Patl2/Ntrk2/Pum1/Pml/Zc3h12d/Shmt1/Cnot7/Tnrc6c/…
Green-Blue-Brown	Green-Blue-Brown	GO:1901890	positive regulation of cell junction assembly	73/7502	115/14958	0.0026396	0.0026396	0.0850985	229715/110829/64085/29819/11538/16979/245450/70620/320747/18186/216856/18708/18430/26921/18750/22339/64930/20194/14804/242384/192167/11350/319387/218952/20450/76965/243499/29875/53885/107581/99633/71228/13844/65945/242653/17926/11603/70008/210933/69137/105827/70237/396184/18213/239250/270190/58991/18189/232370/226352/14260/26364/18212/13836/245537/19353/68606/74117/22417/71436/16542/21687/386750/…	73	Amigo1/Lims1/Clstn2/Stau2/Adnp/Lrrn1/Slitrk2/Ube2v2/Lingo4/Nrp1/Nlgn2/Pik3r1/Oxtr/Map4k4/Prkca/Vegfa/Tsc1/S100a10/Grid2/Lingo2/Nlgn1/Abl1/Adgrl3/Fermt2/St8sia2/Slitrk1/Lrrtm4/Iqgap1/Nphp1/Col16a1/Adgrl2/Dlg5/Ephb2/Clstn1/Cldn19/Myoc/Agrn/Ace2/Adgrb3/Vstm5/Amigo2/Bhlhb9/Flrt1/Ntrk3/Slitrk6/Ephb1/Ghrl/Nrxn1/Clstn3/Epb41l5/Fmn1/Adgre5/Ntrk2/Epha2/Nlgn3/Rac1/Ppm1f/Actr3/Wnt4/Flrt3/Kdr/Tek/Slitrk3/Cbl…
Green-Blue-Brown	Green-Blue-Brown	GO:0044786	cell cycle DNA replication	28/7502	38/14958	0.00267229	0.00267229	0.0854042	12190/16881/230709/75826/108961/17216/12544/237877/22404/19704/269400/17215/50793/50883/69270/12545/27214/60364/17220/67141/68142/17217/18968/327762/14182/17219/52679/66404	28	Brca2/Lig1/Zmpste24/Senp2/E2f8/Mcm2/Cdc45/Atad5/Wiz/Upf1/Rtel1/Mcm3/Orc3/Chek2/Gins1/Cdc7/Dbf4/Donson/Mcm7/Fbxo5/Ino80/Mcm4/Pola1/Dna2/Fgfr1/Mcm6/E2f7/Rtf2
Green-Blue-Brown	Green-Blue-Brown	GO:0014066	regulation of phosphatidylinositol 3-kinase signaling	61/7502	94/14958	0.00270966	0.00270966	0.0854042	13649/18095/16001/74107/107449/22339/64436/20720/13645/20682/238555/12402/11542/380698/268857/12957/235611/69601/26563/54635/17926/13179/14062/21926/19699/16452/14063/18213/12985/22084/18806/16337/228852/71785/11600/18596/18212/12803/13869/16542/21687/109270/20354/14360/16600/12359/14254/83490/12499/216505/72446/70527/93759/14083/19419/93735/19249/26564/14268/21808/13866	61	Egfr/Nkx3-1/Igf1r/Cep55/Unc5b/Vegfa/Inpp5e/Serpine2/Egf/Sox9/Btn2a2/Cbl/Adora3/Obscn/Nlrc3/Cryba1/Plxnb1/Dab2ip/Ror1/Pdgfc/Myoc/Dcn/F2r/Tnf/Reln/Jak2/F2rl1/Ntrk3/Csf3/Tsc2/Pld2/Insr/Ppp1r16b/Pdgfd/Angpt1/Pdgfrb/Ntrk2/Cntf/Erbb4/Kdr/Tek/Prr5/Sema4d/Fyn/Klf4/Cat/Flt1/Pik3ap1/Entpd5/Pik3ip1/Prr5l/Stambp/Sirt1/Ptk2/Rasgrp1/Wnt16/Ptpn13/Ror2/Fn1/Tgfb2/Erbb2
Green-Blue-Brown	Green-Blue-Brown	GO:0090630	activation of GTPase activity	61/7502	94/14958	0.00270966	0.00270966	0.0854042	271981/57915/21844/66687/231532/245638/107746/64930/71544/18720/71310/29809/223754/230972/14020/213027/52850/67016/243621/19417/105782/67299/244668/380711/97761/381605/228850/381085/12929/98910/18213/234094/18003/232201/108911/241694/13836/13605/210789/74206/72238/100855/209478/13835/109934/76795/234072/23805/99326/54324/74694/23790/214137/217692/54610/19419/55985/22418/102075/108995/70296	61	Tbck/Tbc1d1/Tiam1/Tbc1d15/Arhgap24/Tbc1d8b/Rapgef1/Tsc1/Arhgap42/Pip5k1a/Tbc1d9/Rabgap1l/Tbc1d22a/Arhgef16/Evi5/Evi5l/Sgsm1/Tbc1d2b/Iqsec3/Rasgrf1/Scrib/Dock7/Sipa1l2/Rap1gap2/Sgsm2/Tbc1d2/Ralgapb/Tbc1d22b/Crkl/Usp6nl/Ntrk3/Arhgef10/Nedd9/Arhgap25/Rcc2/Ralgapa2/Epha2/Ect2/Tbc1d4/Sipa1l3/Tbc1d5/Tbc1d14/Tbc1d12/Epha1/Abr/Tbc1d9b/Adprhl1/Apc2/Garnl3/Arhgef5/Tbc1d30/Coro1c/Arhgap29/Sipa1l1/Tbc1d8/Ras…
Green-Blue-Brown	Green-Blue-Brown	GO:1902624	positive regulation of neutrophil migration	23/7502	30/14958	0.00272597	0.00272597	0.0854042	227541/16803/12775/12267/12765/74006/19218/16177/117149/215999/11501/13143/83430/68585/19353/193385/171486/13614/13617/21828/26903/76763/16175	23	Camk1d/Lbp/Ccr7/C3ar1/Cxcr2/Dnm1l/Ptger3/Il1r1/Tirap/Mcu/Adam8/Dapk2/Il23a/Rtn4/Rac1/Ripor2/Cd99l2/Edn1/Ednra/Thbs4/Dysf/Mospd2/Il1a
Green-Blue-Brown	Green-Blue-Brown	GO:0042733	embryonic digit morphogenesis	43/7502	63/14958	0.00272746	0.00272746	0.0854042	58250/19335/252973/235320/544696/16974/18128/65964/58198/73692/228357/22158/20319/15182/56873/21386/20423/12387/14673/16973/140810/21821/226844/380614/17702/81896/242022/17128/106633/234740/17701/14633/12125/245866/14634/14368/277939/74019/230857/22418/14609/26564/69605	43	Chst11/Rab23/Grhl2/Zbtb16/Tbc1d32/Lrp6/Notch1/Map3k20/Sall1/Cplane1/Lrp4/Tulp3/Sfrp2/Hdac2/Lmbr1/Tbx3/Shh/Ctnnb1/Gna12/Lrp5/Ttbk2/Ift88/Flvcr1/Intu/Msx2/Ift122/Frem2/Smad4/Ift140/Tmem231/Msx1/Gli2/Bcl2l11/Ift52/Gli3/Fzd6/C2cd3/Traf3ip1/Ece1/Wnt5a/Gja1/Ror2/Lnpk
Green-Blue-Brown	Green-Blue-Brown	GO:0031098	stress-activated protein kinase signaling cascade	135/7502	227/14958	0.00280794	0.00280794	0.0874219	63953/215653/13649/58231/330938/19261/16001/230709/19246/17874/17318/52521/65964/14219/665113/15259/26412/19766/66505/70097/26416/12192/26921/59009/107746/22339/26401/78943/12775/57874/18472/74155/224014/22026/244923/20319/216965/211770/105352/15357/192656/338372/22062/71751/22436/20963/140577/15502/142980/69601/52065/98432/26413/56274/21926/14167/99470/18479/217127/54631/117149/26406/209012/2639…	135	Dusp10/Rassf2/Egfr/Stk4/Dixdc1/Sirpa/Igf1r/Zmpste24/Ptpn1/Myd88/Mid1/Zfp622/Map3k20/Ccn2/Tnik/Hipk3/Map4k2/Ripk1/Zmynd11/Sash1/Mapk14/Zfp36l1/Map4k4/Sh3rf1/Rapgef1/Vegfa/Map3k1/Ern1/Ccr7/Hacd3/Pafah1b1/Errfi1/Fgd4/Nr2c2/Klhl31/Sfrp2/Taok1/Trib1/Dusp22/Hmgcr/Ripk2/Map3k9/Trp73/Map3k13/Xdh/Syk/Ankrd6/Dnaja1/Tlr3/Dab2ip/Mfhas1/Phlpp1/Mapk1/Stk3/Tnf/Fgf12/Magi3/Pak1/Kat7/Nphs1/Tirap/Map3k3/Ulk4/Map2k…
Green-Blue-Brown	Green-Blue-Brown	GO:0033002	muscle cell proliferation	130/7502	218/14958	0.00290026	0.00290026	0.089783	105278/16194/11727/13649/18131/16468/16001/18128/17874/21752/20841/19766/19211/19222/545156/17125/18708/18160/26416/100017/16011/18750/68050/22339/21809/78943/18392/12267/208727/21336/16646/58994/16159/21929/72508/15251/16009/70417/15182/15551/22601/211770/20181/23966/15357/17246/27401/19017/20423/22062/56717/268697/21814/271457/11684/67367/12387/12797/20846/14673/60611/20848/16163/11504/26413/21…	130	Cdk20/Il6ra/Ang/Egfr/Notch3/Jarid2/Igf1r/Notch1/Myd88/Tert/Zfp143/Ripk1/Pten/Ptgir/Kalrn/Smad1/Pik3r1/Npr1/Mapk14/Ldlrap1/Igfbp5/Prkca/Akirin1/Vegfa/Tgfb3/Ern1/Orc1/C3ar1/Hdac4/Tacr1/Kpna1/Smpd3/Il12a/Tnfaip3/Rps6kb1/Hif1a/Igfbp3/Megf10/Hdac2/Htr1b/Yap1/Trib1/Rxra/Tenm4/Hmgcr/Mdm2/Skp2/Ppargc1a/Shh/Trp73/Mtor/Ccnb1/Tgfbr3/Rab5a/Alox12/Paxbp1/Ctnnb1/Cnn1/Stat1/Gna12/Foxj2/Stat3/Il13/Adamts1/Mapk1/…
Green-Blue-Brown	Green-Blue-Brown	GO:0014855	striated muscle cell proliferation	47/7502	70/14958	0.00296061	0.00296061	0.0910278	105278/16468/18128/19766/19211/17125/26416/68050/16646/70417/15182/22601/20181/23966/20423/22062/268697/21814/67367/12387/20848/26413/21813/21812/16452/22762/270190/19084/11600/14632/19094/74777/17268/13869/11789/14183/13052/14164/12633/14182/18712/77044/17967/93759/15214/14609/21808	47	Cdk20/Jarid2/Notch1/Ripk1/Pten/Smad1/Mapk14/Akirin1/Kpna1/Megf10/Hdac2/Yap1/Rxra/Tenm4/Shh/Trp73/Ccnb1/Tgfbr3/Paxbp1/Ctnnb1/Stat3/Mapk1/Tgfbr2/Tgfbr1/Jak2/Zfpm2/Ephb1/Prkar1a/Angpt1/Gli1/Mapk11/Selenon/Meis1/Erbb4/Apc/Fgfr2/Cxadr/Fgf1/Cflar/Fgfr1/Pim1/Arid2/Ncam1/Sirt1/Hey2/Gja1/Tgfb2
Green-Blue-Brown	Green-Blue-Brown	GO:0090288	negative regulation of cellular response to growth factor stimulus	62/7502	96/14958	0.00297388	0.00297388	0.0910278	65960/72043/381290/24063/19246/18128/23893/15242/78560/13380/66042/239337/19268/380664/14362/16159/20319/11350/320460/12361/66313/20660/22436/75788/69121/69601/22057/18053/13179/24066/16189/71950/20563/21825/19042/329506/69585/94093/20377/17999/78558/14118/22417/13855/22408/12389/12633/50766/240725/219134/74769/105450/73230/237222/14725/55985/22418/229285/21416/12622/20482/13390	62	Twsg1/Sulf2/Atp2b4/Spry1/Ptpn1/Notch1/Grem2/Hhex/Adgra2/Dkk1/Sostdc1/Adamts12/Ptprf/Lemd3/Fzd1/Il12a/Sfrp2/Abl1/Vwc2l/Cask/Smurf2/Sorl1/Xdh/Smurf1/Chrdl2/Dab2ip/Tob1/Ngfr/Dcn/Spry4/Il4/Nanog/Slit2/Thbs1/Ppm1a/Ctdspl2/Hjv/Trim33/Sfrp1/Nedd4/Htra3/Fbn1/Wnt4/Epn2/Wnt1/Cav1/Cflar/Crim1/Sulf1/Shisa2/Pik3cb/Mmrn2/Bmper/Ofd1/Lrp2/Cxcl13/Wnt5a/Spg20/Tcf7l2/Cer1/Skil/Dlx1
Green-Blue-Brown	Green-Blue-Brown	GO:0099504	synaptic vesicle cycle	131/7502	220/14958	0.00301719	0.00301719	0.0918375	102866/20965/27062/17957/218038/57385/207227/229227/12569/16510/11776/13017/116838/242662/19211/109905/216856/213760/12725/15550/382018/18750/12558/110304/12484/11438/227801/56807/14265/17920/75734/20614/192167/83762/13852/74006/20983/15551/243764/13002/11938/12361/327814/110834/226407/11441/20616/18441/12217/216227/271457/19164/319924/71709/18754/12387/110784/233489/23821/105782/11440/94190/1233…	131	Pls3/Syn2/Cadps/Napb/Amph/P2ry4/Stxbp5l/4932438A13Rik/Cdk5r1/Kcnh1/Ap3d1/Ctbp2/Rims2/Rims3/Pten/Rap1a/Nlgn2/Prepl/Clcn3/Htr1a/Unc13a/Prkca/Cdh2/Glra3/Cd24a/Chrna4/Dennd1a/Scamp5/Fmr1/Myo6/Mff/Snap25/Nlgn1/Otof/Stx2/Dnm1l/Syt4/Htr1b/Chrm2/Dnajc5/Atp2a2/Cask/Ppfia2/Chrna3/Rab3gap1/Chrna7/Snap91/P2ry1/Bsn/Slc17a8/Rab5a/Psen1/Apba1/Syde1/Prkce/Ctnnb1/Nr3c2/Picalm/Bace1/Scrib/Chrna6/Ophn1/Canx/Syt11/G…
Green-Blue-Brown	Green-Blue-Brown	GO:0044782	cilium organization	190/7502	329/14958	0.00311251	0.00311251	0.093291	11793/622408/19335/13589/230872/71137/74682/544696/241112/72421/74362/74569/217705/20460/110082/94187/69329/244585/78802/13196/64009/26942/69707/237625/73692/22772/109065/214552/219103/109242/271127/16568/18541/100039953/74201/72507/231214/22601/110084/192176/18004/52028/67161/66713/16886/209586/213402/241516/72569/68121/104362/66573/22141/320634/77048/214459/98878/73301/78801/218294/227736/21251…	190	Atg5/Mcidas/Rab23/Mapre1/Crocc/Rfx4/Wdr35/Tbc1d32/Catip/Ttc30b/Spag17/Ttc17/Fam161b/Stil/Dnah5/Zfp423/Cfap206/Rpgrip1l/Ttc30a1/Asap1/Syne1/Spag1/Iqcg/Pla2g3/Cplane1/Zic2/Dnaaf2/Cep164/Cenpj/Kif24/Adamts16/Kif3a/Pcnt/Gfy/Cep97/Dzip1l/Cc2d2a/Yap1/Dnah1/Flna/Nek1/Bbs1/Sclt1/Actr2/Limk2/Nudcd3/Armc2/Fsip2/Bbs5/Cep70/Meig1/Dzip1/Tub/Ocrl/Cep83/Fnbp1l/Ehd4/Ttc29/Ak7/Cdc14b/Cfap157/Cfap44/Rttn/Tmem67/Tt…
Green-Blue-Brown	Green-Blue-Brown	GO:0042475	odontogenesis of dentin-containing tooth	51/7502	77/14958	0.00311872	0.00311872	0.093291	13388/16974/320100/66042/20866/228357/58994/208659/15182/13607/12977/207209/12393/20423/14165/58208/18787/12387/18053/18595/16420/21821/16403/17702/19013/11909/22422/17701/14633/94220/12125/12162/22034/13608/11698/239405/16842/18016/14634/192119/56640/238384/18383/11481/68668/171211/319757/12675/21416/16450/13390	51	Dll1/Lrp6/Relt/Sostdc1/Stim1/Lrp4/Smpd3/Fam20a/Hdac2/Eda/Csf1/Ccdc154/Runx2/Shh/Fgf10/Bcl11b/Serpine1/Ctnnb1/Ngfr/Pdgfra/Itgb6/Ift88/Itga6/Msx2/Ppara/Atf2/Wnt7b/Msx1/Gli2/Cnnm4/Bcl2l11/Bmp7/Traf6/Edar/Ambn/Rspo2/Lef1/Nf2/Gli3/Dicer1/Klk4/Slc24a4/Tnfrsf11b/Acvr2b/Klk5/Edaradd/Smo/Chuk/Tcf7l2/Jag2/Dlx1
Green-Blue-Brown	Green-Blue-Brown	GO:0007099	centriole replication	26/7502	35/14958	0.00313273	0.00313273	0.093291	72776/225659/20460/18519/207175/214444/28135/12566/219103/382010/20873/212514/233064/246102/17245/101565/382406/99100/277939/71276/14534/74470/234964/319675/225523/381644	26	Sass6/Cep76/Stil/Kat2b/Cetn4/Cdk5rap2/Cep63/Cdk2/Cenpj/Cep44/Plk4/Spice1/Wdr62/Rttn/Mdm1/Ccp110/Poc1b/Cep152/C2cd3/Ccdc57/Kat2a/Cep72/Deup1/Cep295/Cep120/Cep135
Green-Blue-Brown	Green-Blue-Brown	GO:0071230	cellular response to amino acid stimulus	44/7502	65/14958	0.00313343	0.00313343	0.093291	229715/13649/50873/11977/107045/12832/12825/110304/14811/80909/12334/17392/98402/56717/12843/12550/107581/245670/54635/224826/18595/21926/230784/11951/75747/52187/13433/237213/54170/71785/70572/140742/13436/18212/12833/208922/74370/12826/22222/14360/13435/94216/12842/67579	44	Amigo1/Egfr/Prkn/Atp7a/Lars/Col5a2/Col3a1/Glra3/Grin2a/Castor2/Capn2/Mmp3/Sh3bp4/Mtor/Col1a2/Cdh1/Col16a1/Rragb/Pdgfc/Ubr2/Pdgfra/Tnf/Sesn2/Atp5g1/Sesn3/Rragd/Dnmt1/Glra2/Rragc/Pdgfd/Ipo5/Sesn1/Dnmt3b/Ntrk2/Col6a1/Cpeb3/Rptor/Col4a1/Ubr1/Fyn/Dnmt3a/Col4a6/Col1a1/Cpeb4
Green-Blue-Brown	Green-Blue-Brown	GO:0033077	T cell differentiation in thymus	55/7502	84/14958	0.00321279	0.00321279	0.0950795	20850/11793/12010/16658/52683/12151/320404/14998/12192/12775/22637/56532/14369/268564/94176/20662/20423/83945/58208/12387/11491/12193/16186/108723/19264/252838/14367/269023/229473/22361/11501/13655/12501/19090/57432/12043/67657/14466/22417/11789/22408/14634/19255/214812/319583/14012/22059/15064/19419/14082/16175/13866/12458/20663/16450	55	Stat5a/Atg5/B2m/Mafb/Ncaph2/Bmi1/Itpkb/H2-DMa/Zfp36l1/Ccr7/Zap70/Ripk3/Fzd7/Zbtb1/Dock2/Sos1/Shh/Dnaja3/Bcl11b/Ctnnb1/Adam17/Zfp36l2/Il2rg/Card11/Ptprc/Tox/Fzd5/Zfp608/Tmem131l/Vnn1/Adam8/Egr3/Cd3e/Prkdc/Zc3h8/Bcl2/Rabl3/Gba/Wnt4/Apc/Wnt1/Gli3/Ptpn2/Zfp609/Lig4/Mpzl2/Trp53/Mr1/Rasgrp1/Fadd/Il1a/Erbb2/Ccr6/Sos2/Jag2
Green-Blue-Brown	Green-Blue-Brown	GO:0018108	peptidyl-tyrosine phosphorylation	164/7502	281/14958	0.0032284	0.0032284	0.0950795	67296/20850/11839/16195/16194/16161/13649/13837/229007/11538/16001/16002/19246/11352/22612/18186/50754/18750/22339/22390/233328/16392/12484/22637/13838/74155/228357/226419/16159/15975/20319/11350/13645/15182/72065/56468/22165/21936/19283/16590/18613/108071/105352/192656/67742/12402/74012/68833/29875/56717/14165/19164/56792/20963/12491/18754/14158/11491/98878/54635/13844/16163/16451/16189/18595/12…	164	Socs4/Stat5a/Areg/Il6st/Il6ra/Il12rb1/Egfr/Epha3/Zgpat/Adnp/Igf1r/Igf2/Ptpn1/Abl2/Yes1/Nrp1/Fbxw7/Prkca/Vegfa/Wee1/Lrrk1/Isl1/Cd24a/Zap70/Epha4/Errfi1/Lrp4/Dyrk3/Il12a/Ifnar1/Sfrp2/Abl1/Egf/Hdac2/Rap2c/Socs5/Txk/Tnfrsf18/Ptprz1/Kit/Pecam1/Grm5/Dusp22/Ripk2/Samsn1/Cbl/Rap2b/Pdcl3/Iqgap1/Mtor/Fgf10/Psen1/Stap1/Syk/Cd36/Prkce/Fer/Adam17/Ehd4/Pdgfc/Ephb2/Il13/Jak1/Il4/Pdgfra/Btc/Cntn1/Agrn/Gfra1/Hnf4…
Green-Blue-Brown	Green-Blue-Brown	GO:0090110	COPII-coated vesicle cargo loading	11/7502	12/14958	0.00326439	0.00326439	0.0956226	69608/27054/69162/20334/99683/240667/19324/20224/77371/231070/67231	11	Sec24d/Sec23b/Sec31a/Sec23a/Sec24b/Sec31b/Rab1a/Sar1a/Sec24a/Insig1/Tbc1d20
Green-Blue-Brown	Green-Blue-Brown	GO:0016458	gene silencing	100/7502	164/14958	0.00328651	0.00328651	0.0957557	233833/239528/17692/320817/236511/13649/20466/223989/230709/12151/13209/21752/72634/69125/19766/12544/67276/57746/20679/71148/56463/14265/12566/76850/15182/17454/83557/69496/76793/26987/53379/51869/231464/18033/381022/67040/71200/20848/72068/224826/13207/29806/21926/13046/230594/218973/26395/232791/227331/20937/80913/13433/74355/16475/13205/217827/22210/15568/58184/94223/20286/14000/93760/80912/3…	100	Tnrc6a/Ago2/Msl3/Atad2b/Ago1/Egfr/Sin3a/Marf1/Zmpste24/Bmi1/Ddx6/Tert/Tdrkh/Cnot8/Ripk1/Cdc45/Eri1/Piwil2/Sox6/Mier1/Snd1/Fmr1/Cdk2/Ago4/Hdac2/Mov10/Lin28a/Dydc1/Snip1/Eif4e2/Hnrnpa2b1/Rif1/Cnot6l/Nfkb1/Kmt2d/Ddx17/Dydc2/Stat3/Cnot2/Ubr2/Ddx5/Limd1/Tnf/Celf1/Tut4/Wdhd1/Map2k1/Cnot3/Gigyf2/Suv39h1/Pum2/Dnmt1/Smchd1/Ajuba/Ddx3x/Nrde2/Ube2b/Elavl1/Cnot9/Dgcr8/Zc3h7b/Drosha/Arid1a/Pum1/Lin28b/Cnot7/N…
Greenyellow-Turquoise	Greenyellow-Turquoise	GO:0006364	rRNA processing	98/4098	194/14958	5.56775e-12	5.56775e-12	3.34007e-08	66489/208366/67025/71989/20116/69713/57808/68147/66481/67674/67115/73736/67949/19942/102614/101867/19989/54127/19896/27966/67755/107071/100503670/20104/20044/65961/20055/66580/57444/227522/68533/50911/227715/68077/102462/216156/70930/78394/19941/72181/69821/67619/71990/57316/229937/320790/223499/66711/59028/14113/18150/13871/74097/224481/27993/106707/57315/66446/20115/67936/59014/52513/15278/5436…	98	Rpl35/Rpp40/Rpl11/Rpusd4/Rps8/Pin4/Rpl35a/Gar1/Rps21/Trmt112/Rpl14/Fcf1/Nifk/Rpl27/Rpp25/Rrp8/Rpl7/Rps28/Rpl10a/Rrp9/Ddx47/Wdr74/Rpl5/Rps6/Rps14/Utp3/Rps16/Esf1/Isg20/Rpp38/Mphosph6/Exosc9/Exosc2/Nop53/Imp3/Wdr18/Nol8/Ddx52/Rpl26/Nsun4/Mterf4/Nob1/Ddx54/C1d/Znhit6/Chd7/Dcaf13/Sbds/Rcl1/Fbl/Npm3/Ercc2/Pop7/Tfb1m/Imp4/Rpusd1/Wdr46/Exosc7/Rps7/Wdr55/Rrs1/Ddx56/Tfb2m/Rpp30/Pih1d1/Nop2/Exosc8/Mrpl1/Rs…
Greenyellow-Turquoise	Greenyellow-Turquoise	GO:0016072	rRNA metabolic process	100/4098	203/14958	2.27902e-11	2.27902e-11	5.1206e-08	66489/208366/67025/71989/26918/20116/69713/57808/68147/66481/67674/67115/73736/67949/19942/102614/101867/19989/54127/19896/27966/67755/107071/100503670/20104/20044/65961/20055/66580/57444/227522/68533/50911/227715/68077/102462/216156/70930/68544/78394/19941/72181/69821/67619/71990/57316/229937/320790/223499/66711/59028/14113/18150/13871/74097/224481/27993/106707/57315/66446/20115/67936/59014/5251…	100	Rpl35/Rpp40/Rpl11/Rpusd4/Ern2/Rps8/Pin4/Rpl35a/Gar1/Rps21/Trmt112/Rpl14/Fcf1/Nifk/Rpl27/Rpp25/Rrp8/Rpl7/Rps28/Rpl10a/Rrp9/Ddx47/Wdr74/Rpl5/Rps6/Rps14/Utp3/Rps16/Esf1/Isg20/Rpp38/Mphosph6/Exosc9/Exosc2/Nop53/Imp3/Wdr18/Nol8/Trir/Ddx52/Rpl26/Nsun4/Mterf4/Nob1/Ddx54/C1d/Znhit6/Chd7/Dcaf13/Sbds/Rcl1/Fbl/Npm3/Ercc2/Pop7/Tfb1m/Imp4/Rpusd1/Wdr46/Exosc7/Rps7/Wdr55/Rrs1/Ddx56/Tfb2m/Rpp30/Pih1d1/Nop2/Exosc…
Greenyellow-Turquoise	Greenyellow-Turquoise	GO:0042254	ribosome biogenesis	126/4098	274/14958	2.56075e-11	2.56075e-11	5.1206e-08	66489/208366/67025/71989/27367/67941/20116/69713/57808/68147/66481/67674/67115/73736/67671/67949/19942/102614/101867/19989/54127/19896/57294/27966/67755/107071/66596/100503670/20104/20044/217011/65961/50529/20055/66580/57444/227522/68533/50911/11837/227715/68077/102462/216156/70930/19988/78394/234384/19941/71986/72181/69821/67619/67097/71990/57316/229937/75593/320790/223499/66711/20935/59028/1411…	126	Rpl35/Rpp40/Rpl11/Rpusd4/Rpl3/Rps27l/Rps8/Pin4/Rpl35a/Gar1/Rps21/Trmt112/Rpl14/Fcf1/Rpl38/Nifk/Rpl27/Rpp25/Rrp8/Rpl7/Rps28/Rpl10a/Rps27/Rrp9/Ddx47/Wdr74/Gtf3a/Rpl5/Rps6/Rps14/Nle1/Utp3/Mrps7/Rps16/Esf1/Isg20/Rpp38/Mphosph6/Exosc9/Rplp0/Exosc2/Nop53/Imp3/Wdr18/Nol8/Rpl6/Ddx52/Mpv17l2/Rpl26/Ddx28/Nsun4/Mterf4/Nob1/Rps10/Ddx54/C1d/Znhit6/Malsu1/Chd7/Dcaf13/Sbds/Surf6/Rcl1/Fbl/Npm3/Ercc2/Pop7/Tfb1m/I…
Greenyellow-Turquoise	Greenyellow-Turquoise	GO:0034470	ncRNA processing	147/4098	336/14958	5.78132e-11	5.78132e-11	8.67045e-08	66489/68510/208366/15108/67025/71989/20116/69713/320816/57808/68147/66481/67674/67115/73736/67949/19942/102614/67106/28088/66192/101867/19989/54127/19896/18130/27966/69372/67755/107071/100503670/20104/66965/20044/72341/69942/211064/65961/433813/20055/66580/57444/67724/227522/68533/50911/68045/66966/227715/68077/102462/216156/70930/69786/78394/19941/210925/72181/69821/67619/71990/57316/229937/3207…	147	Rpl35/Ints1/Rpp40/Hsd17b10/Rpl11/Rpusd4/Rps8/Pin4/Ankrd16/Rpl35a/Gar1/Rps21/Trmt112/Rpl14/Fcf1/Nifk/Rpl27/Rpp25/Zbtb8os/Rtcb/Lage3/Rrp8/Rpl7/Rps28/Rpl10a/Ints6/Rrp9/Mocs3/Ddx47/Wdr74/Rpl5/Rps6/Ctu2/Rps14/Elp6/Rnf113a1/Alkbh1/Utp3/Pusl1/Rps16/Esf1/Isg20/Pop1/Rpp38/Mphosph6/Exosc9/Rtraf/Trit1/Exosc2/Nop53/Imp3/Wdr18/Nol8/Tprkb/Ddx52/Rpl26/Ints9/Nsun4/Mterf4/Nob1/Ddx54/C1d/Znhit6/Chd7/Tsen15/Dcaf13/…
Greenyellow-Turquoise	Greenyellow-Turquoise	GO:0007005	mitochondrion organization	181/4098	458/14958	7.73269e-09	7.73269e-09	8.04873e-06	66541/72140/15108/12257/66824/17395/69487/70186/110175/66169/12856/14630/11632/22333/69875/22035/30056/223696/20544/66271/18673/15482/215708/73689/64704/22334/56637/66272/52538/12850/66449/71238/229524/12048/67388/66400/72113/18715/69076/22042/16476/93739/57436/12015/74142/66437/66046/15937/73078/68115/68332/53600/235180/11739/68653/23922/230935/73694/66826/69821/21856/53333/53380/66377/57813/679…	181	Immp1l/Cep89/Hsd17b10/Tspo/Pycard/Mmp9/Ndufaf5/Fam162a/Ggct/Tomm7/Cox17/Gclm/Aip/Vdac1/Ndufa11/Tnfsf10/Timm9/Tomm22/Slc9a1/Tmem126a/Phb/Hspa1l/Miga1/Bloc1s2/Htra2/Vdac2/Gsk3b/Cox16/Acaa2/Coq7/Pam16/Sdhaf3/Msto1/Bcl2l1/Rab5if/Alkbh7/Adck1/Pim2/Triap1/Tfrc/Jun/Gabarapl2/Gabarapl1/Bad/Lonp1/Fis1/Ndufb5/Ier3/Pmpcb/Maip1/Sdhaf1/Timm23/Fez1/Slc25a4/Samm50/Jtb/Dnajc11/Ndufaf7/Taz/Mterf4/Timm44/Tomm40/Ps…
Greenyellow-Turquoise	Greenyellow-Turquoise	GO:0034660	ncRNA metabolic process	168/4098	419/14958	8.05014e-09	8.05014e-09	8.04873e-06	66489/68510/208366/15108/67025/71989/26918/67789/20116/69713/320816/66044/57808/68147/66481/67674/67115/73736/230738/67949/19942/102614/67106/28088/66192/101867/19989/54127/19896/109093/18130/27966/69372/67755/107071/100503670/20104/66965/20044/72341/384281/70560/69942/211064/65961/433813/20055/66580/57444/67724/227522/68533/50911/68045/66966/227715/68077/102462/216156/70930/69786/68544/78394/199…	168	Rpl35/Ints1/Rpp40/Hsd17b10/Rpl11/Rpusd4/Ern2/Dalrd3/Rps8/Pin4/Ankrd16/Dtd1/Rpl35a/Gar1/Rps21/Trmt112/Rpl14/Fcf1/Zc3h12a/Nifk/Rpl27/Rpp25/Zbtb8os/Rtcb/Lage3/Rrp8/Rpl7/Rps28/Rpl10a/Rars2/Ints6/Rrp9/Mocs3/Ddx47/Wdr74/Rpl5/Rps6/Ctu2/Rps14/Elp6/Gatc/Wars2/Rnf113a1/Alkbh1/Utp3/Pusl1/Rps16/Esf1/Isg20/Pop1/Rpp38/Mphosph6/Exosc9/Rtraf/Trit1/Exosc2/Nop53/Imp3/Wdr18/Nol8/Tprkb/Trir/Ddx52/Rpl26/Ints9/Nsun4/M…
Greenyellow-Turquoise	Greenyellow-Turquoise	GO:0022613	ribonucleoprotein complex biogenesis	153/4098	380/14958	2.70501e-08	2.70501e-08	2.31818e-05	66489/70767/208366/57905/67025/71989/27367/67941/20116/69713/57808/68147/66481/67674/67115/73736/78784/67671/67949/19942/102614/101867/19989/54127/19896/57294/20638/27966/67755/107071/66596/100503670/20104/20044/217011/65961/50529/20055/66580/57444/227522/68533/50911/20222/11837/27275/227715/68077/102462/216156/70930/19988/67332/78394/234384/19941/71986/72181/69821/67619/67097/71990/57316/229937/…	153	Rpl35/Prpf3/Rpp40/Isy1/Rpl11/Rpusd4/Rpl3/Rps27l/Rps8/Pin4/Rpl35a/Gar1/Rps21/Trmt112/Rpl14/Fcf1/Celf3/Rpl38/Nifk/Rpl27/Rpp25/Rrp8/Rpl7/Rps28/Rpl10a/Rps27/Snrpb/Rrp9/Ddx47/Wdr74/Gtf3a/Rpl5/Rps6/Rps14/Nle1/Utp3/Mrps7/Rps16/Esf1/Isg20/Rpp38/Mphosph6/Exosc9/Sf3a2/Rplp0/Nufip1/Exosc2/Nop53/Imp3/Wdr18/Nol8/Rpl6/Snrpd3/Ddx52/Mpv17l2/Rpl26/Ddx28/Nsun4/Mterf4/Nob1/Rps10/Ddx54/C1d/Znhit6/Ddx39b/Malsu1/Chd7/…
Greenyellow-Turquoise	Greenyellow-Turquoise	GO:0008380	RNA splicing	140/4098	346/14958	7.36459e-08	7.36459e-08	5.52248e-05	72886/67480/70767/68035/57905/209003/76167/66585/54614/22185/19654/65105/19652/15381/109095/76522/78784/67106/28088/66983/70601/20638/68052/319322/19826/67755/108121/100336/66177/69942/12747/22431/664883/101214/233908/56215/20222/68045/53609/386612/69269/56190/72002/27370/67332/56194/233073/67736/72935/244672/67197/53817/11758/22183/171170/66637/53317/76938/70312/66373/66395/233208/12696/22380/27…	140	Yju2/Cwc25/Prpf3/Rbm42/Isy1/Rbmx2/Snrnp35/Snrnp40/Prpf40b/U2af2/Rbm6/Arl6ip4/Rbm3/Hnrnpc/Rbm15b/Lsm8/Celf3/Zbtb8os/Rtcb/Zfp830/Ecd/Snrpb/Rps13/Sf3b2/Rnps1/Ddx47/U2af1/Ppp1r8/Ubl5/Rnf113a1/Clk1/Wt1/Nova1/Tra2a/Fus/Acin1/Sf3a2/Rtraf/Clasrp/Thoc6/Scnm1/Rbm38/Slc39a5/Rps26/Snrpd3/Prpf40a/U2af1l4/Ccdc130/Ddx41/Cwf19l2/Zcrb1/Ddx39b/Prdx6/Zrsr1/Mbnl3/Tsen15/Plrg1/Rbm17/Cactin/Lsm5/Ahnak/Scaf1/Cirbp/Wbp4…
Greenyellow-Turquoise	Greenyellow-Turquoise	GO:0006839	mitochondrial transport	88/4098	196/14958	9.75109e-08	9.75109e-08	6.49958e-05	66541/66154/66169/11632/22333/30056/223696/20544/71803/15482/73689/66114/22334/56637/52538/66449/12048/66400/12015/66437/15937/73078/68115/53600/27425/11739/68653/69821/21856/53333/67952/30055/208638/72930/21854/13358/69089/68267/28080/103775/78688/606496/68350/74919/14049/66972/71679/67184/381038/246696/17713/11651/67067/66592/380705/51800/75387/22117/70456/170770/66525/69029/105675/12018/12122/…	88	Immp1l/Tmem14c/Tomm7/Aip/Vdac1/Timm9/Tomm22/Slc9a1/Slc25a18/Hspa1l/Bloc1s2/Dnajc30/Vdac2/Gsk3b/Acaa2/Pam16/Bcl2l1/Alkbh7/Bad/Fis1/Ier3/Pmpcb/Maip1/Timm23/Atp5l/Slc25a4/Samm50/Mterf4/Timm44/Tomm40/Tomm20/Timm13/Slc25a38/Ppp2r2b/Timm17a/Slc25a1/Oxa1l/Slc25a22/Atp5o/Slc25a41/Nol3/Gsk3a/Mul1/Slc35f6/Eya2/Slc25a23/Atp5h/Ndufa13/Parl/Slc25a28/Grpel1/Akt1/Romo1/Stoml2/Tmem102/Bok/Sirt4/Tst/Mpc2/Bbc3/Tim…
Greenyellow-Turquoise	Greenyellow-Turquoise	GO:0072655	establishment of protein localization to mitochondrion	47/4098	90/14958	5.12237e-07	5.12237e-07	0.000307289	66541/12257/66169/11632/30056/223696/13198/15482/66449/66437/73078/68115/53600/68653/69821/21856/53333/67952/30055/72930/21854/69089/78688/606496/67184/381038/17713/11651/67067/75387/170770/66525/12122/93757/15275/30059/68943/72170/67749/69754/15519/68512/12028/231430/66821/56322/21855	47	Immp1l/Tspo/Tomm7/Aip/Timm9/Tomm22/Ddit3/Hspa1l/Pam16/Fis1/Pmpcb/Maip1/Timm23/Samm50/Mterf4/Timm44/Tomm40/Tomm20/Timm13/Ppp2r2b/Timm17a/Oxa1l/Nol3/Gsk3a/Ndufa13/Parl/Grpel1/Akt1/Romo1/Sirt4/Bbc3/Timm50/Bid/Immp2l/Hk1/Timm10/Pink1/Chchd4/Mgarp/Fbxo7/Hsp90aa1/Tomm5/Bax/Cox18/Bcs1l/Timm22/Timm17b
Greenyellow-Turquoise	Greenyellow-Turquoise	GO:0070585	protein localization to mitochondrion	48/4098	94/14958	9.21258e-07	9.21258e-07	0.000502416	66541/12257/66169/11632/30056/223696/13198/15482/66449/66437/73078/68115/53600/68653/69821/21856/53333/67952/30055/72930/21854/12017/69089/78688/606496/67184/381038/17713/11651/67067/75387/170770/66525/12122/93757/15275/30059/68943/72170/67749/69754/15519/68512/12028/231430/66821/56322/21855	48	Immp1l/Tspo/Tomm7/Aip/Timm9/Tomm22/Ddit3/Hspa1l/Pam16/Fis1/Pmpcb/Maip1/Timm23/Samm50/Mterf4/Timm44/Tomm40/Tomm20/Timm13/Ppp2r2b/Timm17a/Bag1/Oxa1l/Nol3/Gsk3a/Ndufa13/Parl/Grpel1/Akt1/Romo1/Sirt4/Bbc3/Timm50/Bid/Immp2l/Hk1/Timm10/Pink1/Chchd4/Mgarp/Fbxo7/Hsp90aa1/Tomm5/Bax/Cox18/Bcs1l/Timm22/Timm17b
Greenyellow-Turquoise	Greenyellow-Turquoise	GO:0008637	apoptotic mitochondrial changes	52/4098	108/14958	3.27624e-06	3.27624e-06	0.00163783	66824/17395/70186/110175/14630/22035/73689/22334/56637/52538/66449/12048/18715/69076/16476/12015/66437/15937/11739/23922/53380/72930/78688/606496/66494/68350/74919/14049/14297/381038/18950/11651/380705/51800/53357/219158/14775/170770/66525/105675/12018/12122/19053/19823/56772/68943/22059/67841/12028/20656/70310/65111	52	Pycard/Mmp9/Fam162a/Ggct/Gclm/Tnfsf10/Bloc1s2/Vdac2/Gsk3b/Acaa2/Pam16/Bcl2l1/Pim2/Triap1/Jun/Bad/Fis1/Ier3/Slc25a4/Jtb/Psmd10/Ppp2r2b/Nol3/Gsk3a/Prelid1/Mul1/Slc35f6/Eya2/Fxn/Parl/Pnp/Akt1/Tmem102/Bok/Pla2g6/Ccar2/Gpx1/Bbc3/Timm50/Ppif/Bak1/Bid/Ppp2cb/Rnf7/Mllt11/Pink1/Trp53/Atg3/Bax/Sod2/Plscr3/Dap3
Greenyellow-Turquoise	Greenyellow-Turquoise	GO:0042273	ribosomal large subunit biogenesis	35/4098	65/14958	5.81191e-06	5.81191e-06	0.00259457	66489/67025/27367/57808/67115/67671/67949/19989/19896/107071/66596/100503670/217011/11837/68077/19988/19941/71986/229937/75593/20935/52521/59014/235036/110109/94061/66409/69902/68193/76130/66942/16418/28126/57750/448850	35	Rpl35/Rpl11/Rpl3/Rpl35a/Rpl14/Rpl38/Nifk/Rpl7/Rpl10a/Wdr74/Gtf3a/Rpl5/Nle1/Rplp0/Nop53/Rpl6/Rpl26/Ddx28/Znhit6/Malsu1/Surf6/Zfp622/Rrs1/Ppan/Nop2/Mrpl1/Rsl1d1/Mrto4/Rpl24/Las1l/Ddx18/Eif6/Nop16/Wdr12/Znhit3
Greenyellow-Turquoise	Greenyellow-Turquoise	GO:0007006	mitochondrial membrane organization	48/4098	99/14958	6.05505e-06	6.05505e-06	0.00259457	30056/223696/20544/73689/22334/56637/52538/12048/66400/72113/12015/15937/68115/11739/68653/230935/66826/53333/30055/69089/78688/606496/68350/74919/14049/66098/67184/67067/380705/51800/170770/66525/105675/12018/12122/94254/30059/68117/68943/216821/22059/15519/12028/231430/66821/56322/234847/20617	48	Timm9/Tomm22/Slc9a1/Bloc1s2/Vdac2/Gsk3b/Acaa2/Bcl2l1/Alkbh7/Adck1/Bad/Ier3/Maip1/Slc25a4/Samm50/Dnajc11/Taz/Tomm40/Timm13/Oxa1l/Nol3/Gsk3a/Mul1/Slc35f6/Eya2/Chchd6/Ndufa13/Romo1/Tmem102/Bok/Bbc3/Timm50/Ppif/Bak1/Bid/Rcc1l/Timm10/Apool/Pink1/Tmem11/Trp53/Hsp90aa1/Bax/Cox18/Bcs1l/Timm22/Spg7/Snca
Greenyellow-Turquoise	Greenyellow-Turquoise	GO:0006626	protein targeting to mitochondrion	37/4098	71/14958	8.69418e-06	8.69418e-06	0.00347706	66541/66169/11632/30056/223696/15482/66449/66437/73078/53600/68653/69821/21856/53333/67952/30055/72930/21854/78688/606496/67184/381038/17713/67067/75387/66525/12122/93757/30059/68943/72170/67749/69754/15519/68512/56322/21855	37	Immp1l/Tomm7/Aip/Timm9/Tomm22/Hspa1l/Pam16/Fis1/Pmpcb/Timm23/Samm50/Mterf4/Timm44/Tomm40/Tomm20/Timm13/Ppp2r2b/Timm17a/Nol3/Gsk3a/Ndufa13/Parl/Grpel1/Romo1/Sirt4/Timm50/Bid/Immp2l/Timm10/Pink1/Chchd4/Mgarp/Fbxo7/Hsp90aa1/Tomm5/Timm22/Timm17b
Greenyellow-Turquoise	Greenyellow-Turquoise	GO:0032543	mitochondrial translation	38/4098	74/14958	1.03481e-05	1.03481e-05	0.00387986	71989/64658/232536/74600/27398/109093/66121/94063/79044/56412/384281/70560/211064/66399/108037/121022/66258/94067/68836/234384/212508/72181/233870/75593/70120/24030/69163/66973/66493/227682/67840/76366/52856/94254/19935/52469/15115/101122	38	Rpusd4/Mrps25/Mrps35/Mrpl47/Mrpl2/Rars2/Chchd1/Mrpl16/Mrps34/Noa1/Gatc/Wars2/Alkbh1/Tsfm/Shmt2/Mrps6/Mrps17/Mrpl43/Mrpl52/Mpv17l2/Mtg1/Nsun4/Tufm/Malsu1/Yars2/Mrps12/Mrpl44/Mrps18b/Mrpl51/Trub2/Mrpl57/Mtif3/Mtg2/Rcc1l/Mrpl23/Coa3/Hars/Rpusd3
Greenyellow-Turquoise	Greenyellow-Turquoise	GO:0001836	release of cytochrome c from mitochondria	31/4098	57/14958	1.50481e-05	1.50481e-05	0.00531016	66824/17395/70186/110175/22035/66449/12048/69076/16476/12015/66437/53380/78688/66494/14297/381038/11651/51800/53357/14775/170770/66525/105675/12018/12122/56772/68943/22059/12028/20656/70310	31	Pycard/Mmp9/Fam162a/Ggct/Tnfsf10/Pam16/Bcl2l1/Triap1/Jun/Bad/Fis1/Psmd10/Nol3/Prelid1/Fxn/Parl/Akt1/Bok/Pla2g6/Gpx1/Bbc3/Timm50/Ppif/Bak1/Bid/Mllt11/Pink1/Trp53/Bax/Sod2/Plscr3
Greenyellow-Turquoise	Greenyellow-Turquoise	GO:0006397	mRNA processing	151/4098	412/14958	2.03889e-05	2.03889e-05	0.00679509	72886/67480/70767/68035/57905/209003/76167/66585/223642/26918/54614/22185/19654/65105/19652/74737/15381/109095/76522/78784/66983/70601/20638/319322/19826/67755/27632/108121/100336/66177/20922/664883/101214/224902/56215/15499/20222/53609/386612/66899/23983/69269/56190/72002/67332/56194/233073/72935/244672/67197/53817/11758/22183/171170/66637/53317/76938/21379/70312/66373/66660/233208/12696/22380/6…	151	Yju2/Cwc25/Prpf3/Rbm42/Isy1/Rbmx2/Snrnp35/Snrnp40/Zc3h3/Ern2/Prpf40b/U2af2/Rbm6/Arl6ip4/Rbm3/Pcf11/Hnrnpc/Rbm15b/Lsm8/Celf3/Zfp830/Ecd/Snrpb/Sf3b2/Rnps1/Ddx47/Nelfe/U2af1/Ppp1r8/Ubl5/Supt4a/Nova1/Tra2a/Safb2/Acin1/Hsf1/Sf3a2/Clasrp/Thoc6/Fip1l1/Pcbp1/Scnm1/Rbm38/Slc39a5/Snrpd3/Prpf40a/U2af1l4/Ddx41/Cwf19l2/Zcrb1/Ddx39b/Prdx6/Zrsr1/Mbnl3/Tsen15/Plrg1/Rbm17/Tbrg4/Cactin/Lsm5/Sltm/Scaf1/Cirbp/Wbp4/S…
Greenyellow-Turquoise	Greenyellow-Turquoise	GO:0033108	mitochondrial respiratory chain complex assembly	39/4098	79/14958	2.60516e-05	2.60516e-05	0.00822537	69487/12856/69875/66271/66272/71238/66046/68332/68653/73694/66826/66377/595136/69089/229211/544717/76826/67130/68197/67184/52892/20930/93757/66349/75597/66706/68375/68033/68002/72170/75406/66359/407785/70316/231430/66821/52469/75530/235169	39	Ndufaf5/Cox17/Ndufa11/Tmem126a/Cox16/Sdhaf3/Ndufb5/Sdhaf1/Samm50/Ndufaf7/Taz/Ndufc1/Ndufs5/Oxa1l/Acad9/1190007I07Rik/Nubpl/Ndufa6/Ndufc2/Ndufa13/Sco1/Surf1/Immp2l/Dmac2/Ndufaf2/Ndufaf3/Ndufa8/Cox19/Sdhaf4/Chchd4/Ndufs7/Cox20/Ndufs6/Ndufab1/Cox18/Bcs1l/Coa3/Lyrm7/Foxred1
Greenyellow-Turquoise	Greenyellow-Turquoise	GO:0042255	ribosome assembly	30/4098	56/14958	3.03766e-05	3.03766e-05	0.00911139	67025/27367/67941/67671/54127/57294/100503670/20044/217011/50529/11837/68077/19988/234384/71986/72181/69821/67097/66711/20935/59014/235036/110109/69902/68193/16418/216767/22596/57837/20103	30	Rpl11/Rpl3/Rps27l/Rpl38/Rps28/Rps27/Rpl5/Rps14/Nle1/Mrps7/Rplp0/Nop53/Rpl6/Mpv17l2/Ddx28/Nsun4/Mterf4/Rps10/Sbds/Surf6/Rrs1/Ppan/Nop2/Mrto4/Rpl24/Eif6/Mrpl22/Xrcc5/Eral1/Rps5
Greenyellow-Turquoise	Greenyellow-Turquoise	GO:0042274	ribosomal small subunit biogenesis	34/4098	67/14958	4.10156e-05	4.10156e-05	0.0111689	208366/67941/20116/66481/73736/67671/54127/57294/20104/20044/65961/50529/20055/78394/67619/67097/223499/20935/59028/13871/57315/20115/59014/52535/78581/20068/20088/213773/68327/22596/108707/68966/57837/20103	34	Rpp40/Rps27l/Rps8/Rps21/Fcf1/Rpl38/Rps28/Rps27/Rps6/Rps14/Utp3/Mrps7/Rps16/Ddx52/Nob1/Rps10/Dcaf13/Surf6/Rcl1/Ercc2/Wdr46/Rps7/Rrs1/Mettl17/Utp23/Rps17/Rps24/Tbl3/Tsr3/Xrcc5/Fam207a/Ngdn/Eral1/Rps5
Greenyellow-Turquoise	Greenyellow-Turquoise	GO:0000375	RNA splicing, via transesterification reactions	94/4098	240/14958	4.46836e-05	4.46836e-05	0.0111689	67480/70767/68035/57905/209003/76167/54614/22185/19654/19652/15381/109095/76522/78784/20638/319322/19826/108121/66177/664883/101214/56215/20222/69269/72002/67332/56194/233073/72935/244672/67197/53817/11758/22183/171170/53317/76938/70312/66373/12696/22380/27366/15388/230596/20384/68183/57317/78688/67684/107701/234723/78372/53607/68011/66055/231769/75062/68479/27756/20646/17149/67836/77411/28036/66…	94	Cwc25/Prpf3/Rbm42/Isy1/Rbmx2/Snrnp35/Prpf40b/U2af2/Rbm6/Rbm3/Hnrnpc/Rbm15b/Lsm8/Celf3/Snrpb/Sf3b2/Rnps1/U2af1/Ubl5/Nova1/Tra2a/Acin1/Sf3a2/Scnm1/Slc39a5/Snrpd3/Prpf40a/U2af1l4/Ddx41/Cwf19l2/Zcrb1/Ddx39b/Prdx6/Zrsr1/Mbnl3/Plrg1/Rbm17/Cactin/Lsm5/Cirbp/Wbp4/Txnl4a/Hnrnpl/Prpf38a/Srsf5/Bcas2/Srsf4/Nol3/Luc7l3/Sf3b4/Txnl4b/Snrnp25/Snrpa/Snrpg/Sf3b6/Sfswap/Sf3a3/Phf5a/Lsm2/Snrpn/Magoh/Wdr83/Esrp2/Larp…
Greenyellow-Turquoise	Greenyellow-Turquoise	GO:0000377	RNA splicing, via transesterification reactions with bulged adenosine as nucleophile	94/4098	240/14958	4.46836e-05	4.46836e-05	0.0111689	67480/70767/68035/57905/209003/76167/54614/22185/19654/19652/15381/109095/76522/78784/20638/319322/19826/108121/66177/664883/101214/56215/20222/69269/72002/67332/56194/233073/72935/244672/67197/53817/11758/22183/171170/53317/76938/70312/66373/12696/22380/27366/15388/230596/20384/68183/57317/78688/67684/107701/234723/78372/53607/68011/66055/231769/75062/68479/27756/20646/17149/67836/77411/28036/66…	94	Cwc25/Prpf3/Rbm42/Isy1/Rbmx2/Snrnp35/Prpf40b/U2af2/Rbm6/Rbm3/Hnrnpc/Rbm15b/Lsm8/Celf3/Snrpb/Sf3b2/Rnps1/U2af1/Ubl5/Nova1/Tra2a/Acin1/Sf3a2/Scnm1/Slc39a5/Snrpd3/Prpf40a/U2af1l4/Ddx41/Cwf19l2/Zcrb1/Ddx39b/Prdx6/Zrsr1/Mbnl3/Plrg1/Rbm17/Cactin/Lsm5/Cirbp/Wbp4/Txnl4a/Hnrnpl/Prpf38a/Srsf5/Bcas2/Srsf4/Nol3/Luc7l3/Sf3b4/Txnl4b/Snrnp25/Snrpa/Snrpg/Sf3b6/Sfswap/Sf3a3/Phf5a/Lsm2/Snrpn/Magoh/Wdr83/Esrp2/Larp…
Greenyellow-Turquoise	Greenyellow-Turquoise	GO:0000398	mRNA splicing, via spliceosome	94/4098	240/14958	4.46836e-05	4.46836e-05	0.0111689	67480/70767/68035/57905/209003/76167/54614/22185/19654/19652/15381/109095/76522/78784/20638/319322/19826/108121/66177/664883/101214/56215/20222/69269/72002/67332/56194/233073/72935/244672/67197/53817/11758/22183/171170/53317/76938/70312/66373/12696/22380/27366/15388/230596/20384/68183/57317/78688/67684/107701/234723/78372/53607/68011/66055/231769/75062/68479/27756/20646/17149/67836/77411/28036/66…	94	Cwc25/Prpf3/Rbm42/Isy1/Rbmx2/Snrnp35/Prpf40b/U2af2/Rbm6/Rbm3/Hnrnpc/Rbm15b/Lsm8/Celf3/Snrpb/Sf3b2/Rnps1/U2af1/Ubl5/Nova1/Tra2a/Acin1/Sf3a2/Scnm1/Slc39a5/Snrpd3/Prpf40a/U2af1l4/Ddx41/Cwf19l2/Zcrb1/Ddx39b/Prdx6/Zrsr1/Mbnl3/Plrg1/Rbm17/Cactin/Lsm5/Cirbp/Wbp4/Txnl4a/Hnrnpl/Prpf38a/Srsf5/Bcas2/Srsf4/Nol3/Luc7l3/Sf3b4/Txnl4b/Snrnp25/Snrpa/Snrpg/Sf3b6/Sfswap/Sf3a3/Phf5a/Lsm2/Snrpn/Magoh/Wdr83/Esrp2/Larp…
Greenyellow-Turquoise	Greenyellow-Turquoise	GO:0140053	mitochondrial gene expression	47/4098	103/14958	5.41675e-05	5.41675e-05	0.0129979	15108/71989/64658/68550/232536/74600/27398/109093/66121/94063/79044/56412/384281/70560/211064/66399/108037/121022/66258/94067/68836/234384/212508/72181/233870/69821/75593/70120/21379/24030/69163/66973/66493/224481/227682/67840/69934/15278/64384/76366/52856/94254/19935/56282/52469/15115/101122	47	Hsd17b10/Rpusd4/Mrps25/Tefm/Mrps35/Mrpl47/Mrpl2/Rars2/Chchd1/Mrpl16/Mrps34/Noa1/Gatc/Wars2/Alkbh1/Tsfm/Shmt2/Mrps6/Mrps17/Mrpl43/Mrpl52/Mpv17l2/Mtg1/Nsun4/Tufm/Mterf4/Malsu1/Yars2/Tbrg4/Mrps12/Mrpl44/Mrps18b/Mrpl51/Tfb1m/Trub2/Mrpl57/Trmt10b/Tfb2m/Sirt3/Mtif3/Mtg2/Rcc1l/Mrpl23/Mrpl12/Coa3/Hars/Rpusd3
Greenyellow-Turquoise	Greenyellow-Turquoise	GO:0090199	regulation of release of cytochrome c from mitochondria	24/4098	43/14958	7.88674e-05	7.88674e-05	0.0176675	66824/17395/70186/22035/66449/69076/12015/53380/78688/66494/14297/381038/11651/53357/14775/170770/105675/12018/12122/56772/68943/22059/12028/70310	24	Pycard/Mmp9/Fam162a/Tnfsf10/Pam16/Triap1/Bad/Psmd10/Nol3/Prelid1/Fxn/Parl/Akt1/Pla2g6/Gpx1/Bbc3/Ppif/Bak1/Bid/Mllt11/Pink1/Trp53/Bax/Plscr3
Greenyellow-Turquoise	Greenyellow-Turquoise	GO:0051205	protein insertion into membrane	26/4098	48/14958	7.95176e-05	7.95176e-05	0.0176675	52551/30056/223696/67604/68115/18117/68653/68032/170483/53333/30055/69089/67184/67067/20495/170770/30059/66048/224727/15519/12028/231430/73024/66821/56322/69683	26	Sgta/Timm9/Tomm22/Get4/Maip1/Emc8/Samm50/Emc4/Grin3b/Tomm40/Timm13/Oxa1l/Ndufa13/Romo1/Slc12a1/Bbc3/Timm10/Emc6/Bag6/Hsp90aa1/Bax/Cox18/Emc7/Bcs1l/Timm22/Emc10
Greenyellow-Turquoise	Greenyellow-Turquoise	GO:0090151	establishment of protein localization to mitochondrial membrane	16/4098	25/14958	0.000140983	0.000140983	0.0302053	30056/223696/68115/68653/53333/30055/69089/67184/67067/170770/30059/15519/12028/231430/66821/56322	16	Timm9/Tomm22/Maip1/Samm50/Tomm40/Timm13/Oxa1l/Ndufa13/Romo1/Bbc3/Timm10/Hsp90aa1/Bax/Cox18/Bcs1l/Timm22
Greenyellow-Turquoise	Greenyellow-Turquoise	GO:0002181	cytoplasmic translation	37/4098	79/14958	0.000169036	0.000169036	0.0349669	19944/67025/26961/57808/66481/67671/12785/54127/19896/18746/56040/54217/19946/29813/11837/67228/76808/19988/66480/27370/19941/55944/319195/19934/16865/19899/54709/116905/66475/20090/75705/13495/68193/13629/14852/98221/19921	37	Rpl29/Rpl11/Rpl8/Rpl35a/Rps21/Rpl38/Cnbp/Rps28/Rpl10a/Pkm/Rplp1/Rpl36/Rpl30/Zfp385a/Rplp0/Dph7/Rpl18a/Rpl6/Rpl15/Rps26/Rpl26/Eif3d/Rpl17/Rpl22/Eif2d/Rpl18/Eif3i/Dph1/Rps23/Rps29/Eif4b/Drg2/Rpl24/Eef2/Gspt1/Eif3m/Rpl19
Greenyellow-Turquoise	Greenyellow-Turquoise	GO:0051204	protein insertion into mitochondrial membrane	14/4098	21/14958	0.000197684	0.000197684	0.0395298	30056/223696/68115/68653/53333/30055/67184/67067/170770/30059/15519/12028/231430/56322	14	Timm9/Tomm22/Maip1/Samm50/Tomm40/Timm13/Ndufa13/Romo1/Bbc3/Timm10/Hsp90aa1/Bax/Cox18/Timm22
Greenyellow-Turquoise	Greenyellow-Turquoise	GO:0010499	proteasomal ubiquitin-independent protein catabolic process	13/4098	19/14958	0.000228336	0.000228336	0.0441863	26444/26440/26441/26445/16912/19172/19171/19166/16913/19173/26446/19177/19175	13	Psma7/Psma1/Psma4/Psmb2/Psmb9/Psmb4/Psmb10/Psma2/Psmb8/Psmb5/Psmb3/Psmb7/Psmb6
Greenyellow-Turquoise	Greenyellow-Turquoise	GO:0046185	aldehyde catabolic process	10/4098	13/14958	0.000287504	0.000287504	0.0535422	58810/11532/56695/68977/268782/109801/13885/57320/14651/57028	10	Akr1a1/Adh5/Pnkd/Haghl/Agxt2/Glo1/Esd/Park7/Hagh/Pdxp
Greenyellow-Turquoise	Greenyellow-Turquoise	GO:0008033	tRNA processing	48/4098	112/14958	0.000294534	0.000294534	0.0535422	208366/15108/71989/320816/67674/102614/67106/28088/66192/69372/66965/72341/211064/433813/67724/227522/68045/66966/69786/72181/66637/66369/329504/74097/227682/67005/72085/212528/69934/54364/72133/70153/68730/30947/68736/66246/75284/71916/60507/233189/69955/107328/209584/67676/224907/57773/66078/56361	48	Rpp40/Hsd17b10/Rpusd4/Ankrd16/Trmt112/Rpp25/Zbtb8os/Rtcb/Lage3/Mocs3/Ctu2/Elp6/Alkbh1/Pusl1/Pop1/Rpp38/Rtraf/Trit1/Tprkb/Nsun4/Tsen15/Dus2/Lcmt2/Pop7/Trub2/Polr3k/Osgepl1/Trmt1/Trmt10b/Rpp30/Trub1/2210016F16Rik/Dus1l/Adat1/Tyw5/Osgep/Bcdin3d/Dus4l/Qtrt1/Ctu1/Fars2/Trpt1/Tyw3/Rpp21/Dus3l/Wdr4/Tsen34/Pus1
Greenyellow-Turquoise	Greenyellow-Turquoise	GO:0006414	translational elongation	23/4098	44/14958	0.00040606	0.00040606	0.071645	80283/67186/56040/55949/211064/66399/67228/66244/233870/66656/71787/27058/69163/13631/14694/208691/116905/276770/192170/65967/13629/67160/214580	23	Abtb1/Rplp2/Rplp1/Eef1b2/Alkbh1/Tsfm/Dph7/Nemf/Tufm/Eef1d/Trnau1ap/Srp9/Mrpl44/Eef2k/Rack1/Eif5a2/Dph1/Eif5a/Eif4a3/Eefsec/Eef2/Eef1g/Pstk
Greenyellow-Turquoise	Greenyellow-Turquoise	GO:0034614	cellular response to reactive oxygen species	54/4098	132/14958	0.000519565	0.000519565	0.0890527	17390/17395/18391/68992/22166/54683/26415/20779/21672/12928/64242/16476/52231/213990/15499/11852/12927/20657/68015/93692/13804/22671/22040/13857/11757/78688/18127/11792/14297/13361/171469/11651/14694/67067/57320/246196/12631/20655/26417/105675/23939/17969/66680/22030/68943/18604/22059/69754/17527/19697/13078/22658/20656/11991	54	Mmp2/Mmp9/Sigmar1/Zfp580/Txn1/Prdx5/Mapk13/Src/Prdx2/Crk/Ngb/Jun/Ankzf1/Agap3/Hsf1/Rhob/Bcar1/Sod3/Trap1/Glrx/Endog/Rnf112/Trex1/Epor/Prdx3/Nol3/Nos3/Apex1/Fxn/Dhfr/Gpr37l1/Akt1/Rack1/Romo1/Park7/Zfp277/Cfl1/Sod1/Mapk3/Ppif/Mapk7/Ncf1/Oser1/Traf2/Pink1/Pdk2/Trp53/Fbxo7/Mpv17/Rela/Cyp1b1/Pcgf2/Sod2/Hnrnpd
Greenyellow-Turquoise	Greenyellow-Turquoise	GO:0010257	NADH dehydrogenase complex assembly	23/4098	45/14958	0.000616843	0.000616843	0.098726	69487/69875/66271/66046/73694/66826/66377/595136/69089/229211/76826/67130/68197/67184/66349/75597/66706/68375/75406/407785/70316/66821/235169	23	Ndufaf5/Ndufa11/Tmem126a/Ndufb5/Ndufaf7/Taz/Ndufc1/Ndufs5/Oxa1l/Acad9/Nubpl/Ndufa6/Ndufc2/Ndufa13/Dmac2/Ndufaf2/Ndufaf3/Ndufa8/Ndufs7/Ndufs6/Ndufab1/Bcs1l/Foxred1
Greenyellow-Turquoise	Greenyellow-Turquoise	GO:0032981	mitochondrial respiratory chain complex I assembly	23/4098	45/14958	0.000616843	0.000616843	0.098726	69487/69875/66271/66046/73694/66826/66377/595136/69089/229211/76826/67130/68197/67184/66349/75597/66706/68375/75406/407785/70316/66821/235169	23	Ndufaf5/Ndufa11/Tmem126a/Ndufb5/Ndufaf7/Taz/Ndufc1/Ndufs5/Oxa1l/Acad9/Nubpl/Ndufa6/Ndufc2/Ndufa13/Dmac2/Ndufaf2/Ndufaf3/Ndufa8/Ndufs7/Ndufs6/Ndufab1/Bcs1l/Foxred1
Greenyellow-Turquoise	Greenyellow-Turquoise	GO:1903319	positive regulation of protein maturation	15/4098	25/14958	0.000625374	0.000625374	0.098726	58992/50765/20779/70300/20677/17387/76867/21854/21922/215095/67759/30060/56505/14792/624219	15	F12/Tfr2/Src/Fuz/Sox4/Mmp14/Rhbdd1/Timm17a/Clec3b/Astl/Plgrkt/Meltf/Ruvbl1/Lpcat3/Angptl8
Purple	Purple	GO:0007272	ensheathment of neurons	17/270	146/14958	1.14661e-09	1.14661e-09	1.70905e-06	338521/83964/50913/18417/76960/18823/17136/17988/17196/66190/225908/17153/103743/21367/11305/20665/12527	17	Fa2h/Jam3/Olig2/Cldn11/Bcas1/Plp1/Mag/Ndrg1/Mbp/Acer3/Myrf/Mal/Tmem98/Cntn2/Abca2/Sox10/Cd9
Purple	Purple	GO:0008366	axon ensheathment	17/270	146/14958	1.14661e-09	1.14661e-09	1.70905e-06	338521/83964/50913/18417/76960/18823/17136/17988/17196/66190/225908/17153/103743/21367/11305/20665/12527	17	Fa2h/Jam3/Olig2/Cldn11/Bcas1/Plp1/Mag/Ndrg1/Mbp/Acer3/Myrf/Mal/Tmem98/Cntn2/Abca2/Sox10/Cd9
Purple	Purple	GO:0042552	myelination	16/270	143/14958	6.41507e-09	6.41507e-09	6.37455e-06	338521/83964/50913/76960/18823/17136/17988/17196/66190/225908/17153/103743/21367/11305/20665/12527	16	Fa2h/Jam3/Olig2/Bcas1/Plp1/Mag/Ndrg1/Mbp/Acer3/Myrf/Mal/Tmem98/Cntn2/Abca2/Sox10/Cd9
Purple	Purple	GO:0048709	oligodendrocyte differentiation	14/270	110/14958	1.08958e-08	1.08958e-08	8.12021e-06	338521/50913/18606/18823/17136/226115/225908/12799/103743/21367/76441/11305/20665/11484	14	Fa2h/Olig2/Enpp2/Plp1/Mag/Opalin/Myrf/Cnp/Tmem98/Cntn2/Daam2/Abca2/Sox10/Aspa
Purple	Purple	GO:0022010	central nervous system myelination	7/270	24/14958	1.53763e-07	1.53763e-07	7.63957e-05	338521/18823/17136/225908/21367/11305/20665	7	Fa2h/Plp1/Mag/Myrf/Cntn2/Abca2/Sox10
Purple	Purple	GO:0032291	axon ensheathment in central nervous system	7/270	24/14958	1.53763e-07	1.53763e-07	7.63957e-05	338521/18823/17136/225908/21367/11305/20665	7	Fa2h/Plp1/Mag/Myrf/Cntn2/Abca2/Sox10
Purple	Purple	GO:0042063	gliogenesis	20/270	325/14958	1.90357e-06	1.90357e-06	0.000810663	338521/76893/50913/18606/18823/17136/226115/17988/225908/12799/118454/11848/103743/21367/76441/121021/11305/20665/12527/11484	20	Fa2h/Cers2/Olig2/Enpp2/Plp1/Mag/Opalin/Ndrg1/Myrf/Cnp/Gjc2/Rhoa/Tmem98/Cntn2/Daam2/Cspg4/Abca2/Sox10/Cd9/Aspa
Purple	Purple	GO:0010001	glial cell differentiation	16/270	242/14958	8.47633e-06	8.47633e-06	0.00315855	338521/50913/18606/18823/17136/226115/17988/225908/12799/11848/103743/21367/76441/11305/20665/11484	16	Fa2h/Olig2/Enpp2/Plp1/Mag/Opalin/Ndrg1/Myrf/Cnp/Rhoa/Tmem98/Cntn2/Daam2/Abca2/Sox10/Aspa
Purple	Purple	GO:0014003	oligodendrocyte development	7/270	43/14958	1.06781e-05	1.06781e-05	0.0035369	338521/18823/17136/225908/21367/11305/20665	7	Fa2h/Plp1/Mag/Myrf/Cntn2/Abca2/Sox10
Purple	Purple	GO:0010721	negative regulation of cell development	12/270	191/14958	0.000185257	0.000185257	0.0509987	381759/76893/20378/17136/18159/21873/50915/20348/103743/76441/20665/19227	12	Wee2/Cers2/Frzb/Mag/Nppc/Tjp2/Grb14/Sema3c/Tmem98/Daam2/Sox10/Pthlh
Purple	Purple	GO:0045685	regulation of glial cell differentiation	8/270	89/14958	0.000202926	0.000202926	0.0509987	50913/18606/17136/226115/103743/21367/76441/11484	8	Olig2/Enpp2/Mag/Opalin/Tmem98/Cntn2/Daam2/Aspa
Purple	Purple	GO:0046485	ether lipid metabolic process	4/270	17/14958	0.000205291	0.000205291	0.0509987	27226/319660/18783/212862	4	Pla2g7/Agmo/Pla2g4a/Chpt1
Purple	Purple	GO:0014013	regulation of gliogenesis	9/270	116/14958	0.000252169	0.000252169	0.0578253	76893/50913/18606/17136/118454/103743/76441/20665/11484	9	Cers2/Olig2/Enpp2/Mag/Gjc2/Tmem98/Daam2/Sox10/Aspa
Purple	Purple	GO:0048713	regulation of oligodendrocyte differentiation	6/270	51/14958	0.000298113	0.000298113	0.0634779	50913/18606/226115/103743/76441/11484	6	Olig2/Enpp2/Opalin/Tmem98/Daam2/Aspa
Purple	Purple	GO:0006662	glycerol ether metabolic process	4/270	19/14958	0.000324955	0.000324955	0.0645805	27226/319660/18783/212862	4	Pla2g7/Agmo/Pla2g4a/Chpt1
Purple-Blue-Brown	Purple-Blue-Brown	GO:0051056	regulation of small GTPase mediated signal transduction	162/6635	260/14958	3.34317e-09	3.34317e-09	1.89364e-05	114713/207212/59079/236920/320484/232227/19159/230098/21844/24063/50768/18128/216805/11352/268970/12825/320404/12053/231532/545156/233046/77446/26921/228355/107746/12558/71544/227801/74055/224014/14163/11350/59046/11517/213522/74002/227326/215632/94176/227743/230972/109294/12977/17925/235041/12402/14064/66863/13860/215821/380698/75415/14165/71709/105841/69601/14065/30938/212307/13844/243621/68178…	162	Rasa2/Arhgef17/Erbin/Stard8/Rasal3/Iqsec1/Cyth3/Arhgef39/Tiam1/Spry1/Dlc1/Notch1/Flcn/Abl2/Arhgap28/Col3a1/Itpkb/Bcl6/Arhgap24/Kalrn/Rasgrp4/Heg1/Map4k4/Madd/Rapgef1/Cdh2/Arhgap42/Dennd1a/Plce1/Fgd4/Fgd1/Abl1/Arpp19/Adcyap1r1/Plekhg6/Psd2/Gpr55/Psd4/Dock2/Mapkap1/Arhgef16/Prex2/Csf1/Myo9b/Kank2/Cbl/F2rl2/Lztr1/Eps8/Arfgef3/Obscn/Arhgap12/Fgf10/Syde1/Dennd3/Dab2ip/F2rl3/Fgd3/Mapre2/Ephb2/Iqsec3/Cg…
Purple-Blue-Brown	Purple-Blue-Brown	GO:0007409	axonogenesis	263/6635	459/14958	1.08063e-08	1.08063e-08	3.06046e-05	229715/243967/23945/338362/16971/114873/13508/14472/21844/20466/71955/11924/13837/330938/18131/16574/11538/16001/65254/18128/19274/12569/269116/12912/245450/13138/18846/58916/17181/12661/74734/16897/545156/11658/13176/107449/59058/18750/18992/12558/22339/54652/21907/16392/99412/26456/12425/16572/12168/73191/268721/218877/18261/19713/21960/53870/22772/69597/228357/210108/18080/74132/20320/13131/80…	263	Amigo1/Ntn5/Mgll/Ust/Lrp1/Dscaml1/Dscam/Gbx2/Tiam1/Sin3a/Ist1/Neurog2/Epha3/Dixdc1/Notch3/Kif5c/Adnp/Igf1r/Dpysl5/Notch1/Ptprm/Cdk5r1/Nfasc/Creb1/Slitrk2/Dag1/Plxna3/Myot/Matn2/Chl1/Rhoh/Llgl1/Kalrn/Alcam/Dcc/Unc5b/Bhlhe22/Prkca/Pou3f2/Cdh2/Vegfa/Cacna1f/Nr2e1/Isl1/Golga2/Sema4g/Cckar/Kif5a/Bmpr2/Fezf1/Zswim8/Sema3g/Ocm/Ret/Tnr/Cntn6/Zic2/Afg3l2/Lrp4/D130043K22Rik/Nin/Rnf6/Nptn/Dab1/Ntng1/Abl1/Nt…
Purple-Blue-Brown	Purple-Blue-Brown	GO:0061564	axon development	281/6635	498/14958	2.57702e-08	2.57702e-08	4.86559e-05	229715/243967/23945/338362/16971/114873/13508/14472/21844/20466/76893/71955/11924/13837/330938/69807/18131/16574/11538/16001/65254/18128/269473/19274/12569/269116/12912/245450/13138/18846/226841/58916/17181/12661/74734/16897/545156/11658/13176/107449/59058/18750/18992/12558/22339/70747/54652/21907/19268/16392/99412/26456/12425/16572/12168/73191/268721/218877/18261/19713/21960/53870/18823/22772/69…	281	Amigo1/Ntn5/Mgll/Ust/Lrp1/Dscaml1/Dscam/Gbx2/Tiam1/Sin3a/Cers2/Ist1/Neurog2/Epha3/Dixdc1/Trim32/Notch3/Kif5c/Adnp/Igf1r/Dpysl5/Notch1/Lrig2/Ptprm/Cdk5r1/Nfasc/Creb1/Slitrk2/Dag1/Plxna3/Vash2/Myot/Matn2/Chl1/Rhoh/Llgl1/Kalrn/Alcam/Dcc/Unc5b/Bhlhe22/Prkca/Pou3f2/Cdh2/Vegfa/Tspan2/Cacna1f/Nr2e1/Ptprf/Isl1/Golga2/Sema4g/Cckar/Kif5a/Bmpr2/Fezf1/Zswim8/Sema3g/Ocm/Ret/Tnr/Cntn6/Plp1/Zic2/Afg3l2/Lrp4/D13…
Purple-Blue-Brown	Purple-Blue-Brown	GO:0007264	small GTPase mediated signal transduction	241/6635	421/14958	4.95908e-08	4.95908e-08	7.02232e-05	114713/207212/59079/56044/236920/320484/232227/19159/104215/230098/21844/238130/24063/50768/18128/216805/66922/11352/268970/223864/12825/74734/320404/80837/12053/231532/545156/233046/77446/11554/26921/216724/228355/107746/12558/20166/16211/71544/140580/57874/227801/74055/224014/117600/13131/14163/11350/59046/11517/213522/74002/227326/215632/94176/18802/227743/98710/18613/230972/109294/53378/16706…	241	Rasa2/Arhgef17/Erbin/Rala/Stard8/Rasal3/Iqsec1/Cyth3/Rhoq/Arhgef39/Tiam1/Dock4/Spry1/Dlc1/Notch1/Flcn/Rras2/Abl2/Arhgap28/Rapgef3/Col3a1/Rhoh/Itpkb/Rhoj/Bcl6/Arhgap24/Kalrn/Rasgrp4/Heg1/Adrb1/Map4k4/Rufy1/Madd/Rapgef1/Cdh2/Rtkn/Kpnb1/Arhgap42/Elmo1/Hacd3/Dennd1a/Plce1/Fgd4/Srgap1/Dab1/Fgd1/Abl1/Arpp19/Adcyap1r1/Plekhg6/Psd2/Gpr55/Psd4/Dock2/Plcd4/Mapkap1/Rabif/Pecam1/Arhgef16/Prex2/Sdcbp/Ksr1/Csf…
Purple-Blue-Brown	Purple-Blue-Brown	GO:0007265	Ras protein signal transduction	196/6635	336/14958	1.3714e-07	1.3714e-07	0.000155358	114713/207212/59079/56044/236920/320484/232227/19159/230098/21844/24063/50768/18128/216805/66922/11352/223864/12825/74734/320404/80837/12053/231532/545156/233046/77446/11554/26921/228355/107746/12558/20166/16211/71544/140580/57874/227801/74055/224014/117600/14163/11350/59046/213522/74002/227326/215632/94176/227743/18613/230972/109294/53378/16706/12977/17925/235041/12402/14064/74012/66863/232441/1…	196	Rasa2/Arhgef17/Erbin/Rala/Stard8/Rasal3/Iqsec1/Cyth3/Arhgef39/Tiam1/Spry1/Dlc1/Notch1/Flcn/Rras2/Abl2/Rapgef3/Col3a1/Rhoh/Itpkb/Rhoj/Bcl6/Arhgap24/Kalrn/Rasgrp4/Heg1/Adrb1/Map4k4/Madd/Rapgef1/Cdh2/Rtkn/Kpnb1/Arhgap42/Elmo1/Hacd3/Dennd1a/Plce1/Fgd4/Srgap1/Fgd1/Abl1/Arpp19/Plekhg6/Psd2/Gpr55/Psd4/Dock2/Mapkap1/Pecam1/Arhgef16/Prex2/Sdcbp/Ksr1/Csf1/Myo9b/Kank2/Cbl/F2rl2/Rap2b/Lztr1/Rerg/Eps8/Arfgef3…
Purple-Blue-Brown	Purple-Blue-Brown	GO:0030198	extracellular matrix organization	168/6635	286/14958	5.70928e-07	5.70928e-07	0.000461979	373864/72043/77739/17880/16948/170721/237360/18128/20724/11977/224697/12832/11352/12839/13138/545291/12825/102693/22346/102058/17391/54156/21907/239337/12845/380664/76707/53867/12814/14580/21960/108075/17392/241327/58994/80883/56373/319742/20319/11350/271127/321007/20682/207596/104799/56348/64074/104009/15530/240322/17394/12843/226519/107581/14042/19645/17386/108153/18826/69538/381489/21938/67896…	168	Col27a1/Sulf2/Adamtsl1/Myh11/Lox/Papln/Adamts14/Notch1/Serpinb5/Atp7a/Adamts10/Col5a2/Abl2/Col9a1/Dag1/Hpse2/Col3a1/Phldb1/Vhl/Exoc8/Mmp24/Egfl6/Nr2e1/Adamts12/Comp/Lemd3/Clasp1/Col5a3/Col11a1/Gfap/Tnr/Ltbp4/Mmp3/Olfml2a/Smpd3/Ntng1/Cpb2/Mpzl3/Sfrp2/Abl1/Adamts16/Serac1/Sox9/Thsd4/Vipas39/Hsd17b12/Smoc2/Qsox1/Hspg2/Adamts19/Mmp8/Col1a2/Lamc1/Col16a1/Ext1/Rb1/Mmp13/Adamts7/Lcp1/Antxr1/Rxfp1/Tnfrsf…
Purple-Blue-Brown	Purple-Blue-Brown	GO:0043062	extracellular structure organization	168/6635	286/14958	5.70928e-07	5.70928e-07	0.000461979	373864/72043/77739/17880/16948/170721/237360/18128/20724/11977/224697/12832/11352/12839/13138/545291/12825/102693/22346/102058/17391/54156/21907/239337/12845/380664/76707/53867/12814/14580/21960/108075/17392/241327/58994/80883/56373/319742/20319/11350/271127/321007/20682/207596/104799/56348/64074/104009/15530/240322/17394/12843/226519/107581/14042/19645/17386/108153/18826/69538/381489/21938/67896…	168	Col27a1/Sulf2/Adamtsl1/Myh11/Lox/Papln/Adamts14/Notch1/Serpinb5/Atp7a/Adamts10/Col5a2/Abl2/Col9a1/Dag1/Hpse2/Col3a1/Phldb1/Vhl/Exoc8/Mmp24/Egfl6/Nr2e1/Adamts12/Comp/Lemd3/Clasp1/Col5a3/Col11a1/Gfap/Tnr/Ltbp4/Mmp3/Olfml2a/Smpd3/Ntng1/Cpb2/Mpzl3/Sfrp2/Abl1/Adamts16/Serac1/Sox9/Thsd4/Vipas39/Hsd17b12/Smoc2/Qsox1/Hspg2/Adamts19/Mmp8/Col1a2/Lamc1/Col16a1/Ext1/Rb1/Mmp13/Adamts7/Lcp1/Antxr1/Rxfp1/Tnfrsf…
Purple-Blue-Brown	Purple-Blue-Brown	GO:0045229	external encapsulating structure organization	168/6635	287/14958	7.7772e-07	7.7772e-07	0.00050266	373864/72043/77739/17880/16948/170721/237360/18128/20724/11977/224697/12832/11352/12839/13138/545291/12825/102693/22346/102058/17391/54156/21907/239337/12845/380664/76707/53867/12814/14580/21960/108075/17392/241327/58994/80883/56373/319742/20319/11350/271127/321007/20682/207596/104799/56348/64074/104009/15530/240322/17394/12843/226519/107581/14042/19645/17386/108153/18826/69538/381489/21938/67896…	168	Col27a1/Sulf2/Adamtsl1/Myh11/Lox/Papln/Adamts14/Notch1/Serpinb5/Atp7a/Adamts10/Col5a2/Abl2/Col9a1/Dag1/Hpse2/Col3a1/Phldb1/Vhl/Exoc8/Mmp24/Egfl6/Nr2e1/Adamts12/Comp/Lemd3/Clasp1/Col5a3/Col11a1/Gfap/Tnr/Ltbp4/Mmp3/Olfml2a/Smpd3/Ntng1/Cpb2/Mpzl3/Sfrp2/Abl1/Adamts16/Serac1/Sox9/Thsd4/Vipas39/Hsd17b12/Smoc2/Qsox1/Hspg2/Adamts19/Mmp8/Col1a2/Lamc1/Col16a1/Ext1/Rb1/Mmp13/Adamts7/Lcp1/Antxr1/Rxfp1/Tnfrsf…
Purple-Blue-Brown	Purple-Blue-Brown	GO:0046578	regulation of Ras protein signal transduction	138/6635	229/14958	7.98689e-07	7.98689e-07	0.00050266	114713/207212/59079/236920/320484/232227/19159/230098/21844/24063/50768/18128/216805/11352/12825/320404/12053/231532/545156/233046/77446/26921/228355/107746/12558/71544/227801/74055/224014/14163/11350/59046/213522/74002/227326/215632/94176/227743/230972/109294/12977/17925/235041/12402/14064/66863/13860/215821/380698/14165/71709/105841/69601/14065/30938/212307/13844/243621/19417/263406/94190/18053…	138	Rasa2/Arhgef17/Erbin/Stard8/Rasal3/Iqsec1/Cyth3/Arhgef39/Tiam1/Spry1/Dlc1/Notch1/Flcn/Abl2/Col3a1/Itpkb/Bcl6/Arhgap24/Kalrn/Rasgrp4/Heg1/Map4k4/Madd/Rapgef1/Cdh2/Arhgap42/Dennd1a/Plce1/Fgd4/Fgd1/Abl1/Arpp19/Plekhg6/Psd2/Gpr55/Psd4/Dock2/Mapkap1/Arhgef16/Prex2/Csf1/Myo9b/Kank2/Cbl/F2rl2/Lztr1/Eps8/Arfgef3/Obscn/Fgf10/Syde1/Dennd3/Dab2ip/F2rl3/Fgd3/Mapre2/Ephb2/Iqsec3/Rasgrf1/Plekhg3/Ophn1/Ngfr/Myo…
Purple-Blue-Brown	Purple-Blue-Brown	GO:0072001	renal system development	171/6635	295/14958	1.47236e-06	1.47236e-06	0.000833978	13003/72077/56198/16194/16348/72043/18095/11601/67703/72345/13388/231470/18131/235320/544696/24063/230709/18128/216805/16372/58198/18654/244585/17125/19108/22339/64930/100534287/382985/73692/12267/19713/69232/12765/233651/228357/74055/271127/16568/18541/71461/20682/231214/22601/18514/18027/83557/14048/18004/235041/20423/100503085/12142/14165/381157/14042/18263/75691/12387/22666/20846/71228/11746/…	171	Vcan/Gcnt3/Heyl/Il6ra/Invs/Sulf2/Nkx3-1/Angpt2/Kirrel3/Amer1/Dll1/Fras1/Notch3/Zbtb16/Tbc1d32/Spry1/Zmpste24/Notch1/Flcn/Irx2/Sall1/Pgf/Rpgrip1l/Smad1/Prkx/Vegfa/Tsc1/Dchs2/Rrm2b/Cplane1/C3ar1/Ret/Qrich1/Cxcr2/Dchs1/Lrp4/Plce1/Adamts16/Kif3a/Pcnt/Ptk7/Sox9/Cc2d2a/Yap1/Pbx1/Nfia/Lin28a/Eya1/Nek1/Kank2/Shh/Klhl3/Prdm1/Fgf10/Greb1l/Ext1/Odc1/Anks6/Ctnnb1/Zbtb14/Stat1/Dlg5/Anxa4/Tiparp/Dact2/Tmem67/M…
Purple-Blue-Brown	Purple-Blue-Brown	GO:0001822	kidney development	164/6635	282/14958	1.82411e-06	1.82411e-06	0.000933932	13003/72077/56198/16194/16348/72043/18095/11601/67703/72345/13388/231470/18131/235320/544696/24063/230709/18128/216805/16372/58198/18654/244585/17125/19108/22339/64930/100534287/382985/73692/12267/19713/69232/12765/233651/228357/74055/271127/16568/18541/71461/20682/231214/22601/18514/83557/14048/18004/235041/20423/100503085/12142/14165/381157/14042/18263/75691/12387/22666/71228/11746/99929/240025…	164	Vcan/Gcnt3/Heyl/Il6ra/Invs/Sulf2/Nkx3-1/Angpt2/Kirrel3/Amer1/Dll1/Fras1/Notch3/Zbtb16/Tbc1d32/Spry1/Zmpste24/Notch1/Flcn/Irx2/Sall1/Pgf/Rpgrip1l/Smad1/Prkx/Vegfa/Tsc1/Dchs2/Rrm2b/Cplane1/C3ar1/Ret/Qrich1/Cxcr2/Dchs1/Lrp4/Plce1/Adamts16/Kif3a/Pcnt/Ptk7/Sox9/Cc2d2a/Yap1/Pbx1/Lin28a/Eya1/Nek1/Kank2/Shh/Klhl3/Prdm1/Fgf10/Greb1l/Ext1/Odc1/Anks6/Ctnnb1/Zbtb14/Dlg5/Anxa4/Tiparp/Dact2/Tmem67/Mtss1/Adamts…
Purple-Blue-Brown	Purple-Blue-Brown	GO:0098742	cell-cell adhesion via plasma-membrane adhesion molecules	111/6635	180/14958	1.9786e-06	1.9786e-06	0.000933932	229715/241201/114873/12565/12511/13508/64085/93889/13837/67703/12936/16408/215654/19274/19266/268663/245450/58916/11658/93885/26416/17391/19281/12558/19268/12484/14804/245827/19713/53870/16180/233651/20320/13131/21929/80883/232341/319387/72333/18613/22329/23966/16181/76965/17136/23964/12550/12557/380732/65945/12562/270120/21813/14735/54725/68764/105827/50918/93712/17196/53599/16475/23836/50791/74…	111	Amigo1/Cdh7/Dscaml1/Cdh9/Cd6/Dscam/Clstn2/Pcdhb18/Epha3/Kirrel3/Pcdha4/Itgal/Cdh12/Ptprm/Ptprd/Cdhr2/Slitrk2/Myot/Alcam/Pcdhb14/Mapk14/Mmp24/Ptprt/Cdh2/Ptprf/Cd24a/Grid2/Fat2/Ret/Cntn6/Il1rap/Dchs1/Nptn/Dab1/Tnfaip3/Ntng1/Wnk1/Adgrl3/Palld/Pecam1/Vcam1/Tenm4/Il1rn/Slitrk1/Mag/Tenm2/Cdh1/Cdh17/Milr1/Clstn1/Cdh5/Fat3/Tgfbr2/Gpc4/Cadm1/Cdhr3/Amigo2/Myadm/Pcdhga4/Mbp/Cd164/Ajuba/Cdh20/Magi2/Mdga1/Cel…
Purple-Blue-Brown	Purple-Blue-Brown	GO:0120031	plasma membrane bounded cell projection assembly	269/6635	494/14958	2.95514e-06	2.95514e-06	0.00128758	17973/56044/622408/19335/13589/230872/353047/104215/13730/71137/29819/17700/74682/544696/74362/17909/72722/18761/20460/665113/11977/23854/110082/11352/94187/231532/69329/244585/18708/13196/64009/26942/69707/66629/68050/21809/18720/12775/237625/73692/208727/109065/214552/74055/224014/57776/14163/219103/109242/11350/12224/271127/16568/18541/13852/100039953/74201/72507/231214/22601/16590/110084/1921…	269	Nck1/Rala/Mcidas/Rab23/Mapre1/Crocc/Plekhm1/Rhoq/Emp1/Rfx4/Stau2/Mstn/Wdr35/Tbc1d32/Spag17/Myo10/Fam98a/Prkcq/Stil/Tnik/Atp7a/Def8/Dnah5/Abl2/Zfp423/Arhgap24/Cfap206/Rpgrip1l/Pik3r1/Asap1/Syne1/Spag1/Iqcg/Golph3/Akirin1/Tgfb3/Pip5k1a/Ccr7/Pla2g3/Cplane1/Hdac4/Dnaaf2/Cep164/Plce1/Fgd4/Ttyh1/Fgd1/Cenpj/Kif24/Abl1/Klf5/Adamts16/Kif3a/Pcnt/Stx2/Gfy/Cep97/Dzip1l/Cc2d2a/Yap1/Kit/Dnah1/Flna/Nek1/Bbs1/In…
Purple-Blue-Brown	Purple-Blue-Brown	GO:0007266	Rho protein signal transduction	106/6635	172/14958	3.47904e-06	3.47904e-06	0.00140757	207212/236920/230098/21844/50768/216805/11352/12825/80837/12053/545156/77446/11554/12558/20166/71544/57874/224014/117600/14163/11350/213522/227326/18613/230972/109294/17925/235041/14064/13860/380698/12843/213498/14065/30938/14673/19417/623781/263406/94190/18053/17926/26554/213438/71653/14062/73341/102098/100169/71704/574402/109689/14063/56212/234094/330171/74018/18208/18596/71972/11848/268739/781…	106	Arhgef17/Stard8/Arhgef39/Tiam1/Dlc1/Flcn/Abl2/Col3a1/Rhoj/Bcl6/Kalrn/Heg1/Adrb1/Cdh2/Rtkn/Arhgap42/Hacd3/Fgd4/Srgap1/Fgd1/Abl1/Plekhg6/Gpr55/Pecam1/Arhgef16/Prex2/Myo9b/Kank2/F2rl2/Eps8/Obscn/Col1a2/Arhgef11/F2rl3/Fgd3/Gna12/Rasgrf1/Gm14137/Plekhg3/Ophn1/Ngfr/Myoc/Cul3/P2ry10b/Shtn1/F2r/Arhgef6/Arhgef18/Phactr4/Arhgef3/Gpr17/Arrb1/F2rl1/Rhog/Arhgef10/Kctd10/Als2/Ntn1/Pdgfrb/Dnmbp/Rhoa/Arhgef40/Lp…
Purple-Blue-Brown	Purple-Blue-Brown	GO:0007156	homophilic cell adhesion via plasma membrane adhesion molecules	64/6635	96/14958	8.19378e-06	8.19378e-06	0.00309409	229715/241201/114873/12565/13508/64085/93889/67703/12936/215654/19274/268663/58916/93885/19281/12558/19268/245827/19713/53870/233651/20320/72333/18613/12550/12557/65945/12562/270120/54725/68764/105827/93712/23836/107934/232370/170677/13506/381409/140570/13511/319504/545428/12563/140571/268902/12564/329628/16728/71740/235086/12554/22295/58998/330222/52118/23965/18526/74769/12561/235472/545370/2379…	64	Amigo1/Cdh7/Dscaml1/Cdh9/Dscam/Clstn2/Pcdhb18/Kirrel3/Pcdha4/Cdh12/Ptprm/Cdhr2/Myot/Pcdhb14/Ptprt/Cdh2/Ptprf/Fat2/Ret/Cntn6/Dchs1/Nptn/Palld/Pecam1/Cdh1/Cdh17/Clstn1/Cdh5/Fat3/Cadm1/Cdhr3/Amigo2/Pcdhga4/Cdh20/Celsr3/Clstn3/Cdhr1/Dsc2/Cdh26/Plxnb2/Dsg2/Nrcam/Ccdc141/Cdh6/Plxnb3/Robo2/Cdh8/Fat4/L1cam/Nectin4/Igsf9b/Cdh13/Cdh23/Nectin3/Sdk1/Pvr/Tenm3/Pcdh10/Pik3cb/Cdh4/Prtg/Hmcn1/Sdk2/Celsr1
Purple-Blue-Brown	Purple-Blue-Brown	GO:0030900	forebrain development	199/6635	358/14958	1.03096e-05	1.03096e-05	0.00364975	12010/668158/65960/75420/13162/14472/13649/71137/30841/18994/20466/320165/11924/67703/330938/18131/18012/50768/50913/98660/18128/12569/20460/231380/11977/110082/12912/58198/18846/12825/56847/244585/15242/16560/59058/22778/19130/13380/18992/12558/64930/21907/16392/67203/12425/73191/57752/21960/100182/11682/18080/13131/16568/13796/18541/235626/15182/52028/226407/21386/54713/77053/20423/22062/18183/…	199	B2m/Ccdc85c/Twsg1/Secisbp2/Slc6a3/Gbx2/Egfr/Rfx4/Kdm2b/Pou3f4/Sin3a/Tacc1/Neurog2/Kirrel3/Dixdc1/Notch3/Neurod1/Dlc1/Olig2/Atp1a2/Notch1/Cdk5r1/Stil/Uba6/Atp7a/Dnah5/Creb1/Sall1/Plxna3/Col3a1/Aldh1a3/Rpgrip1l/Hhex/Kif1a/Bhlhe22/Ikzf1/Prox1/Dkk1/Pou3f2/Cdh2/Tsc1/Nr2e1/Isl1/Nde1/Cckar/Fezf1/Tacc2/Tnr/Akna/Alk/Nin/Dab1/Kif3a/Emx1/Pcnt/Setd2/Hdac2/Bbs1/Rab3gap1/Tbx3/Fezf2/Sun1/Shh/Trp73/Nrg3/Trappc9/…
Purple-Blue-Brown	Purple-Blue-Brown	GO:1905114	cell surface receptor signaling pathway involved in cell-cell signaling	263/6635	489/14958	1.31346e-05	1.31346e-05	0.0043763	16348/16971/72043/13649/50873/21844/58231/330938/72345/329252/230824/66072/18128/14773/20378/75826/232560/116838/665113/21372/21752/58198/11352/12234/77578/666048/94187/216856/15242/68031/64009/56332/78560/11554/21405/26416/14366/107746/13380/12558/66042/14811/80288/24088/233328/16392/12876/211383/11438/268860/14805/19043/20668/14362/105787/231637/14804/103583/14812/15171/210274/57265/27041/22835…	263	Invs/Lrp1/Sulf2/Egfr/Prkn/Tiam1/Stk4/Dixdc1/Amer1/Lgr6/Grhl3/Sdhaf2/Notch1/Grk5/Frzb/Senp2/Caprin2/Rims2/Tnik/Tbl1x/Tert/Sall1/Abl2/Btrc/Bcl9/Trabd2b/Zfp423/Nlgn2/Hhex/Rnf146/Syne1/Amotl2/Adgra2/Adrb1/Hnf1a/Mapk14/Fzd4/Rapgef1/Dkk1/Cdh2/Sostdc1/Grin2a/Bcl9l/Tlr2/Lrrk1/Isl1/Cpe/Amer3/Chrna4/Abat/Grik1/Ppm1b/Sox13/Fzd1/Prkaa1/Ssh1/Grid2/Fbxw11/Grin2b/Hcrt/Shank2/Fzd2/G3bp1/Lrp4/Kpna1/Ntsr1/Tnfaip3/…
Purple-Blue-Brown	Purple-Blue-Brown	GO:0198738	cell-cell signaling by wnt	216/6635	394/14958	1.52525e-05	1.52525e-05	0.00457207	16348/16971/72043/13649/50873/21844/58231/330938/72345/329252/230824/66072/18128/14773/20378/75826/232560/665113/21372/21752/58198/11352/12234/77578/666048/15242/68031/56332/78560/21405/26416/14366/107746/13380/12558/66042/80288/24088/233328/16392/12876/211383/19043/20668/14362/105787/103583/57265/27041/228357/16646/21929/232341/20319/11350/14369/13645/71461/20682/218952/74996/15182/22601/13607/2…	216	Invs/Lrp1/Sulf2/Egfr/Prkn/Tiam1/Stk4/Dixdc1/Amer1/Lgr6/Grhl3/Sdhaf2/Notch1/Grk5/Frzb/Senp2/Caprin2/Tnik/Tbl1x/Tert/Sall1/Abl2/Btrc/Bcl9/Trabd2b/Hhex/Rnf146/Amotl2/Adgra2/Hnf1a/Mapk14/Fzd4/Rapgef1/Dkk1/Cdh2/Sostdc1/Bcl9l/Tlr2/Lrrk1/Isl1/Cpe/Amer3/Ppm1b/Sox13/Fzd1/Prkaa1/Fbxw11/Fzd2/G3bp1/Lrp4/Kpna1/Tnfaip3/Wnk1/Sfrp2/Abl1/Fzd7/Egf/Ptk7/Sox9/Fermt2/Usp47/Hdac2/Yap1/Eda/Tle3/Znrf3/Fzd10/Shh/Wls/Fgf1…
Purple-Blue-Brown	Purple-Blue-Brown	GO:0016055	Wnt signaling pathway	215/6635	392/14958	1.53365e-05	1.53365e-05	0.00457207	16348/16971/72043/13649/50873/21844/58231/330938/72345/329252/230824/66072/18128/14773/20378/75826/232560/665113/21372/21752/58198/11352/12234/77578/666048/15242/68031/56332/78560/21405/26416/14366/107746/13380/12558/66042/80288/24088/233328/16392/12876/211383/19043/20668/14362/105787/103583/57265/27041/228357/16646/21929/232341/20319/11350/14369/13645/71461/20682/218952/74996/15182/22601/13607/2…	215	Invs/Lrp1/Sulf2/Egfr/Prkn/Tiam1/Stk4/Dixdc1/Amer1/Lgr6/Grhl3/Sdhaf2/Notch1/Grk5/Frzb/Senp2/Caprin2/Tnik/Tbl1x/Tert/Sall1/Abl2/Btrc/Bcl9/Trabd2b/Hhex/Rnf146/Amotl2/Adgra2/Hnf1a/Mapk14/Fzd4/Rapgef1/Dkk1/Cdh2/Sostdc1/Bcl9l/Tlr2/Lrrk1/Isl1/Cpe/Amer3/Ppm1b/Sox13/Fzd1/Prkaa1/Fbxw11/Fzd2/G3bp1/Lrp4/Kpna1/Tnfaip3/Wnk1/Sfrp2/Abl1/Fzd7/Egf/Ptk7/Sox9/Fermt2/Usp47/Hdac2/Yap1/Eda/Tle3/Znrf3/Fzd10/Shh/Wls/Fgf1…
Purple-Blue-Brown	Purple-Blue-Brown	GO:0048017	inositol lipid-mediated signaling	98/6635	161/14958	1.68429e-05	1.68429e-05	0.00477007	13649/18095/16001/16510/74107/18708/107449/18797/12192/22339/73182/64436/74055/20720/13645/20682/238555/107650/72469/18802/109294/12402/18707/11542/380698/268857/12957/235611/69601/26563/54635/225326/17926/13179/224020/18595/14062/21926/193003/15558/216991/14462/19204/19699/108155/16452/14063/18015/18213/12985/22084/18806/16337/228852/71785/227120/11600/18596/18212/101490/269615/12803/227753/1386…	98	Egfr/Nkx3-1/Igf1r/Kcnh1/Cep55/Pik3r1/Unc5b/Plcb3/Zfp36l1/Vegfa/Pear1/Inpp5e/Plce1/Serpine2/Egf/Sox9/Btn2a2/Pi4kb/Plcd3/Plcd4/Prex2/Cbl/Pik3cd/Adora3/Obscn/Nlrc3/Cryba1/Plxnb1/Dab2ip/Ror1/Pdgfc/Pik3c3/Myoc/Dcn/Pi4ka/Pdgfra/F2r/Tnf/Pirt/Htr2a/Adap2/Gata3/Ptafr/Reln/Ogt/Jak2/F2rl1/Nf1/Ntrk3/Csf3/Tsc2/Pld2/Insr/Ppp1r16b/Pdgfd/Plcl1/Angpt1/Pdgfrb/Ntrk2/Inpp5f/Plch2/Cntf/Gsn/Erbb4/Kdr/Tek/Irs1/Edn1/Prr…
Purple-Blue-Brown	Purple-Blue-Brown	GO:0048015	phosphatidylinositol-mediated signaling	96/6635	158/14958	2.26888e-05	2.26888e-05	0.00611972	13649/18095/16001/16510/74107/18708/107449/18797/12192/22339/73182/64436/74055/20720/13645/20682/238555/107650/72469/18802/109294/12402/18707/11542/380698/268857/12957/235611/69601/26563/54635/225326/17926/13179/224020/18595/14062/21926/193003/15558/14462/19204/19699/108155/16452/14063/18015/18213/12985/22084/18806/16337/228852/71785/227120/11600/18596/18212/101490/269615/12803/227753/13869/16542…	96	Egfr/Nkx3-1/Igf1r/Kcnh1/Cep55/Pik3r1/Unc5b/Plcb3/Zfp36l1/Vegfa/Pear1/Inpp5e/Plce1/Serpine2/Egf/Sox9/Btn2a2/Pi4kb/Plcd3/Plcd4/Prex2/Cbl/Pik3cd/Adora3/Obscn/Nlrc3/Cryba1/Plxnb1/Dab2ip/Ror1/Pdgfc/Pik3c3/Myoc/Dcn/Pi4ka/Pdgfra/F2r/Tnf/Pirt/Htr2a/Gata3/Ptafr/Reln/Ogt/Jak2/F2rl1/Nf1/Ntrk3/Csf3/Tsc2/Pld2/Insr/Ppp1r16b/Pdgfd/Plcl1/Angpt1/Pdgfrb/Ntrk2/Inpp5f/Plch2/Cntf/Gsn/Erbb4/Kdr/Tek/Irs1/Edn1/Prr5/Sema…
Purple-Blue-Brown	Purple-Blue-Brown	GO:0031589	cell-substrate adhesion	186/6635	336/14958	2.74792e-05	2.74792e-05	0.00680936	110829/11990/17289/16971/83964/21844/11601/58231/14729/13837/19261/16408/50768/18606/18128/19944/13138/12825/208777/12053/18708/319480/19108/14366/26921/22339/64930/54156/239337/20194/18720/76707/53867/22319/245827/320910/56838/57776/80883/20440/18792/11350/14369/230379/218952/11502/56348/23828/13607/12361/64074/18613/22329/192176/105352/12977/20410/29875/110616/18167/68813/226519/107581/12491/18…	186	Lims1/Atrn/Mertk/Lrp1/Jam3/Tiam1/Angpt2/Stk4/Gp5/Epha3/Sirpa/Itgal/Dlc1/Enpp2/Notch1/Rpl29/Dag1/Col3a1/Sned1/Bcl6/Pik3r1/Itga11/Prkx/Fzd4/Map4k4/Vegfa/Tsc1/Egfl6/Adamts12/S100a10/Pip5k1a/Clasp1/Col5a3/Vamp3/Fat2/Itgb8/Ccl28/Ttyh1/Ntng1/St6gal1/Plau/Abl1/Fzd7/Acer2/Fermt2/Adam9/Hsd17b12/Bves/Eda/Cask/Smoc2/Pecam1/Vcam1/Flna/Dusp22/Csf1/Sorbs3/Iqgap1/Atxn3/Npy2r/Dock5/Lamc1/Col16a1/Cd36/Serpine1/Pr…
Purple-Blue-Brown	Purple-Blue-Brown	GO:0001655	urogenital system development	184/6635	332/14958	2.765e-05	2.765e-05	0.00680936	20850/13003/72077/56198/16194/16348/72043/18095/11601/67703/11835/72345/13388/231470/18131/235320/544696/24063/16001/230709/18128/216805/20724/16372/58198/18654/244585/17125/19108/22339/64930/100534287/382985/73692/12267/19713/69232/12765/233651/228357/74055/271127/16568/18541/71461/20682/231214/22601/18514/18027/13075/83557/14048/20181/18004/21923/235041/12576/20423/100503085/12142/14165/381157/…	184	Stat5a/Vcan/Gcnt3/Heyl/Il6ra/Invs/Sulf2/Nkx3-1/Angpt2/Kirrel3/Ar/Amer1/Dll1/Fras1/Notch3/Zbtb16/Tbc1d32/Spry1/Igf1r/Zmpste24/Notch1/Flcn/Serpinb5/Irx2/Sall1/Pgf/Rpgrip1l/Smad1/Prkx/Vegfa/Tsc1/Dchs2/Rrm2b/Cplane1/C3ar1/Ret/Qrich1/Cxcr2/Dchs1/Lrp4/Plce1/Adamts16/Kif3a/Pcnt/Ptk7/Sox9/Cc2d2a/Yap1/Pbx1/Nfia/Cyp19a1/Lin28a/Eya1/Rxra/Nek1/Tnc/Kank2/Cdkn1b/Shh/Klhl3/Prdm1/Fgf10/Greb1l/Ext1/Odc1/Anks6/Ctn…
Purple-Blue-Brown	Purple-Blue-Brown	GO:0034329	cell junction assembly	212/6635	389/14958	3.00726e-05	3.00726e-05	0.0070974	229715/110829/14401/241201/16971/12565/13823/83964/64085/29819/13837/67703/252973/67451/11538/50768/18606/215654/16979/269116/16150/216805/18417/19266/269788/245450/228942/320747/109333/216856/18708/18430/77446/26921/246316/58220/107746/18750/13380/12558/22339/64930/24088/20194/18720/76707/14362/14804/17913/210274/242384/16180/233651/228357/17920/20320/11350/319387/218952/12385/12340/18613/20450/…	212	Amigo1/Lims1/Gabrb2/Cdh7/Lrp1/Cdh9/Epb41l3/Jam3/Clstn2/Stau2/Epha3/Kirrel3/Grhl2/Pkp2/Adnp/Dlc1/Enpp2/Cdh12/Lrrn1/Nfasc/Ikbkb/Flcn/Cldn11/Ptprd/Lhfpl4/Slitrk2/Cbln4/Lingo4/Pkn2/Nlgn2/Pik3r1/Oxtr/Heg1/Map4k4/Lgi2/Pard6b/Rapgef1/Prkca/Dkk1/Cdh2/Vegfa/Tsc1/Tlr2/S100a10/Pip5k1a/Clasp1/Fzd1/Grid2/Myo1c/Shank2/Lingo2/Il1rap/Dchs1/Lrp4/Myo6/Nptn/Abl1/Adgrl3/Fermt2/Ctnna1/Capza1/Pecam1/St8sia2/Dusp22/Sdc…
Purple-Blue-Brown	Purple-Blue-Brown	GO:0001654	eye development	201/6635	367/14958	3.2212e-05	3.2212e-05	0.00729823	232156/65960/105278/17289/18759/13162/13508/17536/13649/18771/29819/30841/231051/252973/13388/230824/18012/544696/24063/19274/108841/12958/12832/80837/56847/244585/59058/22778/22346/14366/19130/50524/214058/22339/26401/54652/21907/19892/12288/12168/12790/15312/224273/22158/18541/20682/329581/15182/225600/231214/53404/18514/20181/22326/12266/226407/17116/16886/12576/20423/387609/15257/14616/12142/…	201	Slc4a5/Twsg1/Cdk20/Mertk/Prkci/Slc6a3/Dscam/Meis2/Egfr/Pknox1/Stau2/Kdm2b/Kmt2c/Grhl2/Dll1/Grhl3/Neurod1/Tbc1d32/Spry1/Ptprm/Rdh13/Cryba2/Col5a2/Rhoj/Aldh1a3/Rpgrip1l/Bhlhe22/Ikzf1/Vhl/Fzd4/Prox1/Sall2/Megf11/Vegfa/Map3k1/Cacna1f/Nr2e1/Rpe65/Cacna1c/Bmpr2/Cnga3/Hmgn1/Crybg3/Tulp3/Pcnt/Sox9/Birc7/Hdac2/Pde6a/Cc2d2a/Atoh7/Pbx1/Rxra/Vax1/C3/Rab3gap1/Mab21l1/Limk2/Cdkn1b/Shh/Zhx2/Hipk1/Gja8/Prdm1/Fgf…
Purple-Blue-Brown	Purple-Blue-Brown	GO:0009791	post-embryonic development	71/6635	112/14958	3.65887e-05	3.65887e-05	0.007971	192195/58250/16348/13508/11352/77446/22339/13386/20437/12627/20679/15312/20363/11350/17850/13796/67163/16332/22062/56717/17921/12142/74244/22284/19164/58208/70430/17906/140489/28146/230676/99929/18159/16869/21812/24013/14462/227331/16452/14367/338467/71602/75605/12043/11428/14255/11622/12125/11364/54711/16542/170788/17126/14183/20541/17932/20348/30957/114142/14385/16600/214133/11481/22295/14254/2…	71	Ash1l/Chst11/Invs/Dscam/Abl2/Heg1/Vegfa/Dlk1/Siah1a/Cfc1/Sox6/Hmgn1/Selenop/Abl1/Mmut/Emx1/Ccdc47/Inppl1/Trp73/Mtor/Myo7a/Prdm1/Atg7/Usp9x/Psen1/Bcl11b/Tbce/Myl2/Bhlhe23/Serp1/Szt2/Tiparp/Nppc/Lhx1/Tgfbr1/Grk1/Gata3/Gigyf2/Jak2/Fzd5/Morc3/Myo1e/Kdm5b/Bcl2/Aco1/Flt3/Ahr/Bcl2l11/Acadm/Plagl2/Kdr/Crb1/Smad2/Fgfr2/Slc8a1/Myt1/Sema3c/Mapk8ip3/Foxp2/Slc37a4/Klf4/Tet2/Acvr2b/Cdh23/Flt1/Csrnp1/Sgpl1/Arid…
Purple-Blue-Brown	Purple-Blue-Brown	GO:0048880	sensory system development	203/6635	372/14958	3.95893e-05	3.95893e-05	0.00806025	232156/65960/105278/17289/18759/13162/13508/17536/13649/18771/29819/30841/231051/252973/13388/230824/18012/544696/24063/19274/108841/12958/12832/80837/56847/244585/59058/22778/22346/14366/19130/50524/214058/22339/26401/54652/21907/16392/19892/12288/12168/12790/15312/224273/22158/18541/20682/329581/15182/225600/231214/53404/18514/20181/22326/12266/226407/17116/16886/12576/20423/387609/15257/14616/…	203	Slc4a5/Twsg1/Cdk20/Mertk/Prkci/Slc6a3/Dscam/Meis2/Egfr/Pknox1/Stau2/Kdm2b/Kmt2c/Grhl2/Dll1/Grhl3/Neurod1/Tbc1d32/Spry1/Ptprm/Rdh13/Cryba2/Col5a2/Rhoj/Aldh1a3/Rpgrip1l/Bhlhe22/Ikzf1/Vhl/Fzd4/Prox1/Sall2/Megf11/Vegfa/Map3k1/Cacna1f/Nr2e1/Isl1/Rpe65/Cacna1c/Bmpr2/Cnga3/Hmgn1/Crybg3/Tulp3/Pcnt/Sox9/Birc7/Hdac2/Pde6a/Cc2d2a/Atoh7/Pbx1/Rxra/Vax1/C3/Rab3gap1/Mab21l1/Limk2/Cdkn1b/Shh/Zhx2/Hipk1/Gja8/Prdm…
Purple-Blue-Brown	Purple-Blue-Brown	GO:0150063	visual system development	202/6635	370/14958	3.98444e-05	3.98444e-05	0.00806025	232156/65960/105278/17289/18759/13162/13508/17536/13649/18771/29819/30841/231051/252973/13388/230824/18012/544696/24063/19274/108841/12958/12832/80837/56847/244585/59058/22778/22346/14366/19130/50524/214058/22339/26401/54652/21907/19892/12288/12168/12790/15312/224273/22158/18541/20682/329581/15182/225600/231214/53404/18514/20181/22326/12266/226407/17116/16886/12576/20423/387609/15257/14616/12142/…	202	Slc4a5/Twsg1/Cdk20/Mertk/Prkci/Slc6a3/Dscam/Meis2/Egfr/Pknox1/Stau2/Kdm2b/Kmt2c/Grhl2/Dll1/Grhl3/Neurod1/Tbc1d32/Spry1/Ptprm/Rdh13/Cryba2/Col5a2/Rhoj/Aldh1a3/Rpgrip1l/Bhlhe22/Ikzf1/Vhl/Fzd4/Prox1/Sall2/Megf11/Vegfa/Map3k1/Cacna1f/Nr2e1/Rpe65/Cacna1c/Bmpr2/Cnga3/Hmgn1/Crybg3/Tulp3/Pcnt/Sox9/Birc7/Hdac2/Pde6a/Cc2d2a/Atoh7/Pbx1/Rxra/Vax1/C3/Rab3gap1/Mab21l1/Limk2/Cdkn1b/Shh/Zhx2/Hipk1/Gja8/Prdm1/Fgf…
Purple-Blue-Brown	Purple-Blue-Brown	GO:0007411	axon guidance	134/6635	234/14958	4.35049e-05	4.35049e-05	0.00842475	243967/16971/114873/13508/14472/11924/13837/18131/16574/65254/18128/19274/12569/269116/13138/18846/58916/17181/12661/74734/11658/13176/107449/22339/16392/26456/16572/12168/73191/268721/218877/18261/53870/22772/20320/18209/18844/22326/54713/20423/93691/23964/58208/269878/231044/14042/235611/20562/75847/238057/13844/18424/18007/70433/13636/18053/11603/20356/20563/21375/16869/14462/212168/19699/2289…	134	Ntn5/Lrp1/Dscaml1/Dscam/Gbx2/Neurog2/Epha3/Notch3/Kif5c/Dpysl5/Notch1/Ptprm/Cdk5r1/Nfasc/Dag1/Plxna3/Myot/Matn2/Chl1/Rhoh/Alcam/Dcc/Unc5b/Vegfa/Isl1/Sema4g/Kif5a/Bmpr2/Fezf1/Zswim8/Sema3g/Ocm/Cntn6/Zic2/Nptn/Ntn3/Plxna1/Vax1/Fezf2/Shh/Klf7/Tenm2/Bcl11b/Megf8/Gbx1/Ext1/Plxnb1/Slit1/Crppa/Gdf7/Ephb2/Otx2/Neo1/Draxin/Efna1/Ngfr/Agrn/Sema5a/Slit2/Tbr1/Lhx1/Gata3/Zswim4/Reln/Ythdf1/Rhog/Igfals/Nr4a3/S…
Purple-Blue-Brown	Purple-Blue-Brown	GO:0043506	regulation of JUN kinase activity	55/6635	83/14958	4.52145e-05	4.52145e-05	0.00842475	63953/21844/21934/19246/65964/665113/15259/26412/19766/70097/14366/13380/14870/26401/78943/12775/224014/20319/93897/16181/192656/338372/22062/71751/20963/15502/69601/13544/21926/99470/18479/117149/14367/16179/14388/20377/16543/108909/22422/330177/26407/81897/22034/24136/54612/13614/30957/319955/54324/26408/26390/93840/26382/26564/13132	55	Dusp10/Tiam1/Tnfrsf11a/Ptpn1/Map3k20/Tnik/Hipk3/Map4k2/Ripk1/Sash1/Fzd4/Dkk1/Gstp1/Map3k1/Ern1/Ccr7/Fgd4/Sfrp2/Fzd10/Il1rn/Ripk2/Map3k9/Trp73/Map3k13/Syk/Dnaja1/Dab2ip/Dvl3/Tnf/Magi3/Pak1/Tirap/Fzd5/Irak1/Gab1/Sfrp1/Mdfic/Aida/Wnt7b/Taok3/Map3k4/Tlr9/Traf6/Zeb2/Sfrp5/Edn1/Mapk8ip3/Ercc6/Arhgef5/Map3k5/Mapkbp1/Vangl2/Fgd2/Ror2/Dab2
Purple-Blue-Brown	Purple-Blue-Brown	GO:0014066	regulation of phosphatidylinositol 3-kinase signaling	61/6635	94/14958	4.61084e-05	4.61084e-05	0.00842475	13649/18095/16001/74107/107449/22339/64436/20720/13645/20682/238555/12402/11542/380698/268857/12957/235611/69601/26563/54635/17926/13179/14062/21926/19699/16452/14063/18213/12985/22084/18806/16337/228852/71785/11600/18596/18212/12803/13869/16542/21687/109270/20354/14360/16600/12359/14254/83490/12499/216505/72446/70527/93759/14083/19419/93735/19249/26564/14268/21808/13866	61	Egfr/Nkx3-1/Igf1r/Cep55/Unc5b/Vegfa/Inpp5e/Serpine2/Egf/Sox9/Btn2a2/Cbl/Adora3/Obscn/Nlrc3/Cryba1/Plxnb1/Dab2ip/Ror1/Pdgfc/Myoc/Dcn/F2r/Tnf/Reln/Jak2/F2rl1/Ntrk3/Csf3/Tsc2/Pld2/Insr/Ppp1r16b/Pdgfd/Angpt1/Pdgfrb/Ntrk2/Cntf/Erbb4/Kdr/Tek/Prr5/Sema4d/Fyn/Klf4/Cat/Flt1/Pik3ap1/Entpd5/Pik3ip1/Prr5l/Stambp/Sirt1/Ptk2/Rasgrp1/Wnt16/Ptpn13/Ror2/Fn1/Tgfb2/Erbb2
Purple-Blue-Brown	Purple-Blue-Brown	GO:0035023	regulation of Rho protein signal transduction	80/6635	130/14958	5.66812e-05	5.66812e-05	0.00983181	207212/236920/230098/21844/50768/216805/11352/12825/12053/545156/77446/12558/71544/224014/14163/11350/213522/227326/230972/109294/17925/235041/14064/13860/380698/14065/30938/19417/263406/94190/18053/17926/26554/213438/14062/73341/102098/71704/574402/109689/14063/234094/330171/74018/18596/71972/268739/78134/19418/232906/72754/13605/75547/193385/223435/110596/223254/13998/109934/328967/11549/232237…	80	Arhgef17/Stard8/Arhgef39/Tiam1/Dlc1/Flcn/Abl2/Col3a1/Bcl6/Kalrn/Heg1/Cdh2/Arhgap42/Fgd4/Fgd1/Abl1/Plekhg6/Gpr55/Arhgef16/Prex2/Myo9b/Kank2/F2rl2/Eps8/Obscn/F2rl3/Fgd3/Rasgrf1/Plekhg3/Ophn1/Ngfr/Myoc/Cul3/P2ry10b/F2r/Arhgef6/Arhgef18/Arhgef3/Gpr17/Arrb1/F2rl1/Arhgef10/Kctd10/Als2/Pdgfrb/Dnmbp/Arhgef40/Lpar4/Rasgrf2/Arhgap35/Arhgef10l/Ect2/Akap13/Ripor2/Trio/Arhgef28/Farp1/Fgd6/Abr/Arhgef37/Adra1a/…
Purple-Blue-Brown	Purple-Blue-Brown	GO:0097485	neuron projection guidance	134/6635	235/14958	5.72807e-05	5.72807e-05	0.00983181	243967/16971/114873/13508/14472/11924/13837/18131/16574/65254/18128/19274/12569/269116/13138/18846/58916/17181/12661/74734/11658/13176/107449/22339/16392/26456/16572/12168/73191/268721/218877/18261/53870/22772/20320/18209/18844/22326/54713/20423/93691/23964/58208/269878/231044/14042/235611/20562/75847/238057/13844/18424/18007/70433/13636/18053/11603/20356/20563/21375/16869/14462/212168/19699/2289…	134	Ntn5/Lrp1/Dscaml1/Dscam/Gbx2/Neurog2/Epha3/Notch3/Kif5c/Dpysl5/Notch1/Ptprm/Cdk5r1/Nfasc/Dag1/Plxna3/Myot/Matn2/Chl1/Rhoh/Alcam/Dcc/Unc5b/Vegfa/Isl1/Sema4g/Kif5a/Bmpr2/Fezf1/Zswim8/Sema3g/Ocm/Cntn6/Zic2/Nptn/Ntn3/Plxna1/Vax1/Fezf2/Shh/Klf7/Tenm2/Bcl11b/Megf8/Gbx1/Ext1/Plxnb1/Slit1/Crppa/Gdf7/Ephb2/Otx2/Neo1/Draxin/Efna1/Ngfr/Agrn/Sema5a/Slit2/Tbr1/Lhx1/Gata3/Zswim4/Reln/Ythdf1/Rhog/Igfals/Nr4a3/S…
Purple-Blue-Brown	Purple-Blue-Brown	GO:0060070	canonical Wnt signaling pathway	153/6635	273/14958	6.00114e-05	6.00114e-05	0.00999757	16348/72043/13649/50873/58231/330938/72345/66072/18128/20378/232560/21372/12234/77578/15242/68031/78560/26416/14366/107746/13380/12558/66042/80288/233328/16392/211383/19043/20668/14362/57265/27041/228357/16646/232341/20319/14369/13645/71461/20682/74996/15182/22601/13607/21887/407821/93897/20423/68151/14165/12550/19164/140577/14042/18033/50722/11865/12387/21414/69601/70495/103978/16973/16469/10604…	153	Invs/Sulf2/Egfr/Prkn/Stk4/Dixdc1/Amer1/Sdhaf2/Notch1/Frzb/Caprin2/Tbl1x/Btrc/Bcl9/Hhex/Rnf146/Adgra2/Mapk14/Fzd4/Rapgef1/Dkk1/Cdh2/Sostdc1/Bcl9l/Lrrk1/Isl1/Amer3/Ppm1b/Sox13/Fzd1/Fzd2/G3bp1/Lrp4/Kpna1/Wnk1/Sfrp2/Fzd7/Egf/Ptk7/Sox9/Usp47/Hdac2/Yap1/Eda/Tle3/Znrf3/Fzd10/Shh/Wls/Fgf10/Cdh1/Psen1/Ankrd6/Ext1/Nfkb1/Dkkl1/Arntl/Ctnnb1/Tcf7/Dab2ip/Atp6ap2/Gpc5/Lrp5/Jrk/Prickle1/Draxin/Usp8/Ctnnd2/Tle4/L…
Purple-Blue-Brown	Purple-Blue-Brown	GO:0014065	phosphatidylinositol 3-kinase signaling	77/6635	125/14958	7.38398e-05	7.38398e-05	0.0117911	13649/18095/16001/74107/18708/107449/12192/22339/73182/64436/20720/13645/20682/238555/109294/12402/18707/11542/380698/268857/12957/235611/69601/26563/54635/17926/13179/14062/21926/15558/14462/19699/16452/14063/18015/18213/12985/22084/18806/16337/228852/71785/11600/18596/18212/12803/13869/16542/21687/16367/13614/109270/20354/13867/14360/16600/12359/240752/14254/83490/12499/216505/72446/70527/93759…	77	Egfr/Nkx3-1/Igf1r/Cep55/Pik3r1/Unc5b/Zfp36l1/Vegfa/Pear1/Inpp5e/Serpine2/Egf/Sox9/Btn2a2/Prex2/Cbl/Pik3cd/Adora3/Obscn/Nlrc3/Cryba1/Plxnb1/Dab2ip/Ror1/Pdgfc/Myoc/Dcn/F2r/Tnf/Htr2a/Gata3/Reln/Jak2/F2rl1/Nf1/Ntrk3/Csf3/Tsc2/Pld2/Insr/Ppp1r16b/Pdgfd/Angpt1/Pdgfrb/Ntrk2/Cntf/Erbb4/Kdr/Tek/Irs1/Edn1/Prr5/Sema4d/Erbb3/Fyn/Klf4/Cat/Pik3c2b/Flt1/Pik3ap1/Entpd5/Pik3ip1/Prr5l/Stambp/Sirt1/Ptk2/Pik3cb/Rasgr…
Purple-Blue-Brown	Purple-Blue-Brown	GO:0043087	regulation of GTPase activity	165/6635	298/14958	7.49409e-05	7.49409e-05	0.0117911	114713/24012/110829/271981/72836/320484/232227/57915/242406/21844/72462/13837/230824/24063/216805/329260/223864/18846/12053/231532/544963/545156/245638/13196/83924/11554/72278/26921/107746/64930/71544/20194/18720/12775/227801/71310/230837/50779/232341/14163/17850/218952/23828/29809/18613/223754/230972/93897/18844/17925/226407/98402/29875/56717/52850/75415/235611/320634/69601/212307/76089/233489/6…	165	Rasa2/Rgs7/Lims1/Tbck/Pot1b/Rasal3/Iqsec1/Tbc1d1/Rgp1/Tiam1/Rrp1b/Epha3/Grhl3/Spry1/Flcn/Dennd1b/Rapgef3/Plxna3/Bcl6/Arhgap24/Iqgap2/Kalrn/Tbc1d8b/Asap1/Gpr137b/Adrb1/Ccpg1/Map4k4/Rapgef1/Tsc1/Arhgap42/S100a10/Pip5k1a/Ccr7/Dennd1a/Tbc1d9/Asap3/Rgs6/Wnk1/Fgd1/Mmut/Fermt2/Bves/Rabgap1l/Pecam1/Tbc1d22a/Arhgef16/Fzd10/Plxna1/Myo9b/Rab3gap1/Sh3bp4/Iqgap1/Mtor/Sgsm1/Arhgap12/Plxnb1/Ocrl/Dab2ip/Mapre2/R…
Purple-Blue-Brown	Purple-Blue-Brown	GO:0021915	neural tube development	110/6635	189/14958	8.2484e-05	8.2484e-05	0.0126272	56044/19335/105278/330409/14472/12370/30841/234366/58231/252973/230824/544696/50768/18128/20460/58198/11352/244585/12192/50524/64930/18141/14362/74392/57265/22772/233651/22158/236539/20319/11350/16568/114712/71461/72507/235626/216285/231214/27428/20423/240888/19164/21414/21677/99683/70495/238057/106042/105782/12367/270685/13544/56274/100169/380614/18015/225876/59024/20377/22084/217837/81896/10663…	110	Rala/Rab23/Cdk20/Cecr2/Gbx2/Casp8/Kdm2b/Gatad2a/Stk4/Grhl2/Grhl3/Tbc1d32/Dlc1/Notch1/Stil/Sall1/Abl2/Rpgrip1l/Zfp36l1/Sall2/Tsc1/Nup50/Fzd1/Specc1l/Fzd2/Zic2/Dchs1/Tulp3/Phgdh/Sfrp2/Abl1/Kif3a/Ferd3l/Ptk7/Dzip1l/Setd2/Alx1/Cc2d2a/Shroom3/Shh/Gpr161/Psen1/Tcf7/Tead2/Sec24b/Atp6ap2/Gdf7/Prickle1/Scrib/Casp3/Mthfd1l/Dvl3/Stk3/Phactr4/Intu/Nf1/Kdm2a/Med12/Sfrp1/Tsc2/Itpk1/Ift122/Ift140/Hectd1/Arid1a/…
Purple-Blue-Brown	Purple-Blue-Brown	GO:0008589	regulation of smoothened signaling pathway	58/6635	90/14958	9.41437e-05	9.41437e-05	0.0140329	19335/105278/71137/56427/56788/17237/16576/269941/58198/216858/244585/64706/67466/22158/15245/20720/12385/12393/20423/240888/14165/269878/19645/71228/50758/20689/380614/14184/20377/59056/81896/12501/106633/12589/14632/22422/73668/67009/14633/24069/67345/207425/14183/104732/20429/654470/268935/277939/74019/195208/67661/319757/269209/104346/83396/19206/216795/15531	58	Rab23/Cdk20/Rfx4/Tubd1/Scube2/Mgrn1/Kif7/Chsy1/Sall1/Kctd11/Rpgrip1l/Scube1/Pdcl/Tulp3/Hhip/Serpine2/Ctnna1/Runx2/Shh/Gpr161/Fgf10/Megf8/Rb1/Dlg5/Fbxl17/Sall3/Intu/Fgfr3/Sfrp1/Evc/Ift122/Cd3e/Ift140/Ift81/Gli1/Wnt7b/Ttc21b/Ttc23/Gli2/Sufu/Herc4/Wdr11/Fgfr2/Tedc1/Shox2/Tctn1/Scube3/C2cd3/Traf3ip1/Dcdc2a/Ift172/Smo/Stk36/Gas8/Glis2/Ptch1/Wnt9a/Ndst1
Purple-Blue-Brown	Purple-Blue-Brown	GO:0007178	transmembrane receptor protein serine/threonine kinase signaling pathway	180/6635	330/14958	0.000109144	0.000109144	0.0158516	58250/65960/110075/14828/12155/14281/17700/24063/16948/18128/17874/216805/23893/170749/12912/12825/94187/93836/17125/21405/26416/170676/13380/66042/26401/68371/80288/21809/278507/235505/12845/380664/12168/12627/14362/216190/108075/22772/320910/72183/14560/230597/210108/58994/100038489/20319/11350/218952/11502/66354/320460/105352/66313/53378/333088/20742/12393/243833/21814/20660/14165/12843/22284/…	180	Chst11/Twsg1/Bmp3/Hspa5/Bmp15/Fos/Mstn/Spry1/Lox/Notch1/Myd88/Flcn/Grem2/Mtmr4/Creb1/Col3a1/Zfp423/Rnf111/Smad1/Hnf1a/Mapk14/Peg10/Dkk1/Sostdc1/Map3k1/Pbld1/Bcl9l/Tgfb3/Wfikkn2/Cd109/Comp/Lemd3/Bmpr2/Cfc1/Fzd1/Appl2/Ltbp4/Zic2/Itgb8/Snx6/Gdf10/Zfyve9/D130043K22Rik/Smpd3/Apela/Sfrp2/Abl1/Fermt2/Adam9/Snw1/Vwc2l/Dusp22/Smurf2/Sdcbp/Kcp/Sptbn1/Runx2/Zfp128/Tgfbr3/Sorl1/Fgf10/Col1a2/Usp9x/Megf8/Usp15…
Purple-Blue-Brown	Purple-Blue-Brown	GO:0043547	positive regulation of GTPase activity	119/6635	208/14958	0.000119726	0.000119726	0.0169539	24012/110829/271981/232227/57915/242406/21844/230824/216805/329260/223864/231532/545156/245638/13196/11554/26921/107746/64930/71544/20194/18720/12775/227801/71310/230837/50779/17850/218952/29809/223754/230972/93897/17925/226407/52850/235611/212307/76089/233489/67016/14270/243621/19417/105782/11603/13544/14062/67299/244668/380711/97761/381605/228850/105445/11856/381085/216991/15894/229877/12929/14…	119	Rgs7/Lims1/Tbck/Iqsec1/Tbc1d1/Rgp1/Tiam1/Grhl3/Flcn/Dennd1b/Rapgef3/Arhgap24/Kalrn/Tbc1d8b/Asap1/Adrb1/Map4k4/Rapgef1/Tsc1/Arhgap42/S100a10/Pip5k1a/Ccr7/Dennd1a/Tbc1d9/Asap3/Rgs6/Mmut/Fermt2/Rabgap1l/Tbc1d22a/Arhgef16/Fzd10/Myo9b/Rab3gap1/Sgsm1/Plxnb1/Mapre2/Rapgef2/Picalm/Tbc1d2b/Srgap2/Iqsec3/Rasgrf1/Scrib/Agrn/Dvl3/F2r/Dock7/Sipa1l2/Rap1gap2/Sgsm2/Tbc1d2/Ralgapb/Dock9/Arhgap6/Tbc1d22b/Adap2/Ic…
Purple-Blue-Brown	Purple-Blue-Brown	GO:1901890	positive regulation of cell junction assembly	71/6635	115/14958	0.000125381	0.000125381	0.0173216	229715/110829/64085/29819/11538/18606/16979/19266/245450/320747/216856/18708/18430/26921/18750/22339/64930/20194/14804/242384/16180/11350/319387/218952/20450/76965/243499/29875/53885/107581/99633/71228/13844/65945/242653/17926/11603/70008/210933/69137/105827/396184/18213/239250/270190/58991/18189/232370/226352/26364/18212/13836/245537/19353/68606/74117/22417/71436/16542/21687/386750/12405/20354/1…	71	Amigo1/Lims1/Clstn2/Stau2/Adnp/Enpp2/Lrrn1/Ptprd/Slitrk2/Lingo4/Nlgn2/Pik3r1/Oxtr/Map4k4/Prkca/Vegfa/Tsc1/S100a10/Grid2/Lingo2/Il1rap/Abl1/Adgrl3/Fermt2/St8sia2/Slitrk1/Lrrtm4/Iqgap1/Nphp1/Col16a1/Adgrl2/Dlg5/Ephb2/Clstn1/Cldn19/Myoc/Agrn/Ace2/Adgrb3/Vstm5/Amigo2/Flrt1/Ntrk3/Slitrk6/Ephb1/Ghrl/Nrxn1/Clstn3/Epb41l5/Adgre5/Ntrk2/Epha2/Nlgn3/Rac1/Ppm1f/Actr3/Wnt4/Flrt3/Kdr/Tek/Slitrk3/Cbln2/Sema4d/E…
Purple-Blue-Brown	Purple-Blue-Brown	GO:0043507	positive regulation of JUN kinase activity	46/6635	69/14958	0.000149995	0.000149995	0.0194486	21844/21934/19246/65964/665113/26412/19766/70097/14366/13380/26401/78943/12775/224014/93897/16181/192656/338372/71751/20963/69601/13544/21926/99470/18479/117149/14367/16179/14388/16543/22422/330177/26407/81897/22034/24136/13614/30957/319955/54324/26408/26390/93840/26382/26564/13132	46	Tiam1/Tnfrsf11a/Ptpn1/Map3k20/Tnik/Map4k2/Ripk1/Sash1/Fzd4/Dkk1/Map3k1/Ern1/Ccr7/Fgd4/Fzd10/Il1rn/Ripk2/Map3k9/Map3k13/Syk/Dab2ip/Dvl3/Tnf/Magi3/Pak1/Tirap/Fzd5/Irak1/Gab1/Mdfic/Wnt7b/Taok3/Map3k4/Tlr9/Traf6/Zeb2/Edn1/Mapk8ip3/Ercc6/Arhgef5/Map3k5/Mapkbp1/Vangl2/Fgd2/Ror2/Dab2
Purple-Blue-Brown	Purple-Blue-Brown	GO:0007224	smoothened signaling pathway	89/6635	150/14958	0.000150137	0.000150137	0.0194486	19335/105278/71137/56427/56788/544696/18194/17237/16576/269941/20460/58198/216858/94187/244585/64706/68897/68525/67466/22158/15245/219103/20720/16568/329064/72507/231214/12385/12393/20423/240888/15257/14165/66573/269878/14042/19645/71228/50758/68259/21813/21821/20689/380614/57810/14184/20377/76967/218232/59056/81896/12501/106633/12589/14632/22422/73668/234740/67009/14633/24069/67345/245866/213081…	89	Rab23/Cdk20/Rfx4/Tubd1/Scube2/Tbc1d32/Nsdhl/Mgrn1/Kif7/Chsy1/Stil/Sall1/Kctd11/Zfp423/Rpgrip1l/Scube1/Disp1/Evc2/Pdcl/Tulp3/Hhip/Cenpj/Serpine2/Kif3a/Pkd2l1/Dzip1l/Cc2d2a/Ctnna1/Runx2/Shh/Gpr161/Hipk1/Fgf10/Dzip1/Megf8/Ext1/Rb1/Dlg5/Fbxl17/Ift80/Tgfbr2/Ift88/Sall3/Intu/Cdon/Fgfr3/Sfrp1/2700049A03Rik/Ptpdc1/Evc/Ift122/Cd3e/Ift140/Ift81/Gli1/Wnt7b/Ttc21b/Tmem231/Ttc23/Gli2/Sufu/Herc4/Ift52/Wdr19/Pa…
Purple-Blue-Brown	Purple-Blue-Brown	GO:0030111	regulation of Wnt signaling pathway	159/6635	289/14958	0.000153287	0.000153287	0.0194486	16348/16971/72043/13649/50873/21844/58231/330938/72345/329252/66072/18128/20378/232560/21372/21752/58198/11352/12234/666048/15242/68031/78560/21405/26416/14366/107746/13380/12558/66042/24088/233328/16392/211383/19043/20668/14362/27041/228357/16646/21929/232341/20319/11350/14369/13645/71461/20682/74996/15182/22601/13607/21887/407821/20423/68151/14165/12550/19164/140577/18033/50722/11865/69601/7049…	159	Invs/Lrp1/Sulf2/Egfr/Prkn/Tiam1/Stk4/Dixdc1/Amer1/Lgr6/Sdhaf2/Notch1/Frzb/Caprin2/Tbl1x/Tert/Sall1/Abl2/Btrc/Trabd2b/Hhex/Rnf146/Adgra2/Hnf1a/Mapk14/Fzd4/Rapgef1/Dkk1/Cdh2/Sostdc1/Tlr2/Lrrk1/Isl1/Amer3/Ppm1b/Sox13/Fzd1/G3bp1/Lrp4/Kpna1/Tnfaip3/Wnk1/Sfrp2/Abl1/Fzd7/Egf/Ptk7/Sox9/Usp47/Hdac2/Yap1/Eda/Tle3/Znrf3/Shh/Wls/Fgf10/Cdh1/Psen1/Ankrd6/Nfkb1/Dkkl1/Arntl/Dab2ip/Atp6ap2/Gpc5/Jrk/Prickle1/Draxi…
Purple-Blue-Brown	Purple-Blue-Brown	GO:0031646	positive regulation of nervous system process	33/6635	46/14958	0.000154512	0.000154512	0.0194486	18389/116838/13138/216856/268860/277328/21960/15171/18216/23966/17136/56717/68073/16411/18053/21938/245880/93742/19204/382867/225908/22249/93670/230822/245537/14466/116837/72948/235086/114774/108015/228139/20665	33	Oprl1/Rims2/Dag1/Nlgn2/Abat/Trpa1/Tnr/Hcrt/Ntsr1/Tenm4/Mag/Mtor/Atpsckmt/Itgax/Ngfr/Tnfrsf1b/Wasf3/Pard3/Ptafr/Zfp488/Myrf/Unc13b/Tac4/Ncmap/Nlgn3/Gba/Rims1/Tppp/Igsf9b/Pawr/Chrnb4/P2rx3/Sox10
Purple-Blue-Brown	Purple-Blue-Brown	GO:0043010	camera-type eye development	177/6635	327/14958	0.000210571	0.000210571	0.0259287	232156/65960/105278/17289/13162/13508/13649/18771/30841/231051/252973/13388/230824/18012/544696/24063/19274/108841/12958/80837/56847/244585/59058/22778/22346/14366/19130/214058/22339/26401/54652/21907/19892/12288/12168/12790/15312/224273/22158/18541/20682/329581/15182/225600/231214/53404/20181/22326/12266/226407/17116/16886/12576/20423/387609/15257/14616/14165/53885/58208/22141/12957/12387/140489…	177	Slc4a5/Twsg1/Cdk20/Mertk/Slc6a3/Dscam/Egfr/Pknox1/Kdm2b/Kmt2c/Grhl2/Dll1/Grhl3/Neurod1/Tbc1d32/Spry1/Ptprm/Rdh13/Cryba2/Rhoj/Aldh1a3/Rpgrip1l/Bhlhe22/Ikzf1/Vhl/Fzd4/Prox1/Megf11/Vegfa/Map3k1/Cacna1f/Nr2e1/Rpe65/Cacna1c/Bmpr2/Cnga3/Hmgn1/Crybg3/Tulp3/Pcnt/Sox9/Birc7/Hdac2/Pde6a/Cc2d2a/Atoh7/Rxra/Vax1/C3/Rab3gap1/Mab21l1/Limk2/Cdkn1b/Shh/Zhx2/Hipk1/Gja8/Fgf10/Nphp1/Bcl11b/Tub/Cryba1/Ctnnb1/Bhlhe23/…
Purple-Blue-Brown	Purple-Blue-Brown	GO:0016331	morphogenesis of embryonic epithelium	102/6635	177/14958	0.000245705	0.000245705	0.0296112	56044/19335/105278/330409/12370/30841/234366/58231/252973/11835/230824/50768/20460/16372/58198/11352/56847/15242/64930/18141/14362/19713/74392/57265/22772/22158/20319/11350/71461/20682/235626/216285/231214/27428/20423/14165/12387/21677/99683/238057/106042/105782/12367/270685/13544/56274/100169/231413/14462/22414/225876/59024/20377/22084/81896/226352/207304/93760/140570/22422/19378/232906/14633/11…	102	Rala/Rab23/Cdk20/Cecr2/Casp8/Kdm2b/Gatad2a/Stk4/Grhl2/Ar/Grhl3/Dlc1/Stil/Irx2/Sall1/Abl2/Aldh1a3/Hhex/Tsc1/Nup50/Fzd1/Ret/Specc1l/Fzd2/Zic2/Tulp3/Sfrp2/Abl1/Ptk7/Sox9/Setd2/Alx1/Cc2d2a/Shroom3/Shh/Fgf10/Ctnnb1/Tead2/Sec24b/Gdf7/Prickle1/Scrib/Casp3/Mthfd1l/Dvl3/Stk3/Phactr4/Grsf1/Gata3/Wnt2b/Kdm2a/Med12/Sfrp1/Tsc2/Ift122/Epb41l5/Hectd1/Arid1a/Plxnb2/Wnt7b/Aldh1a2/Arhgap35/Gli2/Apaf1/Sox8/Brd2/Bmp…
Purple-Blue-Brown	Purple-Blue-Brown	GO:0031032	actomyosin structure organization	111/6635	195/14958	0.00026091	0.00026091	0.0307885	13009/13823/26934/50768/18761/268970/319710/223864/18708/50490/19130/225288/20166/64930/21809/20194/76707/78321/230837/50875/21336/11350/233977/218952/15182/17868/235041/20410/242506/213435/56717/17906/12797/68178/17926/226041/26554/18595/71960/102098/11856/12704/58800/18479/68732/21812/68743/109689/328572/234094/13821/68075/18175/24131/19084/226352/74103/17128/18596/18816/242687/11848/54132/7275…	111	Csrp3/Epb41l3/Racgap1/Dlc1/Prkcq/Arhgap28/Frmd6/Rapgef3/Pik3r1/Nox4/Prox1/Fhod3/Rtkn/Tsc1/Tgfb3/S100a10/Clasp1/Ankrd23/Asap3/Tmod3/Tacr1/Abl1/Ppfia1/Fermt2/Hdac2/Mybpc3/Kank2/Sorbs3/Frmd3/Mylk3/Mtor/Myl2/Cnn1/Cgnl1/Myoc/Pgm5/Cul3/Pdgfra/Myh14/Arhgef18/Arhgap6/Cit/Trpm7/Pak1/Carmil1/Tgfbr1/Anln/Arrb1/Ep300/Arhgef10/Epb41l1/Lurap1/Nrap/Ldb3/Prkar1a/Epb41l5/Nebl/Smad4/Pdgfrb/Serpinf2/Wasf2/Rhoa/Pdli…
Purple-Blue-Brown	Purple-Blue-Brown	GO:0035567	non-canonical Wnt signaling pathway	37/6635	54/14958	0.000285269	0.000285269	0.0320015	21844/230824/20378/11352/14366/14362/57265/20319/11350/14369/71461/407821/93897/140577/17926/68259/13544/14367/59024/20377/107934/22422/59036/19353/22417/68339/54612/14368/93960/104318/672511/72780/76441/93840/26564/13132/12614	37	Tiam1/Grhl3/Frzb/Abl2/Fzd4/Fzd1/Fzd2/Sfrp2/Abl1/Fzd7/Ptk7/Znrf3/Fzd10/Ankrd6/Myoc/Ift80/Dvl3/Fzd5/Med12/Sfrp1/Celsr3/Wnt7b/Dact1/Rac1/Wnt4/Ccdc88c/Sfrp5/Fzd6/Nkd1/Csnk1d/Rnf213/Rspo3/Daam2/Vangl2/Ror2/Dab2/Celsr1
Purple-Blue-Brown	Purple-Blue-Brown	GO:0086015	SA node cell action potential	10/6635	10/14958	0.000293788	0.000293788	0.0320015	16493/235281/12291/12289/109676/20191/76365/20271/14613/330953	10	Kcna5/Scn3b/Cacna1g/Cacna1d/Ank2/Ryr2/Tbx18/Scn5a/Gja5/Hcn4
Purple-Blue-Brown	Purple-Blue-Brown	GO:0086018	SA node cell to atrial cardiac muscle cell signaling	10/6635	10/14958	0.000293788	0.000293788	0.0320015	16493/235281/12291/12289/109676/20191/76365/20271/14613/330953	10	Kcna5/Scn3b/Cacna1g/Cacna1d/Ank2/Ryr2/Tbx18/Scn5a/Gja5/Hcn4
Purple-Blue-Brown	Purple-Blue-Brown	GO:0086070	SA node cell to atrial cardiac muscle cell communication	10/6635	10/14958	0.000293788	0.000293788	0.0320015	16493/235281/12291/12289/109676/20191/76365/20271/14613/330953	10	Kcna5/Scn3b/Cacna1g/Cacna1d/Ank2/Ryr2/Tbx18/Scn5a/Gja5/Hcn4
Purple-Blue-Brown	Purple-Blue-Brown	GO:0098739	import across plasma membrane	94/6635	162/14958	0.000303761	0.000303761	0.0324635	16523/20512/20518/330064/55963/98660/17250/226999/11988/11554/107723/16529/18627/12288/16521/12790/64177/14580/246788/20499/279561/18216/232341/20496/223604/213053/11928/215113/331004/14081/100561/270028/19164/12491/57738/20498/232333/15874/70008/21926/56643/21825/20497/67473/277468/16517/94045/20529/15978/102680/14816/20505/74051/620592/193034/16513/19736/21366/106957/20502/57138/105243/16524/20…	94	Kcnj8/Slc1a3/Slc22a2/Slc5a6/Slc1a4/Atp1a2/Abcc1/Slc9a2/Slc7a2/Adrb1/Slc12a6/Kcnk5/Per2/Cacna1c/Kcnj5/Cnga3/Trpv6/Gfap/Trpv3/Slc12a7/Wnk3/Ntsr1/Wnk1/Slc12a2/Kcnk9/Slc39a14/Atp1a1/Slc43a2/Slc9a9/Acsl1/Slc15a4/Fam155a/Psen1/Cd36/Slc15a2/Slc12a4/Slc6a1/Iapp/Ace2/Tnf/Slc15a1/Thbs1/Slc12a3/Slc47a1/Slc39a12/Kcnj16/P2rx5/Slc31a1/Ifng/Slc6a20a/Grm1/Slc34a1/Steap2/Tmem28/Trpv1/Kcnj10/Rgs4/Slc6a6/Slc39a6/Sl…
Purple-Blue-Brown	Purple-Blue-Brown	GO:0007254	JNK cascade	91/6635	157/14958	0.000395412	0.000395412	0.0406472	63953/215653/13649/330938/19261/16001/19246/17874/52521/65964/665113/15259/26412/19766/66505/26921/59009/107746/14870/26401/78943/12775/57874/224014/244923/20319/211770/105352/192656/338372/22062/71751/17394/20963/140577/15502/142980/69601/52065/98432/56274/21926/14167/99470/54631/117149/209012/12421/237353/14063/76108/16179/14388/20377/16543/270190/26414/108909/18816/22422/330177/381812/59036/14…	91	Dusp10/Rassf2/Egfr/Dixdc1/Sirpa/Igf1r/Ptpn1/Myd88/Zfp622/Map3k20/Tnik/Hipk3/Map4k2/Ripk1/Zmynd11/Map4k4/Sh3rf1/Rapgef1/Gstp1/Map3k1/Ern1/Ccr7/Hacd3/Fgd4/Klhl31/Sfrp2/Trib1/Dusp22/Ripk2/Map3k9/Trp73/Map3k13/Mmp8/Syk/Ankrd6/Dnaja1/Tlr3/Dab2ip/Mfhas1/Phlpp1/Stk3/Tnf/Fgf12/Magi3/Nphs1/Tirap/Ulk4/Rb1cc1/Sh3rf3/F2rl1/Rap2a/Irak1/Gab1/Sfrp1/Mdfic/Ephb1/Mapk10/Aida/Serpinf2/Wnt7b/Taok3/Cracr2a/Dact1/Fcgr…
Purple-Blue-Brown	Purple-Blue-Brown	GO:0051058	negative regulation of small GTPase mediated signal transduction	40/6635	60/14958	0.000399612	0.000399612	0.0406472	114713/320484/24063/50768/216805/11352/12053/231532/77446/107746/71544/227743/66863/75415/69601/13844/68178/17926/24066/26554/20563/18015/12488/330171/232201/14121/330863/232906/193385/216831/11549/170731/21858/16412/19414/70527/107351/320271/21808/21927	40	Rasa2/Rasal3/Spry1/Dlc1/Flcn/Abl2/Bcl6/Arhgap24/Heg1/Rapgef1/Arhgap42/Mapkap1/Lztr1/Arhgap12/Dab2ip/Ephb2/Cgnl1/Myoc/Spry4/Cul3/Slit2/Nf1/Cd2ap/Kctd10/Arhgap25/Fbp1/Trim67/Arhgap35/Ripor2/Arhgap44/Adra1a/Mfn2/Timp2/Itgb1/Rasa3/Stambp/Kank1/Scai/Tgfb2/Tnfaip1
Purple-Blue-Brown	Purple-Blue-Brown	GO:0060560	developmental growth involved in morphogenesis	146/6635	267/14958	0.000401864	0.000401864	0.0406472	23945/16971/13508/50873/21844/20466/71955/24063/11538/18128/12569/116838/58198/18846/211232/382018/22339/26456/12168/218877/18261/21960/210108/18080/74132/20496/20319/11350/13796/71461/20682/20983/22601/20450/17762/18844/12977/21923/18377/17136/20423/29875/71751/14165/22284/269878/14042/75788/20562/12387/214585/233489/70433/65086/213084/21813/71653/73205/76901/54725/20356/20563/22330/225348/11005…	146	Mgll/Lrp1/Dscam/Prkn/Tiam1/Sin3a/Ist1/Spry1/Adnp/Notch1/Cdk5r1/Rims2/Sall1/Plxna3/Cpne9/Unc13a/Vegfa/Sema4g/Bmpr2/Sema3g/Ocm/Tnr/D130043K22Rik/Nin/Rnf6/Slc12a2/Sfrp2/Abl1/Emx1/Ptk7/Sox9/Syt4/Yap1/St8sia2/Mapt/Plxna1/Csf1/Tnc/Omg/Mag/Shh/Iqgap1/Map3k13/Fgf10/Usp9x/Megf8/Ext1/Smurf1/Slit1/Ctnnb1/Spg11/Picalm/Draxin/Lpar3/Cdkl3/Tgfbr2/Shtn1/C9orf72/Jade2/Cadm1/Sema5a/Slit2/Vcl/Wdr36/Syt17/Ulk2/Lhx1/…
Purple-Blue-Brown	Purple-Blue-Brown	GO:0035148	tube formation	100/6635	175/14958	0.000426049	0.000426049	0.0423374	56044/19335/105278/330409/12370/30841/234366/58231/252973/230824/50768/18128/20460/16372/58198/11352/22339/64930/18141/14362/19713/74392/57265/22772/22158/20319/11350/22631/13645/71461/20682/235626/216285/231214/13607/27428/20423/18707/14165/12550/12387/69601/21677/99683/238057/106042/105782/12367/270685/13544/56274/100169/14462/15209/225876/59024/20377/22084/81896/207304/93760/21817/140570/23290…	100	Rala/Rab23/Cdk20/Cecr2/Casp8/Kdm2b/Gatad2a/Stk4/Grhl2/Grhl3/Dlc1/Notch1/Stil/Irx2/Sall1/Abl2/Vegfa/Tsc1/Nup50/Fzd1/Ret/Specc1l/Fzd2/Zic2/Tulp3/Sfrp2/Abl1/Ywhaz/Egf/Ptk7/Sox9/Setd2/Alx1/Cc2d2a/Eda/Shroom3/Shh/Pik3cd/Fgf10/Cdh1/Ctnnb1/Dab2ip/Tead2/Sec24b/Gdf7/Prickle1/Scrib/Casp3/Mthfd1l/Dvl3/Stk3/Phactr4/Gata3/Hesx1/Kdm2a/Med12/Sfrp1/Tsc2/Ift122/Hectd1/Arid1a/Tgm2/Plxnb2/Arhgap35/Apaf1/Sox8/Bcl2l1…
Purple-Blue-Brown	Purple-Blue-Brown	GO:0060828	regulation of canonical Wnt signaling pathway	126/6635	227/14958	0.000438858	0.000438858	0.0428583	16348/72043/13649/50873/58231/72345/66072/18128/20378/232560/21372/12234/15242/68031/78560/26416/14366/107746/13380/12558/66042/233328/16392/211383/19043/20668/14362/27041/228357/16646/232341/20319/14369/13645/71461/20682/74996/15182/22601/13607/21887/407821/20423/68151/14165/12550/19164/140577/18033/50722/11865/69601/70495/103978/16469/106042/70433/84092/18163/21888/29806/53614/56274/20356/33009…	126	Invs/Sulf2/Egfr/Prkn/Stk4/Amer1/Sdhaf2/Notch1/Frzb/Caprin2/Tbl1x/Btrc/Hhex/Rnf146/Adgra2/Mapk14/Fzd4/Rapgef1/Dkk1/Cdh2/Sostdc1/Lrrk1/Isl1/Amer3/Ppm1b/Sox13/Fzd1/G3bp1/Lrp4/Kpna1/Wnk1/Sfrp2/Fzd7/Egf/Ptk7/Sox9/Usp47/Hdac2/Yap1/Eda/Tle3/Znrf3/Shh/Wls/Fgf10/Cdh1/Psen1/Ankrd6/Nfkb1/Dkkl1/Arntl/Dab2ip/Atp6ap2/Gpc5/Jrk/Prickle1/Draxin/Usp8/Ctnnd2/Tle4/Limd1/Reck/Stk3/Sema5a/Shisa3/Wwtr1/Ppm1a/Cdk14/Foxo…
Purple-Blue-Brown	Purple-Blue-Brown	GO:0090288	negative regulation of cellular response to growth factor stimulus	59/6635	96/14958	0.000536558	0.000536558	0.0512725	65960/72043/381290/24063/19246/18128/23893/15242/78560/13380/66042/239337/19268/380664/14362/16159/20319/11350/320460/12361/66313/20660/22436/75788/69121/69601/22057/18053/13179/24066/16189/71950/20563/21825/14462/19042/69585/20377/17999/78558/14118/22417/13855/22408/12389/12633/50766/240725/219134/74769/105450/73230/14725/55985/229285/21416/12622/20482/13390	59	Twsg1/Sulf2/Atp2b4/Spry1/Ptpn1/Notch1/Grem2/Hhex/Adgra2/Dkk1/Sostdc1/Adamts12/Ptprf/Lemd3/Fzd1/Il12a/Sfrp2/Abl1/Vwc2l/Cask/Smurf2/Sorl1/Xdh/Smurf1/Chrdl2/Dab2ip/Tob1/Ngfr/Dcn/Spry4/Il4/Nanog/Slit2/Thbs1/Gata3/Ppm1a/Hjv/Sfrp1/Nedd4/Htra3/Fbn1/Wnt4/Epn2/Wnt1/Cav1/Cflar/Crim1/Sulf1/Shisa2/Pik3cb/Mmrn2/Bmper/Lrp2/Cxcl13/Spg20/Tcf7l2/Cer1/Skil/Dlx1
Purple-Blue-Brown	Purple-Blue-Brown	GO:0032647	regulation of interferon-alpha production	19/6635	24/14958	0.000543121	0.000543121	0.0512725	15510/78781/230073/235626/268857/142980/20846/71586/170744/13205/19280/14255/81897/171285/13211/17381/12675/228607/54123	19	Hspd1/Zc3hav1/Ddx58/Setd2/Nlrc3/Tlr3/Stat1/Ifih1/Tlr8/Ddx3x/Ptprs/Flt3/Tlr9/Havcr2/Dhx9/Mmp12/Chuk/Mavs/Irf7
Purple-Blue-Brown	Purple-Blue-Brown	GO:0050808	synapse organization	241/6635	465/14958	0.000605939	0.000605939	0.056265	229715/14401/16716/12565/64085/76742/21844/29819/71974/13837/67703/11538/16001/12569/16979/269116/56808/232560/70598/19266/269788/232813/245450/11352/13138/223666/228942/320747/242662/216856/545156/18708/18430/16560/22346/26416/246316/15550/382018/18750/13380/12558/64930/14811/24088/19268/14362/231637/14804/21960/170571/14812/210274/217480/69597/242384/16180/228357/17920/16154/20320/80883/11350/2…	241	Amigo1/Gabrb2/Ky/Cdh9/Clstn2/Snx27/Tiam1/Stau2/Prmt3/Epha3/Kirrel3/Adnp/Igf1r/Cdk5r1/Lrrn1/Nfasc/Cacna2d2/Caprin2/Filip1/Ptprd/Lhfpl4/Shisa7/Slitrk2/Abl2/Dag1/Arhgap39/Cbln4/Lingo4/Rims3/Nlgn2/Kalrn/Pik3r1/Oxtr/Kif1a/Vhl/Mapk14/Lgi2/Htr1a/Unc13a/Prkca/Dkk1/Cdh2/Tsc1/Grin2a/Tlr2/Ptprf/Fzd1/Ssh1/Grid2/Tnr/Cntnap4/Grin2b/Shank2/Dgkb/Afg3l2/Lingo2/Il1rap/Lrp4/Myo6/Il10ra/Nptn/Ntng1/Abl1/Ywhaz/Adgrl3/…
Purple-Blue-Brown	Purple-Blue-Brown	GO:0051043	regulation of membrane protein ectodomain proteolysis	17/6635	21/14958	0.000681521	0.000681521	0.0622626	269473/21859/11502/230598/21938/21926/27059/235406/110595/15978/11501/545622/21858/11820/66616/80708/14756	17	Lrig2/Timp3/Adam9/Nrd1/Tnfrsf1b/Tnf/Sh3d19/Snx33/Timp4/Ifng/Adam8/Ptpn3/Timp2/App/Snx9/Pacsin3/Gpld1
Purple-Blue-Brown	Purple-Blue-Brown	GO:0060562	epithelial tube morphogenesis	190/6635	360/14958	0.000710479	0.000710479	0.0634909	56044/19335/105278/330409/14472/12370/30841/234366/18095/58231/252973/11835/13388/230824/24063/50768/18128/20460/16372/58198/11352/18654/13138/12234/15242/19108/22339/64930/66042/239337/18141/12627/14362/19713/74392/216021/12765/57265/22772/233651/22158/15245/20496/20319/11350/271127/16568/13645/71461/20682/235626/216285/231214/22601/18514/14048/27428/12977/21386/21923/18021/20423/100503085/18707…	190	Rala/Rab23/Cdk20/Cecr2/Gbx2/Casp8/Kdm2b/Gatad2a/Nkx3-1/Stk4/Grhl2/Ar/Dll1/Grhl3/Spry1/Dlc1/Notch1/Stil/Irx2/Sall1/Abl2/Pgf/Dag1/Btrc/Hhex/Prkx/Vegfa/Tsc1/Sostdc1/Adamts12/Nup50/Cfc1/Fzd1/Ret/Specc1l/Stox1/Cxcr2/Fzd2/Zic2/Dchs1/Tulp3/Hhip/Slc12a2/Sfrp2/Abl1/Adamts16/Kif3a/Egf/Ptk7/Sox9/Setd2/Alx1/Cc2d2a/Yap1/Pbx1/Eya1/Shroom3/Csf1/Tbx3/Tnc/Nfatc3/Shh/Klhl3/Pik3cd/Fgf10/Psen1/Alox12/Megf8/Greb1l/Ex…
Purple-Blue-Brown	Purple-Blue-Brown	GO:0048871	multicellular organismal homeostasis	240/6635	464/14958	0.000719016	0.000719016	0.0634909	230872/353047/68728/20276/338521/13649/21934/69807/13388/230824/18012/16001/170439/18128/216805/23854/319229/12839/94187/18430/83924/11554/22346/21405/50490/18750/22339/12062/20277/11828/68371/20852/27399/233328/18627/22260/19892/13386/12425/268860/18671/105787/216190/114304/15171/279561/53945/11682/105171/19079/18216/20496/107476/213527/20682/225600/227326/16775/12638/232174/22601/21887/17764/13…	240	Crocc/Plekhm1/Trp53inp2/Scnn1a/Fa2h/Egfr/Tnfrsf11a/Trim32/Dll1/Grhl3/Neurod1/Igf1r/Elovl6/Notch1/Flcn/Def8/Sctr/Col9a1/Zfp423/Oxtr/Gpr137b/Adrb1/Vhl/Hnf1a/Nox4/Prkca/Vegfa/Bdkrb2/Scnn1b/Aqp3/Pbld1/Stat6/Ip6k1/Lrrk1/Per2/Nr1h2/Rpe65/Dlk1/Cckar/Abat/Abcb1a/Prkaa1/Appl2/Slc28a3/Hcrt/Wnk3/Slc40a1/Alk/Arrdc3/Prkab1/Ntsr1/Slc12a2/Acaca/Pth2r/Sox9/Pde6a/Gpr55/Lama4/Cftr/Cyp26b1/Yap1/Tle3/Mtf1/Cyp19a1/Il…
Purple-Blue-Brown	Purple-Blue-Brown	GO:0010810	regulation of cell-substrate adhesion	115/6635	207/14958	0.000728594	0.000728594	0.0634909	110829/16971/11601/58231/13837/50768/18606/18128/13138/12053/18708/14366/26921/22339/64930/54156/20194/76707/56838/20440/18792/11350/14369/230379/218952/56348/12361/64074/192176/105352/12977/29875/110616/18167/68813/107581/12491/18787/18754/11815/74030/17926/67896/24066/22288/94214/16449/70450/11856/22330/68732/14538/21825/50918/12929/16007/68169/16452/18015/19262/16403/14343/18073/18003/226352/1…	115	Lims1/Lrp1/Angpt2/Stk4/Epha3/Dlc1/Enpp2/Notch1/Dag1/Bcl6/Pik3r1/Fzd4/Map4k4/Vegfa/Tsc1/Egfl6/S100a10/Clasp1/Ccl28/St6gal1/Plau/Abl1/Fzd7/Acer2/Fermt2/Hsd17b12/Cask/Smoc2/Flna/Dusp22/Csf1/Iqgap1/Atxn3/Npy2r/Dock5/Col16a1/Cd36/Serpine1/Prkce/Apod/Rin2/Myoc/Ccdc80/Spry4/Utrn/Spock2/Jag1/Unc13d/Arhgap6/Vcl/Carmil1/Gcnt2/Thbs1/Myadm/Crkl/Ccn1/Ndnf/Jak2/Nf1/Ptpra/Itga6/Fut1/Nid1/Nedd9/Epb41l5/Cd3e/Trio…
Purple-Blue-Brown	Purple-Blue-Brown	GO:0010761	fibroblast migration	37/6635	56/14958	0.000847896	0.000847896	0.0716815	23942/22682/18720/216190/67338/29875/18754/14158/14673/230917/18479/21825/22084/18481/108911/18858/18133/18854/54132/19353/74117/21961/20541/319565/50525/16412/83397/23790/72446/16416/14083/20397/18214/68465/71371/20971/67384	37	Mta2/Zfand5/Pip5k1a/Appl2/Rffl/Iqgap1/Prkce/Fer/Gna12/Tmem201/Pak1/Thbs1/Tsc2/Pak3/Rcc2/Pmp22/Ccn3/Pml/Pdlim1/Rac1/Actr3/Tns1/Slc8a1/Syne2/Spag6l/Itgb1/Akap12/Coro1c/Prr5l/Itgb3/Ptk2/Sgpl1/Ddr2/Adipor2/Arid5b/Sdc4/Bag4
Purple-Blue-Brown	Purple-Blue-Brown	GO:0032835	glomerulus development	37/6635	56/14958	0.000847896	0.000847896	0.0716815	56198/16194/72043/11601/67703/18131/18128/12267/19713/74055/14042/211401/18595/16449/97064/12828/71602/228790/15978/18073/71785/12043/11600/18596/13809/11622/11826/12162/21687/18129/12633/240725/16416/16779/93840/66277/12829	37	Heyl/Il6ra/Sulf2/Angpt2/Kirrel3/Notch3/Notch1/C3ar1/Ret/Plce1/Ext1/Mtss1/Pdgfra/Jag1/Wwtr1/Col4a3/Myo1e/Asxl1/Ifng/Nid1/Pdgfd/Bcl2/Angpt1/Pdgfrb/Enpep/Ahr/Aqp1/Bmp7/Tek/Notch2/Cflar/Sulf1/Itgb3/Lamb2/Vangl2/Klf15/Col4a4
Purple-Blue-Brown	Purple-Blue-Brown	GO:0008544	epidermis development	143/6635	265/14958	0.000962097	0.000962097	0.08014	338521/13649/109620/58231/252973/13388/230824/320713/16001/18194/230709/18128/19041/11977/71529/12192/16011/81535/13380/18992/66042/170644/235505/74155/228357/17920/791260/21781/16568/72333/64817/20682/56407/15182/232174/22601/13607/20423/17921/329421/14165/93691/28114/19164/58208/12387/72383/99683/224796/105782/223227/18053/12367/171166/14284/12023/16449/21926/11886/286940/21821/380614/18015/143…	143	Fa2h/Egfr/Dsp/Stk4/Grhl2/Dll1/Grhl3/Mysm1/Igf1r/Nsdhl/Zmpste24/Notch1/Ppl/Atp7a/Kazn/Zfp36l1/Igfbp5/Sgpp1/Dkk1/Pou3f2/Sostdc1/Ubn1/Cd109/Errfi1/Lrp4/Myo6/Tomt/Tfdp1/Kif3a/Palld/Svep1/Sox9/Trpc4ap/Hdac2/Cyp26b1/Yap1/Eda/Shh/Myo7a/Myo3b/Fgf10/Klf7/Nsun2/Psen1/Bcl11b/Ctnnb1/Cnfn/Sec24b/Clic5/Scrib/Sox21/Ngfr/Casp3/Mcoln3/Fosl2/Barx2/Jag1/Tnf/Asah1/Flnb/Ift88/Intu/Nf1/Gab1/Klk14/Slitrk6/Evpl/Lgr5/Ins…
Purple-Blue-Brown	Purple-Blue-Brown	GO:0032607	interferon-alpha production	21/6635	28/14958	0.000983362	0.000983362	0.0807242	11776/15510/78781/230073/235626/268857/142980/20846/71586/170744/13205/19280/14255/81897/11774/171285/13211/17381/12675/228607/54123	21	Ap3d1/Hspd1/Zc3hav1/Ddx58/Setd2/Nlrc3/Tlr3/Stat1/Ifih1/Tlr8/Ddx3x/Ptprs/Flt3/Tlr9/Ap3b1/Havcr2/Dhx9/Mmp12/Chuk/Mavs/Irf7
Purple-Blue-Brown	Purple-Blue-Brown	GO:0044782	cilium organization	174/6635	329/14958	0.00102723	0.00102723	0.0824078	622408/19335/13589/230872/71137/74682/544696/241112/72421/74362/74569/217705/20460/110082/94187/69329/244585/78802/13196/64009/26942/69707/237625/73692/22772/109065/214552/219103/109242/271127/16568/18541/100039953/74201/72507/231214/22601/110084/192176/18004/52028/16886/209586/213402/241516/72569/68121/104362/66573/22141/76378/320634/77048/98878/73301/78801/218294/227736/212517/246102/329795/682…	174	Mcidas/Rab23/Mapre1/Crocc/Rfx4/Wdr35/Tbc1d32/Catip/Ttc30b/Spag17/Ttc17/Fam161b/Stil/Dnah5/Zfp423/Cfap206/Rpgrip1l/Ttc30a1/Asap1/Syne1/Spag1/Iqcg/Pla2g3/Cplane1/Zic2/Dnaaf2/Cep164/Cenpj/Kif24/Adamts16/Kif3a/Pcnt/Gfy/Cep97/Dzip1l/Cc2d2a/Yap1/Dnah1/Flna/Nek1/Bbs1/Limk2/Nudcd3/Armc2/Fsip2/Bbs5/Cep70/Meig1/Dzip1/Tub/Ropn1/Ocrl/Cep83/Ehd4/Ttc29/Ak7/Cdc14b/Cfap157/Cfap44/Rttn/Tmem67/Ift80/Lca5/Rfx2/Mns1…
Purple-Blue-Brown	Purple-Blue-Brown	GO:0090090	negative regulation of canonical Wnt signaling pathway	72/6635	123/14958	0.0010485	0.0010485	0.0824078	16348/50873/58231/72345/66072/18128/20378/26416/14366/107746/13380/12558/66042/16392/20668/14362/27041/228357/20319/20682/15182/21887/407821/20423/12550/140577/50722/69601/106042/70433/21888/29806/56274/330096/97064/56484/67772/328949/229473/20377/56612/93687/380702/68889/14632/213326/59036/56811/235542/68339/54612/21885/11789/12006/241639/74025/76365/23805/14368/93960/12389/11820/329278/83675/26…	72	Invs/Prkn/Stk4/Amer1/Sdhaf2/Notch1/Frzb/Mapk14/Fzd4/Rapgef1/Dkk1/Cdh2/Sostdc1/Isl1/Sox13/Fzd1/G3bp1/Lrp4/Sfrp2/Sox9/Hdac2/Tle3/Znrf3/Shh/Cdh1/Ankrd6/Dkkl1/Dab2ip/Prickle1/Draxin/Tle4/Limd1/Stk3/Shisa3/Wwtr1/Foxo3/Chd8/Mcc/Tmem131l/Sfrp1/Pfdn5/Csnk1a1/Shisa6/Ubac2/Gli1/Scyl2/Dact1/Dkk2/Ppp2r3a/Ccdc88c/Sfrp5/Tle1/Apc/Axin2/Fermt1/Nphp3/Tbx18/Apc2/Fzd6/Nkd1/Cav1/App/Tnn/Bicc1/Jade1/Nkd2/Foxo1/Tle7/S…
Purple-Blue-Brown	Purple-Blue-Brown	GO:0090630	activation of GTPase activity	57/6635	94/14958	0.00105854	0.00105854	0.0824078	271981/57915/21844/231532/245638/107746/64930/71544/18720/71310/29809/223754/230972/52850/67016/243621/19417/105782/67299/244668/380711/97761/381605/228850/381085/12929/98910/56212/18213/234094/18003/232201/108911/241694/13836/13605/210789/74206/72238/100855/209478/13835/109934/76795/234072/23805/99326/54324/74694/23790/214137/217692/54610/19419/55985/102075/70296	57	Tbck/Tbc1d1/Tiam1/Arhgap24/Tbc1d8b/Rapgef1/Tsc1/Arhgap42/Pip5k1a/Tbc1d9/Rabgap1l/Tbc1d22a/Arhgef16/Sgsm1/Tbc1d2b/Iqsec3/Rasgrf1/Scrib/Dock7/Sipa1l2/Rap1gap2/Sgsm2/Tbc1d2/Ralgapb/Tbc1d22b/Crkl/Usp6nl/Rhog/Ntrk3/Arhgef10/Nedd9/Arhgap25/Rcc2/Ralgapa2/Epha2/Ect2/Tbc1d4/Sipa1l3/Tbc1d5/Tbc1d14/Tbc1d12/Epha1/Abr/Tbc1d9b/Adprhl1/Apc2/Garnl3/Arhgef5/Tbc1d30/Coro1c/Arhgap29/Sipa1l1/Tbc1d8/Rasgrp1/Cxcl13/Pl…
Purple-Blue-Brown	Purple-Blue-Brown	GO:1902622	regulation of neutrophil migration	29/6635	42/14958	0.00106207	0.00106207	0.0824078	83964/17874/74734/227541/16803/12775/319430/12267/12765/74748/20563/16177/117149/56212/215999/11501/13143/83430/13482/19353/193385/171486/13614/13617/21828/26903/114774/16175/257632	29	Jam3/Myd88/Rhoh/Camk1d/Lbp/Ccr7/C5ar2/C3ar1/Cxcr2/Slamf8/Slit2/Il1r1/Tirap/Rhog/Mcu/Adam8/Dapk2/Il23a/Dpp4/Rac1/Ripor2/Cd99l2/Edn1/Ednra/Thbs4/Dysf/Pawr/Il1a/Nod2
Purple-Blue-Brown	Purple-Blue-Brown	GO:1901888	regulation of cell junction assembly	114/6635	207/14958	0.00117156	0.00117156	0.0880705	229715/110829/16971/64085/29819/13837/67451/11538/50768/18606/16979/16150/19266/269788/245450/320747/216856/18708/18430/26921/107746/18750/13380/22339/64930/24088/20194/76707/14362/14804/17913/242384/16180/11350/319387/218952/20450/105352/76965/243499/29875/53885/107581/99633/208188/76089/11815/71228/13844/65945/242653/17926/11603/70008/60367/14735/210933/21926/11856/22330/69137/105827/14367/1926…	114	Amigo1/Lims1/Lrp1/Clstn2/Stau2/Epha3/Pkp2/Adnp/Dlc1/Enpp2/Lrrn1/Ikbkb/Ptprd/Lhfpl4/Slitrk2/Lingo4/Nlgn2/Pik3r1/Oxtr/Map4k4/Rapgef1/Prkca/Dkk1/Vegfa/Tsc1/Tlr2/S100a10/Clasp1/Fzd1/Grid2/Myo1c/Lingo2/Il1rap/Abl1/Adgrl3/Fermt2/St8sia2/Dusp22/Slitrk1/Lrrtm4/Iqgap1/Nphp1/Col16a1/Adgrl2/Ghsr/Rapgef2/Apod/Dlg5/Ephb2/Clstn1/Cldn19/Myoc/Agrn/Ace2/Il1rapl2/Gpc4/Adgrb3/Tnf/Arhgap6/Vcl/Vstm5/Amigo2/Fzd5/Ptpra…
Purple-Blue-Brown	Purple-Blue-Brown	GO:0071560	cellular response to transforming growth factor beta stimulus	113/6635	205/14958	0.00117672	0.00117672	0.0880705	58250/65960/14828/14281/17700/24063/16948/16001/216805/170749/12912/12825/22612/93836/17125/12192/170676/26401/68371/80288/21809/278507/235505/380664/20679/216190/108075/320910/72183/230597/20682/218952/11502/66354/105352/66313/53378/19017/21814/12843/22284/14479/75788/18787/11491/12193/12562/16189/21813/16420/14538/21825/171463/21812/80707/19042/12929/328572/13433/114716/11545/17129/71785/19013/…	113	Chst11/Twsg1/Hspa5/Fos/Mstn/Spry1/Lox/Igf1r/Flcn/Mtmr4/Creb1/Col3a1/Yes1/Rnf111/Smad1/Zfp36l1/Peg10/Map3k1/Pbld1/Bcl9l/Tgfb3/Wfikkn2/Cd109/Lemd3/Sox6/Appl2/Ltbp4/Itgb8/Snx6/Zfyve9/Sox9/Fermt2/Adam9/Snw1/Dusp22/Smurf2/Sdcbp/Ppargc1a/Tgfbr3/Col1a2/Usp9x/Usp15/Smurf1/Serpine1/Adam17/Zfp36l2/Cdh5/Il4/Tgfbr2/Itgb6/Gcnt2/Thbs1/Il17rd/Tgfbr1/Wwox/Ppm1a/Crkl/Ep300/Dnmt1/Spred2/Parp1/Smad5/Pdgfd/Ppara/Epb…
Purple-Blue-Brown	Purple-Blue-Brown	GO:0071772	response to BMP	87/6635	153/14958	0.00119724	0.00119724	0.0880705	65960/56198/12155/18128/23893/94187/17125/13380/66042/21809/211739/239337/12845/380664/12168/14362/58994/20319/11350/320460/66313/333088/12393/243833/21814/20660/22284/269878/14479/14042/75788/69121/108153/238057/12562/18007/22057/68799/12161/71950/14462/19042/16007/69585/13590/217342/20377/17702/17129/12824/78558/17128/21419/17701/11416/12162/14118/16542/54612/12160/241324/18129/17126/22408/1684…	87	Twsg1/Heyl/Bmp15/Notch1/Grem2/Zfp423/Smad1/Dkk1/Sostdc1/Tgfb3/Vstm2a/Adamts12/Comp/Lemd3/Bmpr2/Fzd1/Smpd3/Sfrp2/Abl1/Vwc2l/Smurf2/Kcp/Runx2/Zfp128/Tgfbr3/Sorl1/Usp9x/Megf8/Usp15/Ext1/Smurf1/Chrdl2/Adamts7/Gdf7/Cdh5/Neo1/Tob1/Rgmb/Bmp6/Nanog/Gata3/Ppm1a/Ccn1/Hjv/Lefty1/Ube2o/Sfrp1/Msx2/Smad5/Col2a1/Htra3/Smad4/Tfap2b/Msx1/Slc33a1/Bmp7/Fbn1/Kdr/Sfrp5/Bmp5/Crb2/Notch2/Smad2/Wnt1/Lef1/Fam83g/Numa1/Ca…
Purple-Blue-Brown	Purple-Blue-Brown	GO:0071773	cellular response to BMP stimulus	87/6635	153/14958	0.00119724	0.00119724	0.0880705	65960/56198/12155/18128/23893/94187/17125/13380/66042/21809/211739/239337/12845/380664/12168/14362/58994/20319/11350/320460/66313/333088/12393/243833/21814/20660/22284/269878/14479/14042/75788/69121/108153/238057/12562/18007/22057/68799/12161/71950/14462/19042/16007/69585/13590/217342/20377/17702/17129/12824/78558/17128/21419/17701/11416/12162/14118/16542/54612/12160/241324/18129/17126/22408/1684…	87	Twsg1/Heyl/Bmp15/Notch1/Grem2/Zfp423/Smad1/Dkk1/Sostdc1/Tgfb3/Vstm2a/Adamts12/Comp/Lemd3/Bmpr2/Fzd1/Smpd3/Sfrp2/Abl1/Vwc2l/Smurf2/Kcp/Runx2/Zfp128/Tgfbr3/Sorl1/Usp9x/Megf8/Usp15/Ext1/Smurf1/Chrdl2/Adamts7/Gdf7/Cdh5/Neo1/Tob1/Rgmb/Bmp6/Nanog/Gata3/Ppm1a/Ccn1/Hjv/Lefty1/Ube2o/Sfrp1/Msx2/Smad5/Col2a1/Htra3/Smad4/Tfap2b/Msx1/Slc33a1/Bmp7/Fbn1/Kdr/Sfrp5/Bmp5/Crb2/Notch2/Smad2/Wnt1/Lef1/Fam83g/Numa1/Ca…
Purple-Blue-Brown	Purple-Blue-Brown	GO:0014068	positive regulation of phosphatidylinositol 3-kinase signaling	44/6635	70/14958	0.00137364	0.00137364	0.0997511	18095/16001/107449/22339/13645/20682/12402/11542/235611/26563/54635/17926/13179/14062/21926/19699/16452/14063/18213/12985/18806/16337/71785/11600/18596/18212/12803/13869/16542/21687/109270/20354/14360/12359/14254/83490/72446/93759/14083/93735/26564/14268/21808/13866	44	Nkx3-1/Igf1r/Unc5b/Vegfa/Egf/Sox9/Cbl/Adora3/Plxnb1/Ror1/Pdgfc/Myoc/Dcn/F2r/Tnf/Reln/Jak2/F2rl1/Ntrk3/Csf3/Pld2/Insr/Pdgfd/Angpt1/Pdgfrb/Ntrk2/Cntf/Erbb4/Kdr/Tek/Prr5/Sema4d/Fyn/Cat/Flt1/Pik3ap1/Prr5l/Sirt1/Ptk2/Wnt16/Ror2/Fn1/Tgfb2/Erbb2
Turquoise	Turquoise	GO:0006364	rRNA processing	96/3987	194/14958	7.62311e-12	7.62311e-12	4.54424e-08	66489/208366/67025/71989/20116/69713/57808/68147/66481/67674/67115/73736/67949/19942/102614/101867/19989/54127/19896/27966/67755/107071/100503670/20104/20044/65961/20055/66580/57444/227522/68533/50911/227715/68077/102462/216156/70930/19941/72181/69821/67619/71990/57316/229937/320790/223499/66711/59028/14113/18150/13871/74097/224481/27993/106707/57315/66446/20115/67936/59014/52513/15278/54364/6884…	96	Rpl35/Rpp40/Rpl11/Rpusd4/Rps8/Pin4/Rpl35a/Gar1/Rps21/Trmt112/Rpl14/Fcf1/Nifk/Rpl27/Rpp25/Rrp8/Rpl7/Rps28/Rpl10a/Rrp9/Ddx47/Wdr74/Rpl5/Rps6/Rps14/Utp3/Rps16/Esf1/Isg20/Rpp38/Mphosph6/Exosc9/Exosc2/Nop53/Imp3/Wdr18/Nol8/Rpl26/Nsun4/Mterf4/Nob1/Ddx54/C1d/Znhit6/Chd7/Dcaf13/Sbds/Rcl1/Fbl/Npm3/Ercc2/Pop7/Tfb1m/Imp4/Rpusd1/Wdr46/Exosc7/Rps7/Wdr55/Rrs1/Ddx56/Tfb2m/Rpp30/Pih1d1/Nop2/Exosc8/Mrpl1/Rsl1d1/E…
Turquoise	Turquoise	GO:0042254	ribosome biogenesis	124/3987	274/14958	1.90653e-11	1.90653e-11	4.54424e-08	66489/208366/67025/71989/27367/67941/20116/69713/57808/68147/66481/67674/67115/73736/67671/67949/19942/102614/101867/19989/54127/19896/57294/27966/67755/107071/66596/100503670/20104/20044/217011/65961/50529/20055/66580/57444/227522/68533/50911/11837/227715/68077/102462/216156/70930/19988/234384/19941/71986/72181/69821/67619/67097/71990/57316/229937/75593/320790/223499/66711/20935/59028/14113/1815…	124	Rpl35/Rpp40/Rpl11/Rpusd4/Rpl3/Rps27l/Rps8/Pin4/Rpl35a/Gar1/Rps21/Trmt112/Rpl14/Fcf1/Rpl38/Nifk/Rpl27/Rpp25/Rrp8/Rpl7/Rps28/Rpl10a/Rps27/Rrp9/Ddx47/Wdr74/Gtf3a/Rpl5/Rps6/Rps14/Nle1/Utp3/Mrps7/Rps16/Esf1/Isg20/Rpp38/Mphosph6/Exosc9/Rplp0/Exosc2/Nop53/Imp3/Wdr18/Nol8/Rpl6/Mpv17l2/Rpl26/Ddx28/Nsun4/Mterf4/Nob1/Rps10/Ddx54/C1d/Znhit6/Malsu1/Chd7/Dcaf13/Sbds/Surf6/Rcl1/Fbl/Npm3/Ercc2/Pop7/Tfb1m/Imp4/Rp…
Turquoise	Turquoise	GO:0016072	rRNA metabolic process	98/3987	203/14958	2.86976e-11	2.86976e-11	4.54424e-08	66489/208366/67025/71989/26918/20116/69713/57808/68147/66481/67674/67115/73736/67949/19942/102614/101867/19989/54127/19896/27966/67755/107071/100503670/20104/20044/65961/20055/66580/57444/227522/68533/50911/227715/68077/102462/216156/70930/68544/19941/72181/69821/67619/71990/57316/229937/320790/223499/66711/59028/14113/18150/13871/74097/224481/27993/106707/57315/66446/20115/67936/59014/52513/1527…	98	Rpl35/Rpp40/Rpl11/Rpusd4/Ern2/Rps8/Pin4/Rpl35a/Gar1/Rps21/Trmt112/Rpl14/Fcf1/Nifk/Rpl27/Rpp25/Rrp8/Rpl7/Rps28/Rpl10a/Rrp9/Ddx47/Wdr74/Rpl5/Rps6/Rps14/Utp3/Rps16/Esf1/Isg20/Rpp38/Mphosph6/Exosc9/Exosc2/Nop53/Imp3/Wdr18/Nol8/Trir/Rpl26/Nsun4/Mterf4/Nob1/Ddx54/C1d/Znhit6/Chd7/Dcaf13/Sbds/Rcl1/Fbl/Npm3/Ercc2/Pop7/Tfb1m/Imp4/Rpusd1/Wdr46/Exosc7/Rps7/Wdr55/Rrs1/Ddx56/Tfb2m/Rpp30/Pih1d1/Nop2/Exosc8/Mrpl…
Turquoise	Turquoise	GO:0034470	ncRNA processing	145/3987	336/14958	3.0305e-11	3.0305e-11	4.54424e-08	66489/68510/208366/15108/67025/71989/20116/69713/320816/57808/68147/66481/67674/67115/73736/67949/19942/102614/67106/28088/66192/101867/19989/54127/19896/18130/27966/69372/67755/107071/100503670/20104/66965/20044/72341/69942/211064/65961/433813/20055/66580/57444/67724/227522/68533/50911/68045/66966/227715/68077/102462/216156/70930/69786/19941/210925/72181/69821/67619/71990/57316/229937/320790/666…	145	Rpl35/Ints1/Rpp40/Hsd17b10/Rpl11/Rpusd4/Rps8/Pin4/Ankrd16/Rpl35a/Gar1/Rps21/Trmt112/Rpl14/Fcf1/Nifk/Rpl27/Rpp25/Zbtb8os/Rtcb/Lage3/Rrp8/Rpl7/Rps28/Rpl10a/Ints6/Rrp9/Mocs3/Ddx47/Wdr74/Rpl5/Rps6/Ctu2/Rps14/Elp6/Rnf113a1/Alkbh1/Utp3/Pusl1/Rps16/Esf1/Isg20/Pop1/Rpp38/Mphosph6/Exosc9/Rtraf/Trit1/Exosc2/Nop53/Imp3/Wdr18/Nol8/Tprkb/Rpl26/Ints9/Nsun4/Mterf4/Nob1/Ddx54/C1d/Znhit6/Chd7/Tsen15/Dcaf13/Sbds/R…
Turquoise	Turquoise	GO:0034660	ncRNA metabolic process	166/3987	419/14958	3.24743e-09	3.24743e-09	3.89561e-06	66489/68510/208366/15108/67025/71989/26918/67789/20116/69713/320816/66044/57808/68147/66481/67674/67115/73736/230738/67949/19942/102614/67106/28088/66192/101867/19989/54127/19896/109093/18130/27966/69372/67755/107071/100503670/20104/66965/20044/72341/384281/70560/69942/211064/65961/433813/20055/66580/57444/67724/227522/68533/50911/68045/66966/227715/68077/102462/216156/70930/69786/68544/19941/210…	166	Rpl35/Ints1/Rpp40/Hsd17b10/Rpl11/Rpusd4/Ern2/Dalrd3/Rps8/Pin4/Ankrd16/Dtd1/Rpl35a/Gar1/Rps21/Trmt112/Rpl14/Fcf1/Zc3h12a/Nifk/Rpl27/Rpp25/Zbtb8os/Rtcb/Lage3/Rrp8/Rpl7/Rps28/Rpl10a/Rars2/Ints6/Rrp9/Mocs3/Ddx47/Wdr74/Rpl5/Rps6/Ctu2/Rps14/Elp6/Gatc/Wars2/Rnf113a1/Alkbh1/Utp3/Pusl1/Rps16/Esf1/Isg20/Pop1/Rpp38/Mphosph6/Exosc9/Rtraf/Trit1/Exosc2/Nop53/Imp3/Wdr18/Nol8/Tprkb/Trir/Rpl26/Ints9/Nsun4/Mterf4/…
Turquoise	Turquoise	GO:0022613	ribonucleoprotein complex biogenesis	151/3987	380/14958	1.3206e-08	1.3206e-08	1.32016e-05	66489/70767/208366/57905/67025/71989/27367/67941/20116/69713/57808/68147/66481/67674/67115/73736/78784/67671/67949/19942/102614/101867/19989/54127/19896/57294/20638/27966/67755/107071/66596/100503670/20104/20044/217011/65961/50529/20055/66580/57444/227522/68533/50911/20222/11837/27275/227715/68077/102462/216156/70930/19988/67332/234384/19941/71986/72181/69821/67619/67097/71990/57316/229937/53817/…	151	Rpl35/Prpf3/Rpp40/Isy1/Rpl11/Rpusd4/Rpl3/Rps27l/Rps8/Pin4/Rpl35a/Gar1/Rps21/Trmt112/Rpl14/Fcf1/Celf3/Rpl38/Nifk/Rpl27/Rpp25/Rrp8/Rpl7/Rps28/Rpl10a/Rps27/Snrpb/Rrp9/Ddx47/Wdr74/Gtf3a/Rpl5/Rps6/Rps14/Nle1/Utp3/Mrps7/Rps16/Esf1/Isg20/Rpp38/Mphosph6/Exosc9/Sf3a2/Rplp0/Nufip1/Exosc2/Nop53/Imp3/Wdr18/Nol8/Rpl6/Snrpd3/Mpv17l2/Rpl26/Ddx28/Nsun4/Mterf4/Nob1/Rps10/Ddx54/C1d/Znhit6/Ddx39b/Malsu1/Chd7/Eif3d/…
Turquoise	Turquoise	GO:0008380	RNA splicing	139/3987	346/14958	2.24361e-08	2.24361e-08	1.92245e-05	72886/67480/70767/68035/57905/209003/76167/66585/54614/22185/19654/65105/19652/15381/109095/76522/78784/67106/28088/66983/70601/20638/68052/319322/19826/67755/108121/100336/66177/69942/12747/22431/664883/101214/233908/56215/20222/68045/53609/386612/69269/56190/27370/67332/56194/233073/67736/72935/244672/67197/53817/11758/22183/171170/66637/53317/76938/70312/66373/66395/233208/12696/22380/27366/15…	139	Yju2/Cwc25/Prpf3/Rbm42/Isy1/Rbmx2/Snrnp35/Snrnp40/Prpf40b/U2af2/Rbm6/Arl6ip4/Rbm3/Hnrnpc/Rbm15b/Lsm8/Celf3/Zbtb8os/Rtcb/Zfp830/Ecd/Snrpb/Rps13/Sf3b2/Rnps1/Ddx47/U2af1/Ppp1r8/Ubl5/Rnf113a1/Clk1/Wt1/Nova1/Tra2a/Fus/Acin1/Sf3a2/Rtraf/Clasrp/Thoc6/Scnm1/Rbm38/Rps26/Snrpd3/Prpf40a/U2af1l4/Ccdc130/Ddx41/Cwf19l2/Zcrb1/Ddx39b/Prdx6/Zrsr1/Mbnl3/Tsen15/Plrg1/Rbm17/Cactin/Lsm5/Ahnak/Scaf1/Cirbp/Wbp4/Txnl4a/…
Turquoise	Turquoise	GO:0007005	mitochondrion organization	175/3987	458/14958	2.75509e-08	2.75509e-08	2.06563e-05	66541/72140/15108/12257/66824/17395/69487/70186/110175/66169/12856/14630/11632/69875/22035/30056/223696/20544/66271/18673/15482/215708/73689/64704/22334/56637/66272/52538/12850/66449/71238/229524/12048/67388/66400/72113/18715/69076/22042/16476/93739/57436/12015/74142/66437/66046/15937/73078/68115/68332/53600/235180/11739/68653/23922/230935/73694/66826/69821/21856/53333/53380/66377/57813/67952/153…	175	Immp1l/Cep89/Hsd17b10/Tspo/Pycard/Mmp9/Ndufaf5/Fam162a/Ggct/Tomm7/Cox17/Gclm/Aip/Ndufa11/Tnfsf10/Timm9/Tomm22/Slc9a1/Tmem126a/Phb/Hspa1l/Miga1/Bloc1s2/Htra2/Vdac2/Gsk3b/Cox16/Acaa2/Coq7/Pam16/Sdhaf3/Msto1/Bcl2l1/Rab5if/Alkbh7/Adck1/Pim2/Triap1/Tfrc/Jun/Gabarapl2/Gabarapl1/Bad/Lonp1/Fis1/Ndufb5/Ier3/Pmpcb/Maip1/Sdhaf1/Timm23/Fez1/Slc25a4/Samm50/Jtb/Dnajc11/Ndufaf7/Taz/Mterf4/Timm44/Tomm40/Psmd10/N…
Turquoise	Turquoise	GO:0072655	establishment of protein localization to mitochondrion	47/3987	90/14958	2.12998e-07	2.12998e-07	0.000141952	66541/12257/66169/11632/30056/223696/13198/15482/66449/66437/73078/68115/53600/68653/69821/21856/53333/67952/30055/72930/21854/69089/78688/606496/67184/381038/17713/11651/67067/75387/170770/66525/12122/93757/15275/30059/68943/72170/67749/69754/15519/68512/12028/231430/66821/56322/21855	47	Immp1l/Tspo/Tomm7/Aip/Timm9/Tomm22/Ddit3/Hspa1l/Pam16/Fis1/Pmpcb/Maip1/Timm23/Samm50/Mterf4/Timm44/Tomm40/Tomm20/Timm13/Ppp2r2b/Timm17a/Oxa1l/Nol3/Gsk3a/Ndufa13/Parl/Grpel1/Akt1/Romo1/Sirt4/Bbc3/Timm50/Bid/Immp2l/Hk1/Timm10/Pink1/Chchd4/Mgarp/Fbxo7/Hsp90aa1/Tomm5/Bax/Cox18/Bcs1l/Timm22/Timm17b
Turquoise	Turquoise	GO:0070585	protein localization to mitochondrion	48/3987	94/14958	3.83692e-07	3.83692e-07	0.000230138	66541/12257/66169/11632/30056/223696/13198/15482/66449/66437/73078/68115/53600/68653/69821/21856/53333/67952/30055/72930/21854/12017/69089/78688/606496/67184/381038/17713/11651/67067/75387/170770/66525/12122/93757/15275/30059/68943/72170/67749/69754/15519/68512/12028/231430/66821/56322/21855	48	Immp1l/Tspo/Tomm7/Aip/Timm9/Tomm22/Ddit3/Hspa1l/Pam16/Fis1/Pmpcb/Maip1/Timm23/Samm50/Mterf4/Timm44/Tomm40/Tomm20/Timm13/Ppp2r2b/Timm17a/Bag1/Oxa1l/Nol3/Gsk3a/Ndufa13/Parl/Grpel1/Akt1/Romo1/Sirt4/Bbc3/Timm50/Bid/Immp2l/Hk1/Timm10/Pink1/Chchd4/Mgarp/Fbxo7/Hsp90aa1/Tomm5/Bax/Cox18/Bcs1l/Timm22/Timm17b
Turquoise	Turquoise	GO:0006839	mitochondrial transport	84/3987	196/14958	5.97882e-07	5.97882e-07	0.000326009	66541/66154/66169/11632/30056/223696/20544/71803/15482/73689/66114/22334/56637/52538/66449/12048/66400/12015/66437/15937/73078/68115/53600/27425/11739/68653/69821/21856/53333/67952/30055/208638/72930/21854/13358/69089/68267/28080/103775/78688/606496/68350/74919/14049/66972/71679/67184/381038/246696/17713/11651/67067/66592/51800/75387/22117/70456/170770/66525/69029/105675/12018/12122/93757/12971/2…	84	Immp1l/Tmem14c/Tomm7/Aip/Timm9/Tomm22/Slc9a1/Slc25a18/Hspa1l/Bloc1s2/Dnajc30/Vdac2/Gsk3b/Acaa2/Pam16/Bcl2l1/Alkbh7/Bad/Fis1/Ier3/Pmpcb/Maip1/Timm23/Atp5l/Slc25a4/Samm50/Mterf4/Timm44/Tomm40/Tomm20/Timm13/Slc25a38/Ppp2r2b/Timm17a/Slc25a1/Oxa1l/Slc25a22/Atp5o/Slc25a41/Nol3/Gsk3a/Mul1/Slc35f6/Eya2/Slc25a23/Atp5h/Ndufa13/Parl/Slc25a28/Grpel1/Akt1/Romo1/Stoml2/Bok/Sirt4/Tst/Mpc2/Bbc3/Timm50/Smdt1/Ppif…
Turquoise	Turquoise	GO:0006626	protein targeting to mitochondrion	37/3987	71/14958	4.35364e-06	4.35364e-06	0.0021761	66541/66169/11632/30056/223696/15482/66449/66437/73078/53600/68653/69821/21856/53333/67952/30055/72930/21854/78688/606496/67184/381038/17713/67067/75387/66525/12122/93757/30059/68943/72170/67749/69754/15519/68512/56322/21855	37	Immp1l/Tomm7/Aip/Timm9/Tomm22/Hspa1l/Pam16/Fis1/Pmpcb/Timm23/Samm50/Mterf4/Timm44/Tomm40/Tomm20/Timm13/Ppp2r2b/Timm17a/Nol3/Gsk3a/Ndufa13/Parl/Grpel1/Romo1/Sirt4/Timm50/Bid/Immp2l/Timm10/Pink1/Chchd4/Mgarp/Fbxo7/Hsp90aa1/Tomm5/Timm22/Timm17b
Turquoise	Turquoise	GO:0008637	apoptotic mitochondrial changes	50/3987	108/14958	8.69264e-06	8.69264e-06	0.00401065	66824/17395/70186/110175/14630/22035/73689/22334/56637/52538/66449/12048/18715/69076/16476/12015/66437/15937/11739/23922/53380/72930/78688/606496/66494/68350/74919/14049/14297/381038/18950/11651/51800/53357/219158/14775/170770/66525/105675/12018/12122/19053/19823/56772/68943/67841/12028/20656/70310/65111	50	Pycard/Mmp9/Fam162a/Ggct/Gclm/Tnfsf10/Bloc1s2/Vdac2/Gsk3b/Acaa2/Pam16/Bcl2l1/Pim2/Triap1/Jun/Bad/Fis1/Ier3/Slc25a4/Jtb/Psmd10/Ppp2r2b/Nol3/Gsk3a/Prelid1/Mul1/Slc35f6/Eya2/Fxn/Parl/Pnp/Akt1/Bok/Pla2g6/Ccar2/Gpx1/Bbc3/Timm50/Ppif/Bak1/Bid/Ppp2cb/Rnf7/Mllt11/Pink1/Atg3/Bax/Sod2/Plscr3/Dap3
Turquoise	Turquoise	GO:0042273	ribosomal large subunit biogenesis	34/3987	65/14958	9.48557e-06	9.48557e-06	0.00406389	66489/67025/27367/57808/67115/67671/67949/19989/19896/107071/66596/100503670/217011/11837/68077/19988/19941/71986/229937/75593/20935/52521/59014/235036/110109/94061/66409/69902/68193/66942/16418/28126/57750/448850	34	Rpl35/Rpl11/Rpl3/Rpl35a/Rpl14/Rpl38/Nifk/Rpl7/Rpl10a/Wdr74/Gtf3a/Rpl5/Nle1/Rplp0/Nop53/Rpl6/Rpl26/Ddx28/Znhit6/Malsu1/Surf6/Zfp622/Rrs1/Ppan/Nop2/Mrpl1/Rsl1d1/Mrto4/Rpl24/Ddx18/Eif6/Nop16/Wdr12/Znhit3
Turquoise	Turquoise	GO:0006397	mRNA processing	149/3987	412/14958	1.0894e-05	1.0894e-05	0.00435613	72886/67480/70767/68035/57905/209003/76167/66585/223642/26918/54614/22185/19654/65105/19652/74737/15381/109095/76522/78784/66983/70601/20638/319322/19826/67755/27632/108121/100336/66177/20922/664883/101214/224902/56215/15499/20222/53609/386612/66899/23983/69269/56190/67332/56194/233073/72935/244672/67197/53817/11758/22183/171170/66637/53317/76938/21379/70312/66373/66660/233208/12696/22380/68991/2…	149	Yju2/Cwc25/Prpf3/Rbm42/Isy1/Rbmx2/Snrnp35/Snrnp40/Zc3h3/Ern2/Prpf40b/U2af2/Rbm6/Arl6ip4/Rbm3/Pcf11/Hnrnpc/Rbm15b/Lsm8/Celf3/Zfp830/Ecd/Snrpb/Sf3b2/Rnps1/Ddx47/Nelfe/U2af1/Ppp1r8/Ubl5/Supt4a/Nova1/Tra2a/Safb2/Acin1/Hsf1/Sf3a2/Clasrp/Thoc6/Fip1l1/Pcbp1/Scnm1/Rbm38/Snrpd3/Prpf40a/U2af1l4/Ddx41/Cwf19l2/Zcrb1/Ddx39b/Prdx6/Zrsr1/Mbnl3/Tsen15/Plrg1/Rbm17/Tbrg4/Cactin/Lsm5/Sltm/Scaf1/Cirbp/Wbp4/Ssu72/Leo…
Turquoise	Turquoise	GO:0032543	mitochondrial translation	37/3987	74/14958	1.49992e-05	1.49992e-05	0.00562283	71989/64658/232536/74600/27398/109093/66121/94063/79044/56412/384281/70560/211064/66399/108037/121022/66258/94067/68836/234384/212508/72181/233870/75593/70120/24030/69163/66973/66493/227682/67840/76366/52856/19935/52469/15115/101122	37	Rpusd4/Mrps25/Mrps35/Mrpl47/Mrpl2/Rars2/Chchd1/Mrpl16/Mrps34/Noa1/Gatc/Wars2/Alkbh1/Tsfm/Shmt2/Mrps6/Mrps17/Mrpl43/Mrpl52/Mpv17l2/Mtg1/Nsun4/Tufm/Malsu1/Yars2/Mrps12/Mrpl44/Mrps18b/Mrpl51/Trub2/Mrpl57/Mtif3/Mtg2/Mrpl23/Coa3/Hars/Rpusd3
Turquoise	Turquoise	GO:0042255	ribosome assembly	30/3987	56/14958	1.70465e-05	1.70465e-05	0.00601442	67025/27367/67941/67671/54127/57294/100503670/20044/217011/50529/11837/68077/19988/234384/71986/72181/69821/67097/66711/20935/59014/235036/110109/69902/68193/16418/216767/22596/57837/20103	30	Rpl11/Rpl3/Rps27l/Rpl38/Rps28/Rps27/Rpl5/Rps14/Nle1/Mrps7/Rplp0/Nop53/Rpl6/Mpv17l2/Ddx28/Nsun4/Mterf4/Rps10/Sbds/Surf6/Rrs1/Ppan/Nop2/Mrto4/Rpl24/Eif6/Mrpl22/Xrcc5/Eral1/Rps5
Turquoise	Turquoise	GO:0000375	RNA splicing, via transesterification reactions	93/3987	240/14958	2.53603e-05	2.53603e-05	0.00760556	67480/70767/68035/57905/209003/76167/54614/22185/19654/19652/15381/109095/76522/78784/20638/319322/19826/108121/66177/664883/101214/56215/20222/69269/67332/56194/233073/72935/244672/67197/53817/11758/22183/171170/53317/76938/70312/66373/12696/22380/27366/15388/230596/20384/68183/57317/78688/67684/107701/234723/78372/53607/68011/66055/231769/75062/68479/27756/20646/17149/67836/77411/28036/66094/70…	93	Cwc25/Prpf3/Rbm42/Isy1/Rbmx2/Snrnp35/Prpf40b/U2af2/Rbm6/Rbm3/Hnrnpc/Rbm15b/Lsm8/Celf3/Snrpb/Sf3b2/Rnps1/U2af1/Ubl5/Nova1/Tra2a/Acin1/Sf3a2/Scnm1/Snrpd3/Prpf40a/U2af1l4/Ddx41/Cwf19l2/Zcrb1/Ddx39b/Prdx6/Zrsr1/Mbnl3/Plrg1/Rbm17/Cactin/Lsm5/Cirbp/Wbp4/Txnl4a/Hnrnpl/Prpf38a/Srsf5/Bcas2/Srsf4/Nol3/Luc7l3/Sf3b4/Txnl4b/Snrnp25/Snrpa/Snrpg/Sf3b6/Sfswap/Sf3a3/Phf5a/Lsm2/Snrpn/Magoh/Wdr83/Esrp2/Larp7/Lsm7/D…
Turquoise	Turquoise	GO:0000377	RNA splicing, via transesterification reactions with bulged adenosine as nucleophile	93/3987	240/14958	2.53603e-05	2.53603e-05	0.00760556	67480/70767/68035/57905/209003/76167/54614/22185/19654/19652/15381/109095/76522/78784/20638/319322/19826/108121/66177/664883/101214/56215/20222/69269/67332/56194/233073/72935/244672/67197/53817/11758/22183/171170/53317/76938/70312/66373/12696/22380/27366/15388/230596/20384/68183/57317/78688/67684/107701/234723/78372/53607/68011/66055/231769/75062/68479/27756/20646/17149/67836/77411/28036/66094/70…	93	Cwc25/Prpf3/Rbm42/Isy1/Rbmx2/Snrnp35/Prpf40b/U2af2/Rbm6/Rbm3/Hnrnpc/Rbm15b/Lsm8/Celf3/Snrpb/Sf3b2/Rnps1/U2af1/Ubl5/Nova1/Tra2a/Acin1/Sf3a2/Scnm1/Snrpd3/Prpf40a/U2af1l4/Ddx41/Cwf19l2/Zcrb1/Ddx39b/Prdx6/Zrsr1/Mbnl3/Plrg1/Rbm17/Cactin/Lsm5/Cirbp/Wbp4/Txnl4a/Hnrnpl/Prpf38a/Srsf5/Bcas2/Srsf4/Nol3/Luc7l3/Sf3b4/Txnl4b/Snrnp25/Snrpa/Snrpg/Sf3b6/Sfswap/Sf3a3/Phf5a/Lsm2/Snrpn/Magoh/Wdr83/Esrp2/Larp7/Lsm7/D…
Turquoise	Turquoise	GO:0000398	mRNA splicing, via spliceosome	93/3987	240/14958	2.53603e-05	2.53603e-05	0.00760556	67480/70767/68035/57905/209003/76167/54614/22185/19654/19652/15381/109095/76522/78784/20638/319322/19826/108121/66177/664883/101214/56215/20222/69269/67332/56194/233073/72935/244672/67197/53817/11758/22183/171170/53317/76938/70312/66373/12696/22380/27366/15388/230596/20384/68183/57317/78688/67684/107701/234723/78372/53607/68011/66055/231769/75062/68479/27756/20646/17149/67836/77411/28036/66094/70…	93	Cwc25/Prpf3/Rbm42/Isy1/Rbmx2/Snrnp35/Prpf40b/U2af2/Rbm6/Rbm3/Hnrnpc/Rbm15b/Lsm8/Celf3/Snrpb/Sf3b2/Rnps1/U2af1/Ubl5/Nova1/Tra2a/Acin1/Sf3a2/Scnm1/Snrpd3/Prpf40a/U2af1l4/Ddx41/Cwf19l2/Zcrb1/Ddx39b/Prdx6/Zrsr1/Mbnl3/Plrg1/Rbm17/Cactin/Lsm5/Cirbp/Wbp4/Txnl4a/Hnrnpl/Prpf38a/Srsf5/Bcas2/Srsf4/Nol3/Luc7l3/Sf3b4/Txnl4b/Snrnp25/Snrpa/Snrpg/Sf3b6/Sfswap/Sf3a3/Phf5a/Lsm2/Snrpn/Magoh/Wdr83/Esrp2/Larp7/Lsm7/D…
Turquoise	Turquoise	GO:0001836	release of cytochrome c from mitochondria	30/3987	57/14958	2.68546e-05	2.68546e-05	0.00767017	66824/17395/70186/110175/22035/66449/12048/69076/16476/12015/66437/53380/78688/66494/14297/381038/11651/51800/53357/14775/170770/66525/105675/12018/12122/56772/68943/12028/20656/70310	30	Pycard/Mmp9/Fam162a/Ggct/Tnfsf10/Pam16/Bcl2l1/Triap1/Jun/Bad/Fis1/Psmd10/Nol3/Prelid1/Fxn/Parl/Akt1/Bok/Pla2g6/Gpx1/Bbc3/Timm50/Ppif/Bak1/Bid/Mllt11/Pink1/Bax/Sod2/Plscr3
Turquoise	Turquoise	GO:0033108	mitochondrial respiratory chain complex assembly	38/3987	79/14958	3.53973e-05	3.53973e-05	0.00965058	69487/12856/69875/66271/66272/71238/66046/68332/68653/73694/66826/66377/595136/69089/229211/544717/76826/67130/68197/67184/52892/20930/93757/66349/75597/66706/68375/68033/68002/72170/75406/66359/407785/70316/231430/66821/52469/235169	38	Ndufaf5/Cox17/Ndufa11/Tmem126a/Cox16/Sdhaf3/Ndufb5/Sdhaf1/Samm50/Ndufaf7/Taz/Ndufc1/Ndufs5/Oxa1l/Acad9/1190007I07Rik/Nubpl/Ndufa6/Ndufc2/Ndufa13/Sco1/Surf1/Immp2l/Dmac2/Ndufaf2/Ndufaf3/Ndufa8/Cox19/Sdhaf4/Chchd4/Ndufs7/Cox20/Ndufs6/Ndufab1/Cox18/Bcs1l/Coa3/Foxred1
Turquoise	Turquoise	GO:0007006	mitochondrial membrane organization	45/3987	99/14958	4.22803e-05	4.22803e-05	0.011026	30056/223696/20544/73689/22334/56637/52538/12048/66400/72113/12015/15937/68115/11739/68653/230935/66826/53333/30055/69089/78688/606496/68350/74919/14049/66098/67184/67067/51800/170770/66525/105675/12018/12122/30059/68117/68943/216821/15519/12028/231430/66821/56322/234847/20617	45	Timm9/Tomm22/Slc9a1/Bloc1s2/Vdac2/Gsk3b/Acaa2/Bcl2l1/Alkbh7/Adck1/Bad/Ier3/Maip1/Slc25a4/Samm50/Dnajc11/Taz/Tomm40/Timm13/Oxa1l/Nol3/Gsk3a/Mul1/Slc35f6/Eya2/Chchd6/Ndufa13/Romo1/Bok/Bbc3/Timm50/Ppif/Bak1/Bid/Timm10/Apool/Pink1/Tmem11/Hsp90aa1/Bax/Cox18/Bcs1l/Timm22/Spg7/Snca
Turquoise	Turquoise	GO:0051205	protein insertion into membrane	26/3987	48/14958	4.78859e-05	4.78859e-05	0.0119675	52551/30056/223696/67604/68115/18117/68653/68032/170483/53333/30055/69089/67184/67067/20495/170770/30059/66048/224727/15519/12028/231430/73024/66821/56322/69683	26	Sgta/Timm9/Tomm22/Get4/Maip1/Emc8/Samm50/Emc4/Grin3b/Tomm40/Timm13/Oxa1l/Ndufa13/Romo1/Slc12a1/Bbc3/Timm10/Emc6/Bag6/Hsp90aa1/Bax/Cox18/Emc7/Bcs1l/Timm22/Emc10
Turquoise	Turquoise	GO:0140053	mitochondrial gene expression	46/3987	103/14958	5.98296e-05	5.98296e-05	0.0143543	15108/71989/64658/68550/232536/74600/27398/109093/66121/94063/79044/56412/384281/70560/211064/66399/108037/121022/66258/94067/68836/234384/212508/72181/233870/69821/75593/70120/21379/24030/69163/66973/66493/224481/227682/67840/69934/15278/64384/76366/52856/19935/56282/52469/15115/101122	46	Hsd17b10/Rpusd4/Mrps25/Tefm/Mrps35/Mrpl47/Mrpl2/Rars2/Chchd1/Mrpl16/Mrps34/Noa1/Gatc/Wars2/Alkbh1/Tsfm/Shmt2/Mrps6/Mrps17/Mrpl43/Mrpl52/Mpv17l2/Mtg1/Nsun4/Tufm/Mterf4/Malsu1/Yars2/Tbrg4/Mrps12/Mrpl44/Mrps18b/Mrpl51/Tfb1m/Trub2/Mrpl57/Trmt10b/Tfb2m/Sirt3/Mtif3/Mtg2/Mrpl23/Mrpl12/Coa3/Hars/Rpusd3
Turquoise	Turquoise	GO:0042274	ribosomal small subunit biogenesis	33/3987	67/14958	6.28645e-05	6.28645e-05	0.0145023	208366/67941/20116/66481/73736/67671/54127/57294/20104/20044/65961/50529/20055/67619/67097/223499/20935/59028/13871/57315/20115/59014/52535/78581/20068/20088/213773/68327/22596/108707/68966/57837/20103	33	Rpp40/Rps27l/Rps8/Rps21/Fcf1/Rpl38/Rps28/Rps27/Rps6/Rps14/Utp3/Mrps7/Rps16/Nob1/Rps10/Dcaf13/Surf6/Rcl1/Ercc2/Wdr46/Rps7/Rrs1/Mettl17/Utp23/Rps17/Rps24/Tbl3/Tsr3/Xrcc5/Fam207a/Ngdn/Eral1/Rps5
Turquoise	Turquoise	GO:0090151	establishment of protein localization to mitochondrial membrane	16/3987	25/14958	9.86522e-05	9.86522e-05	0.0219154	30056/223696/68115/68653/53333/30055/69089/67184/67067/170770/30059/15519/12028/231430/66821/56322	16	Timm9/Tomm22/Maip1/Samm50/Tomm40/Timm13/Oxa1l/Ndufa13/Romo1/Bbc3/Timm10/Hsp90aa1/Bax/Cox18/Bcs1l/Timm22
Turquoise	Turquoise	GO:0051204	protein insertion into mitochondrial membrane	14/3987	21/14958	0.000143397	0.000143397	0.0301064	30056/223696/68115/68653/53333/30055/67184/67067/170770/30059/15519/12028/231430/56322	14	Timm9/Tomm22/Maip1/Samm50/Tomm40/Timm13/Ndufa13/Romo1/Bbc3/Timm10/Hsp90aa1/Bax/Cox18/Timm22
Turquoise	Turquoise	GO:0008033	tRNA processing	48/3987	112/14958	0.000145563	0.000145563	0.0301064	208366/15108/71989/320816/67674/102614/67106/28088/66192/69372/66965/72341/211064/433813/67724/227522/68045/66966/69786/72181/66637/66369/329504/74097/227682/67005/72085/212528/69934/54364/72133/70153/68730/30947/68736/66246/75284/71916/60507/233189/69955/107328/209584/67676/224907/57773/66078/56361	48	Rpp40/Hsd17b10/Rpusd4/Ankrd16/Trmt112/Rpp25/Zbtb8os/Rtcb/Lage3/Mocs3/Ctu2/Elp6/Alkbh1/Pusl1/Pop1/Rpp38/Rtraf/Trit1/Tprkb/Nsun4/Tsen15/Dus2/Lcmt2/Pop7/Trub2/Polr3k/Osgepl1/Trmt1/Trmt10b/Rpp30/Trub1/2210016F16Rik/Dus1l/Adat1/Tyw5/Osgep/Bcdin3d/Dus4l/Qtrt1/Ctu1/Fars2/Trpt1/Tyw3/Rpp21/Dus3l/Wdr4/Tsen34/Pus1
Turquoise	Turquoise	GO:0090199	regulation of release of cytochrome c from mitochondria	23/3987	43/14958	0.000167288	0.000167288	0.0326315	66824/17395/70186/22035/66449/69076/12015/53380/78688/66494/14297/381038/11651/53357/14775/170770/105675/12018/12122/56772/68943/12028/70310	23	Pycard/Mmp9/Fam162a/Tnfsf10/Pam16/Triap1/Bad/Psmd10/Nol3/Prelid1/Fxn/Parl/Akt1/Pla2g6/Gpx1/Bbc3/Ppif/Bak1/Bid/Mllt11/Pink1/Bax/Plscr3
Turquoise	Turquoise	GO:0010499	proteasomal ubiquitin-independent protein catabolic process	13/3987	19/14958	0.000168652	0.000168652	0.0326315	26444/26440/26441/26445/16912/19172/19171/19166/16913/19173/26446/19177/19175	13	Psma7/Psma1/Psma4/Psmb2/Psmb9/Psmb4/Psmb10/Psma2/Psmb8/Psmb5/Psmb3/Psmb7/Psmb6
Turquoise	Turquoise	GO:0046185	aldehyde catabolic process	10/3987	13/14958	0.000224297	0.000224297	0.0420416	58810/11532/56695/68977/268782/109801/13885/57320/14651/57028	10	Akr1a1/Adh5/Pnkd/Haghl/Agxt2/Glo1/Esd/Park7/Hagh/Pdxp
Turquoise	Turquoise	GO:0010257	NADH dehydrogenase complex assembly	23/3987	45/14958	0.000402586	0.000402586	0.0710208	69487/69875/66271/66046/73694/66826/66377/595136/69089/229211/76826/67130/68197/67184/66349/75597/66706/68375/75406/407785/70316/66821/235169	23	Ndufaf5/Ndufa11/Tmem126a/Ndufb5/Ndufaf7/Taz/Ndufc1/Ndufs5/Oxa1l/Acad9/Nubpl/Ndufa6/Ndufc2/Ndufa13/Dmac2/Ndufaf2/Ndufaf3/Ndufa8/Ndufs7/Ndufs6/Ndufab1/Bcs1l/Foxred1
Turquoise	Turquoise	GO:0032981	mitochondrial respiratory chain complex I assembly	23/3987	45/14958	0.000402586	0.000402586	0.0710208	69487/69875/66271/66046/73694/66826/66377/595136/69089/229211/76826/67130/68197/67184/66349/75597/66706/68375/75406/407785/70316/66821/235169	23	Ndufaf5/Ndufa11/Tmem126a/Ndufb5/Ndufaf7/Taz/Ndufc1/Ndufs5/Oxa1l/Acad9/Nubpl/Ndufa6/Ndufc2/Ndufa13/Dmac2/Ndufaf2/Ndufaf3/Ndufa8/Ndufs7/Ndufs6/Ndufab1/Bcs1l/Foxred1
Turquoise	Turquoise	GO:1903319	positive regulation of protein maturation	15/3987	25/14958	0.000453615	0.000453615	0.0777366	58992/50765/20779/70300/20677/17387/76867/21854/21922/215095/67759/30060/56505/14792/624219	15	F12/Tfr2/Src/Fuz/Sox4/Mmp14/Rhbdd1/Timm17a/Clec3b/Astl/Plgrkt/Meltf/Ruvbl1/Lpcat3/Angptl8
Turquoise	Turquoise	GO:0000154	rRNA modification	17/3987	30/14958	0.00048612	0.00048612	0.0781414	71989/68147/67674/72181/14113/224481/106707/15278/110109/67390/271842/68327/66138/100609/14791/101122/237730	17	Rpusd4/Gar1/Trmt112/Nsun4/Fbl/Tfb1m/Rpusd1/Tfb2m/Nop2/Mrm3/Rpusd2/Tsr3/Bud23/Nsun5/Emg1/Rpusd3/Fbll1
Turquoise	Turquoise	GO:0034614	cellular response to reactive oxygen species	53/3987	132/14958	0.000486655	0.000486655	0.0781414	17390/17395/18391/68992/22166/54683/26415/20779/21672/12928/64242/16476/52231/213990/15499/11852/12927/20657/68015/93692/13804/22671/22040/13857/11757/78688/18127/11792/14297/13361/171469/11651/14694/67067/57320/246196/12631/20655/26417/105675/23939/17969/66680/22030/68943/18604/69754/17527/19697/13078/22658/20656/11991	53	Mmp2/Mmp9/Sigmar1/Zfp580/Txn1/Prdx5/Mapk13/Src/Prdx2/Crk/Ngb/Jun/Ankzf1/Agap3/Hsf1/Rhob/Bcar1/Sod3/Trap1/Glrx/Endog/Rnf112/Trex1/Epor/Prdx3/Nol3/Nos3/Apex1/Fxn/Dhfr/Gpr37l1/Akt1/Rack1/Romo1/Park7/Zfp277/Cfl1/Sod1/Mapk3/Ppif/Mapk7/Ncf1/Oser1/Traf2/Pink1/Pdk2/Fbxo7/Mpv17/Rela/Cyp1b1/Pcgf2/Sod2/Hnrnpd
Turquoise	Turquoise	GO:0051131	chaperone-mediated protein complex assembly	11/3987	16/14958	0.000519585	0.000519585	0.0781414	12461/107047/74142/56424/12759/66506/74318/59030/56088/15519/14976	11	Cct2/Psmg2/Lonp1/Stub1/Clu/Psmg3/Hopx/Mkks/Psmg1/Hsp90aa1/Pfdn6
[truncated: 104 more rows]

## Sheet: GO.CC
Cluster	Combined	ID	Description	GeneRatio	BgRatio	pvalue	p.adjust	qvalue	geneID	Count	geneSYMBOL
[truncated: 368 more rows]

## Sheet: GO.MF
Cluster	Combined	ID	Description	GeneRatio	BgRatio	pvalue	p.adjust	qvalue	geneID	Count	geneSYMBOL
[truncated: 277 more rows]

## Sheet: KEGG
Cluster	Combined	ID	Description	GeneRatio	BgRatio	pvalue	p.adjust	qvalue	geneID	Count	geneSYMBOL
[truncated: 114 more rows]
